# Supplementary material for: Dynamic maximum entropy provides accurate approximation of structured population dynamics
Source: PLoS Comput Biol. 2021 Dec 1;17(12):e1009661. doi: 10.1371/journal.pcbi.1009661 (PMC8668141; doi:10.1371/journal.pcbi.1009661)
Supplement: S1 Code — The enclosed files Matlab_OrnsteinUhlenbeck_matlab.m and Mathematica_IslandWithMigration.nb contain code behind our results. The first file, executable in Matlab, shows implementation of the Ornstein-Uhlenbeck process, its stochastic simulation and the DME method. It returns a figure similar to Fig 2 in our work. The second file, executable in Mathematica, contains en example simulation of the stochastic island model. All parts of the code are supplemented by an explanation and the outcome figures, similar to the figures in the main paper. (ZIP) [file pcbi.1009661.s002.zip › SI_code/Mathematica_IslandWithMigration.nb]

(* Content-type: application/vnd.wolfram.mathematica *)

(*** Wolfram Notebook File ***)
(* http://www.wolfram.com/nb *)

(* CreatedBy='Mathematica 12.0' *)

(*CacheID: 234*)
(* Internal cache information:
NotebookFileLineBreakTest
NotebookFileLineBreakTest
NotebookDataPosition[       158,          7]
NotebookDataLength[   3269698,      59299]
NotebookOptionsPosition[   3251796,      59020]
NotebookOutlinePosition[   3252132,      59035]
CellTagsIndexPosition[   3252089,      59032]
WindowFrame->Normal*)

(* Beginning of Notebook Content *)
Notebook[{

Cell[CellGroupData[{
Cell[TextData[{
 "Dynamic Maximum Entropy for population sizes\nExample: ",
 Cell[BoxData[
  FormBox[
   RowBox[{
    RowBox[{
     SubscriptBox["\[Alpha]", "0"], "=", 
     RowBox[{"{", 
      RowBox[{"0.05", ",", "0.005", ",", "1"}], "}"}]}], ",", " "}], 
   TraditionalForm]],ExpressionUUID->"9cdcf150-4ef1-4f89-bb51-614c43a5b463"],
 Cell[BoxData[
  FormBox[
   RowBox[{
    SubscriptBox["\[Alpha]", "1"], "=", 
    RowBox[{"{", 
     RowBox[{"0.1", ",", "0.002", ",", "3"}], "}"}]}], TraditionalForm]],
  ExpressionUUID->"caf7d795-20bc-4c32-9c28-63f3f99c3a8d"]
}], "Section",
 CellChangeTimes->{{3.789324276313734*^9, 3.789324286905283*^9}, 
   3.818681820617208*^9, {3.81868393955788*^9, 3.8186840207438726`*^9}, {
   3.821252354197603*^9, 3.821252354871231*^9}, 
   3.8212565310671186`*^9},ExpressionUUID->"8668f9b7-7260-456d-9d50-\
0f4304d67e42"],

Cell[CellGroupData[{

Cell["\<\
Stochastic simulation of the process from different initial conditions\
\>", "Subsection",
 CellChangeTimes->{{3.790418564279951*^9, 3.7904185864000874`*^9}, {
  3.791021597164249*^9, 3.7910216063633223`*^9}, {3.791096093923766*^9, 
  3.791096097194139*^9}, {3.818757702901997*^9, 
  3.8187577068148527`*^9}},ExpressionUUID->"1d57ba0a-d4bc-42f8-8ca2-\
b88c904e769c"],

Cell[CellGroupData[{

Cell["Codes", "Subsubsection",
 CellChangeTimes->{{3.821252400265936*^9, 3.821252434532323*^9}, {
  3.821256570891411*^9, 
  3.821256571459391*^9}},ExpressionUUID->"e38f1554-9286-4a85-ae44-\
0eb9593725f6"],

Cell[BoxData[
 RowBox[{
  RowBox[{"distPlot", "=", 
   RowBox[{"Show", "[", 
    RowBox[{
     RowBox[{"Plot", "[", 
      RowBox[{
       RowBox[{"{", 
        RowBox[{
         FractionBox[
          RowBox[{
           RowBox[{
            SuperscriptBox["n", 
             RowBox[{
              RowBox[{"2", "m"}], "-", "1"}]], 
            RowBox[{"Exp", "[", 
             RowBox[{
              RowBox[{"2", "n", " ", "r"}], "-", 
              RowBox[{"\[Lambda]", " ", 
               SuperscriptBox["n", "2"]}]}], "]"}]}], "/.", 
           RowBox[{"{", 
            RowBox[{
             RowBox[{"r", "\[Rule]", "0.05"}], ",", 
             RowBox[{"\[Lambda]", "\[Rule]", "0.005"}], ",", 
             RowBox[{"m", "\[Rule]", "1"}]}], "}"}]}], 
          RowBox[{"NIntegrate", "[", 
           RowBox[{
            RowBox[{
             RowBox[{
              SuperscriptBox["n", 
               RowBox[{
                RowBox[{"2", "m"}], "-", "1"}]], 
              RowBox[{"Exp", "[", 
               RowBox[{
                RowBox[{"2", "n", " ", "r"}], "-", 
                RowBox[{"\[Lambda]", " ", 
                 SuperscriptBox["n", "2"]}]}], "]"}]}], "/.", 
             RowBox[{"{", 
              RowBox[{
               RowBox[{"r", "\[Rule]", "0.05"}], ",", 
               RowBox[{"\[Lambda]", "\[Rule]", "0.005"}], ",", 
               RowBox[{"m", "\[Rule]", "1"}]}], "}"}]}], ",", 
            RowBox[{"{", 
             RowBox[{"n", ",", "0", ",", "\[Infinity]"}], "}"}]}], "]"}]], 
         ",", 
         FractionBox[
          RowBox[{
           RowBox[{
            SuperscriptBox["n", 
             RowBox[{
              RowBox[{"2", "m"}], "-", "1"}]], 
            RowBox[{"Exp", "[", 
             RowBox[{
              RowBox[{"2", "n", " ", "r"}], "-", 
              RowBox[{"\[Lambda]", " ", 
               SuperscriptBox["n", "2"]}]}], "]"}]}], "/.", 
           RowBox[{"{", 
            RowBox[{
             RowBox[{"r", "\[Rule]", "0.15"}], ",", 
             RowBox[{"\[Lambda]", "\[Rule]", "0.005"}], ",", 
             RowBox[{"m", "\[Rule]", "5"}]}], "}"}]}], 
          RowBox[{"NIntegrate", "[", 
           RowBox[{
            RowBox[{
             RowBox[{
              SuperscriptBox["n", 
               RowBox[{
                RowBox[{"2", "m"}], "-", "1"}]], 
              RowBox[{"Exp", "[", 
               RowBox[{
                RowBox[{"2", "n", " ", "r"}], "-", 
                RowBox[{"\[Lambda]", " ", 
                 SuperscriptBox["n", "2"]}]}], "]"}]}], "/.", 
             RowBox[{"{", 
              RowBox[{
               RowBox[{"r", "\[Rule]", "0.15"}], ",", 
               RowBox[{"\[Lambda]", "\[Rule]", "0.005"}], ",", 
               RowBox[{"m", "\[Rule]", "5"}]}], "}"}]}], ",", 
            RowBox[{"{", 
             RowBox[{"n", ",", "0", ",", "\[Infinity]"}], "}"}]}], "]"}]], 
         ",", 
         FractionBox[
          RowBox[{
           RowBox[{
            SuperscriptBox["n", 
             RowBox[{
              RowBox[{"2", "m"}], "-", "1"}]], 
            RowBox[{"Exp", "[", 
             RowBox[{
              RowBox[{"2", "n", " ", "r"}], "-", 
              RowBox[{"\[Lambda]", " ", 
               SuperscriptBox["n", "2"]}]}], "]"}]}], "/.", 
           RowBox[{"{", 
            RowBox[{
             RowBox[{"r", "\[Rule]", "0.08"}], ",", 
             RowBox[{"\[Lambda]", "\[Rule]", "0.001"}], ",", 
             RowBox[{"m", "\[Rule]", "2"}]}], "}"}]}], 
          RowBox[{"NIntegrate", "[", 
           RowBox[{
            RowBox[{
             RowBox[{
              SuperscriptBox["n", 
               RowBox[{
                RowBox[{"2", "m"}], "-", "1"}]], 
              RowBox[{"Exp", "[", 
               RowBox[{
                RowBox[{"2", "n", " ", "r"}], "-", 
                RowBox[{"\[Lambda]", " ", 
                 SuperscriptBox["n", "2"]}]}], "]"}]}], "/.", 
             RowBox[{"{", 
              RowBox[{
               RowBox[{"r", "\[Rule]", "0.08"}], ",", 
               RowBox[{"\[Lambda]", "\[Rule]", "0.001"}], ",", 
               RowBox[{"m", "\[Rule]", "2"}]}], "}"}]}], ",", 
            RowBox[{"{", 
             RowBox[{"n", ",", "0", ",", "\[Infinity]"}], "}"}]}], "]"}]]}], 
        "}"}], ",", 
       RowBox[{"{", 
        RowBox[{"n", ",", "0", ",", "160"}], "}"}], ",", 
       RowBox[{"PlotStyle", "\[Rule]", 
        RowBox[{"{", 
         RowBox[{
          RowBox[{"Directive", "[", 
           RowBox[{"Black", ",", "Thick"}], "]"}], ",", 
          RowBox[{"Directive", "[", 
           RowBox[{"Blue", ",", "Thick"}], "]"}], ",", 
          RowBox[{"Directive", "[", 
           RowBox[{"Green", ",", "Thick"}], "]"}]}], "}"}]}], ",", 
       RowBox[{"BaseStyle", "\[Rule]", 
        RowBox[{"{", 
         RowBox[{"FontSize", "\[Rule]", "14"}], "}"}]}], ",", 
       RowBox[{"FrameLabel", "\[Rule]", 
        RowBox[{"{", 
         RowBox[{"\"\<n\>\"", ",", "\"\<\[CapitalPsi](n)\>\""}], "}"}]}], ",", 
       RowBox[{"Frame", "\[Rule]", "True"}], ",", 
       RowBox[{"FrameTicks", "\[Rule]", 
        RowBox[{"{", 
         RowBox[{
          RowBox[{"{", 
           RowBox[{
            RowBox[{"{", 
             RowBox[{
             "0", ",", "0.01", ",", "0.02", ",", "0.03", ",", "0.04", ",", 
              "0.05"}], "}"}], ",", "None"}], "}"}], ",", 
          RowBox[{"{", 
           RowBox[{
            RowBox[{"{", 
             RowBox[{"0", ",", "50", ",", "100", ",", "150"}], "}"}], ",", 
            "None"}], "}"}]}], "}"}]}], ",", 
       RowBox[{"Epilog", "\[Rule]", 
        RowBox[{"Inset", "[", 
         RowBox[{
          RowBox[{"Column", "[", 
           RowBox[{"{", 
            RowBox[{"LineLegend", "[", 
             RowBox[{
              RowBox[{"{", 
               RowBox[{"Black", ",", "Blue", ",", "Green", ",", 
                RowBox[{"Directive", "[", 
                 RowBox[{"Black", ",", "Dashed"}], "]"}]}], "}"}], ",", 
              RowBox[{
               RowBox[{"{", 
                RowBox[{
                 RowBox[{"Style", "[", 
                  RowBox[{
                  "\"\<\!\(\*SubscriptBox[\(\[Alpha]\), \(0, \
1\)]\)={0.05,0.005,1}\>\"", ",", 
                   RowBox[{"FontSize", "\[Rule]", "14"}]}], "]"}], ",", 
                 RowBox[{"Style", "[", 
                  RowBox[{
                  "\"\<\!\(\*SubscriptBox[\(\[Alpha]\), \(0, \
2\)]\)={0.15,0.005,5}\>\"", ",", 
                   RowBox[{"FontSize", "\[Rule]", "14"}]}], "]"}], ",", 
                 RowBox[{"Style", "[", 
                  RowBox[{
                  "\"\<\!\(\*SubscriptBox[\(\[Alpha]\), \(0, \
3\)]\)={0.08,0.001,2}\>\"", ",", 
                   RowBox[{"FontSize", "\[Rule]", "14"}]}], "]"}]}], "}"}], 
               "~", "Join", "~", 
               RowBox[{"{", 
                RowBox[{"Style", "[", 
                 RowBox[{
                 "\"\<\!\(\*SubscriptBox[\(\[Alpha]\), \(\(1\)\(\\\ \)\)]\)= \
{0.1,0.002,3}\>\"", ",", 
                  RowBox[{"FontSize", "\[Rule]", "14"}]}], "]"}], "}"}]}]}], 
             "]"}], "}"}], "]"}], ",", 
          RowBox[{"Scaled", "[", 
           RowBox[{"{", 
            RowBox[{"0.75", ",", "0.75"}], "}"}], "]"}]}], "]"}]}], ",", 
       RowBox[{"ImageSize", "\[Rule]", "Large"}]}], "]"}], ",", 
     RowBox[{"pST", "[", 
      RowBox[{"{", 
       RowBox[{"0.1", ",", "0.002", ",", "3"}], "}"}], "]"}]}], "]"}]}], 
  ";"}]], "Input",
 CellChangeTimes->{3.8186832540562468`*^9},
 CellLabel->"In[33]:=",ExpressionUUID->"2b1025d7-2889-4914-9238-58b021473e23"],

Cell[BoxData[{
 RowBox[{
  RowBox[{"em20", "=", 
   RowBox[{"eulerMaruyama2", "[", 
    RowBox[{"1", ",", 
     RowBox[{"{", 
      RowBox[{"0.1", ",", "0.002", ",", "3"}], "}"}], ",", 
     RowBox[{"{", 
      RowBox[{"0.05", ",", "0.005", ",", "1"}], "}"}], ",", "0.01", ",", "50",
      ",", "120"}], "]"}]}], ";"}], "\[IndentingNewLine]", 
 RowBox[{
  RowBox[{"em50", "=", 
   RowBox[{"eulerMaruyama2", "[", 
    RowBox[{"1", ",", 
     RowBox[{"{", 
      RowBox[{"0.1", ",", "0.002", ",", "3"}], "}"}], ",", 
     RowBox[{"{", 
      RowBox[{"0.15", ",", "0.005", ",", "5"}], "}"}], ",", "0.01", ",", "50",
      ",", "120"}], "]"}]}], ";"}], "\[IndentingNewLine]", 
 RowBox[{
  RowBox[{"em100", "=", 
   RowBox[{"eulerMaruyama2", "[", 
    RowBox[{"1", ",", 
     RowBox[{"{", 
      RowBox[{"0.1", ",", "0.002", ",", "3"}], "}"}], ",", 
     RowBox[{"{", 
      RowBox[{"0.08", ",", "0.001", ",", "2"}], "}"}], ",", "0.01", ",", "50",
      ",", "120"}], "]"}]}], ";"}]}], "Input",
 CellChangeTimes->{{3.791019287669261*^9, 3.791019299923492*^9}, {
   3.791019486485558*^9, 3.791019532430188*^9}, 3.791019572232649*^9, {
   3.818682482071772*^9, 3.8186824829707212`*^9}, {3.8186831139349833`*^9, 
   3.818683115628688*^9}},
 CellLabel->"In[34]:=",ExpressionUUID->"006b1eb9-db61-4faf-a6e9-e66dd58e9840"],

Cell[BoxData[
 RowBox[{
  RowBox[{"nm", "=", "50"}], ";"}]], "Input",
 CellChangeTimes->{3.818682260094946*^9},
 CellLabel->"In[37]:=",ExpressionUUID->"d8bc9303-83dd-4266-a337-a11aabcda870"],

Cell[BoxData[{
 RowBox[{
  RowBox[{"vp1", "=", 
   RowBox[{"VectorPlot", "[", 
    RowBox[{
     RowBox[{"{", 
      RowBox[{"1", ",", 
       RowBox[{
        RowBox[{"n", 
         RowBox[{"(", 
          RowBox[{"0.1", "-", 
           RowBox[{"0.002", "n"}]}], ")"}]}], "+", "3"}]}], "}"}], ",", 
     RowBox[{"{", 
      RowBox[{"t", ",", "0", ",", "50"}], "}"}], ",", 
     RowBox[{"{", 
      RowBox[{"n", ",", "0", ",", "140"}], "}"}], ",", 
     RowBox[{"VectorStyle", "\[Rule]", 
      RowBox[{"{", 
       RowBox[{
        RowBox[{"Arrowheads", "[", ".02", "]"}], ",", "Black", ",", 
        RowBox[{"Opacity", "[", "0.8", "]"}]}], "}"}]}], ",", 
     RowBox[{"VectorScale", "\[Rule]", ".1"}]}], "]"}]}], 
  ";"}], "\[IndentingNewLine]", 
 RowBox[{
  RowBox[{"g1", "=", 
   RowBox[{"ListPlot", "[", 
    RowBox[{
     RowBox[{
      RowBox[{"Map", "[", 
       RowBox[{
        RowBox[{
         RowBox[{"Transpose", "[", 
          RowBox[{"{", 
           RowBox[{
            RowBox[{"Table", "[", 
             RowBox[{"i", ",", 
              RowBox[{"{", 
               RowBox[{"i", ",", "0", ",", "50", ",", "1"}], "}"}]}], "]"}], 
            ",", "#"}], "}"}], "]"}], "&"}], ",", 
        RowBox[{"Transpose", "[", 
         RowBox[{"em20", "[", 
          RowBox[{"[", 
           RowBox[{
            RowBox[{";;", ";;", "100"}], ",", ";;"}], "]"}], "]"}], "]"}]}], 
       "]"}], "[", 
      RowBox[{"[", 
       RowBox[{"1", ";;", "nm"}], "]"}], "]"}], ",", 
     RowBox[{"Joined", "\[Rule]", "True"}], ",", 
     RowBox[{"PlotStyle", "\[Rule]", 
      RowBox[{"Directive", "[", 
       RowBox[{"Black", ",", "Thin", ",", 
        RowBox[{"Opacity", "[", ".2", "]"}]}], "]"}]}], ",", 
     RowBox[{"PlotRange", "\[Rule]", 
      RowBox[{"{", 
       RowBox[{
        RowBox[{"{", 
         RowBox[{"0", ",", "40"}], "}"}], ",", 
        RowBox[{"{", 
         RowBox[{"0", ",", "120"}], "}"}]}], "}"}]}], ",", 
     RowBox[{"BaseStyle", "\[Rule]", 
      RowBox[{"{", 
       RowBox[{"FontSize", "\[Rule]", "14"}], "}"}]}], ",", 
     RowBox[{"FrameLabel", "\[Rule]", 
      RowBox[{"{", 
       RowBox[{"\"\<t\>\"", ",", "\"\<n\>\""}], "}"}]}], ",", 
     RowBox[{"Frame", "\[Rule]", "True"}], ",", 
     RowBox[{"FrameTicks", "\[Rule]", 
      RowBox[{"{", 
       RowBox[{
        RowBox[{"{", 
         RowBox[{
          RowBox[{"{", 
           RowBox[{
           "0", ",", "20", ",", "40", ",", "60", ",", "80", ",", "100", ",", 
            "120"}], "}"}], ",", "None"}], "}"}], ",", 
        RowBox[{"{", 
         RowBox[{
          RowBox[{"{", 
           RowBox[{"0", ",", "10", ",", "20", ",", "30", ",", "40"}], "}"}], 
          ",", "None"}], "}"}]}], "}"}]}], ",", 
     RowBox[{"ImageSize", "\[Rule]", "Large"}]}], "]"}]}], 
  ";"}], "\[IndentingNewLine]", 
 RowBox[{
  RowBox[{"g11", "=", 
   RowBox[{"ListPlot", "[", 
    RowBox[{
     RowBox[{"Transpose", "[", 
      RowBox[{"{", 
       RowBox[{
        RowBox[{"Table", "[", 
         RowBox[{"i", ",", 
          RowBox[{"{", 
           RowBox[{"i", ",", "0", ",", "50", ",", "1"}], "}"}]}], "]"}], ",", 
        
        RowBox[{"meanL", "[", "em20", "]"}]}], "}"}], "]"}], ",", 
     RowBox[{"Joined", "\[Rule]", "True"}], ",", 
     RowBox[{"PlotStyle", "\[Rule]", 
      RowBox[{"Directive", "[", 
       RowBox[{"Black", ",", "Thick"}], "]"}]}]}], "]"}]}], 
  ";"}], "\[IndentingNewLine]", 
 RowBox[{
  RowBox[{"g2", "=", 
   RowBox[{"ListPlot", "[", 
    RowBox[{
     RowBox[{
      RowBox[{"Map", "[", 
       RowBox[{
        RowBox[{
         RowBox[{"Transpose", "[", 
          RowBox[{"{", 
           RowBox[{
            RowBox[{"Table", "[", 
             RowBox[{"i", ",", 
              RowBox[{"{", 
               RowBox[{"i", ",", "0", ",", "50", ",", "1"}], "}"}]}], "]"}], 
            ",", "#"}], "}"}], "]"}], "&"}], ",", 
        RowBox[{"Transpose", "[", 
         RowBox[{"em50", "[", 
          RowBox[{"[", 
           RowBox[{
            RowBox[{";;", ";;", "100"}], ",", ";;"}], "]"}], "]"}], "]"}]}], 
       "]"}], "[", 
      RowBox[{"[", 
       RowBox[{"1", ";;", "nm"}], "]"}], "]"}], ",", 
     RowBox[{"Joined", "\[Rule]", "True"}], ",", 
     RowBox[{"PlotStyle", "\[Rule]", 
      RowBox[{"Directive", "[", 
       RowBox[{"Blue", ",", "Thin", ",", 
        RowBox[{"Opacity", "[", ".2", "]"}]}], "]"}]}]}], "]"}]}], 
  ";"}], "\[IndentingNewLine]", 
 RowBox[{
  RowBox[{"g22", "=", 
   RowBox[{"ListPlot", "[", 
    RowBox[{
     RowBox[{"Transpose", "[", 
      RowBox[{"{", 
       RowBox[{
        RowBox[{"Table", "[", 
         RowBox[{"i", ",", 
          RowBox[{"{", 
           RowBox[{"i", ",", "0", ",", "50", ",", "1"}], "}"}]}], "]"}], ",", 
        
        RowBox[{"meanL", "[", "em50", "]"}]}], "}"}], "]"}], ",", 
     RowBox[{"Joined", "\[Rule]", "True"}], ",", 
     RowBox[{"PlotStyle", "\[Rule]", 
      RowBox[{"Directive", "[", 
       RowBox[{"Blue", ",", "Thick"}], "]"}]}], ",", 
     RowBox[{"PlotRange", "\[Rule]", "All"}]}], "]"}]}], 
  ";"}], "\[IndentingNewLine]", 
 RowBox[{
  RowBox[{"g3", "=", 
   RowBox[{"ListPlot", "[", 
    RowBox[{
     RowBox[{
      RowBox[{"Map", "[", 
       RowBox[{
        RowBox[{
         RowBox[{"Transpose", "[", 
          RowBox[{"{", 
           RowBox[{
            RowBox[{"Table", "[", 
             RowBox[{"i", ",", 
              RowBox[{"{", 
               RowBox[{"i", ",", "0", ",", "50", ",", "1"}], "}"}]}], "]"}], 
            ",", "#"}], "}"}], "]"}], "&"}], ",", 
        RowBox[{"Transpose", "[", 
         RowBox[{"em100", "[", 
          RowBox[{"[", 
           RowBox[{
            RowBox[{";;", ";;", "100"}], ",", ";;"}], "]"}], "]"}], "]"}]}], 
       "]"}], "[", 
      RowBox[{"[", 
       RowBox[{"1", ";;", "nm"}], "]"}], "]"}], ",", 
     RowBox[{"Joined", "\[Rule]", "True"}], ",", 
     RowBox[{"PlotStyle", "\[Rule]", 
      RowBox[{"Directive", "[", 
       RowBox[{"Green", ",", "Thin", ",", 
        RowBox[{"Opacity", "[", ".15", "]"}]}], "]"}]}]}], "]"}]}], 
  ";"}], "\[IndentingNewLine]", 
 RowBox[{
  RowBox[{"g33", "=", 
   RowBox[{"ListPlot", "[", 
    RowBox[{
     RowBox[{"Transpose", "[", 
      RowBox[{"{", 
       RowBox[{
        RowBox[{"Table", "[", 
         RowBox[{"i", ",", 
          RowBox[{"{", 
           RowBox[{"i", ",", "0", ",", "50", ",", "1"}], "}"}]}], "]"}], ",", 
        
        RowBox[{"meanL", "[", "em100", "]"}]}], "}"}], "]"}], ",", 
     RowBox[{"Joined", "\[Rule]", "True"}], ",", 
     RowBox[{"PlotStyle", "\[Rule]", 
      RowBox[{"Directive", "[", 
       RowBox[{"Green", ",", "Thick"}], "]"}]}], ",", 
     RowBox[{"PlotRange", "\[Rule]", "All"}]}], "]"}]}], 
  ";"}], "\[IndentingNewLine]", 
 RowBox[{
  RowBox[{"me", "=", 
   RowBox[{"Plot", "[", 
    RowBox[{
     RowBox[{
      RowBox[{"expA", "[", 
       RowBox[{"{", 
        RowBox[{"0.1", ",", "0.002", ",", "3"}], "}"}], "]"}], "[", 
      RowBox[{"[", "1", "]"}], "]"}], ",", 
     RowBox[{"{", 
      RowBox[{"t", ",", "0", ",", "40"}], "}"}], ",", 
     RowBox[{"PlotStyle", "\[Rule]", 
      RowBox[{"Directive", "[", 
       RowBox[{"Black", ",", "Thick", ",", "Dashed"}], "]"}]}], ",", 
     RowBox[{"PlotRange", "\[Rule]", "All"}]}], "]"}]}], ";"}], "\n", 
 RowBox[{
  RowBox[{"simu1", "=", 
   RowBox[{"Show", "[", 
    RowBox[{
    "g1", ",", "g2", ",", "g3", ",", "g11", ",", "g22", ",", "g33", ",", 
     "vp1", ",", "me"}], "]"}]}], ";"}]}], "Input",
 CellChangeTimes->{{3.818682172871076*^9, 3.818682181316145*^9}, {
  3.8186822652956457`*^9, 3.818682265500346*^9}, {3.8186832102806683`*^9, 
  3.818683246866494*^9}},
 CellLabel->"In[38]:=",ExpressionUUID->"7ddb7ae8-e728-4a40-bda2-58938048425e"]
}, Closed]],

Cell[CellGroupData[{

Cell["Plots", "Subsubsection",
 CellChangeTimes->{{3.821252455662265*^9, 
  3.8212524766312733`*^9}},ExpressionUUID->"9d62eee8-ba43-4b64-94b8-\
237e7852b660"],

Cell[CellGroupData[{

Cell[BoxData[
 RowBox[{"GraphicsRow", "[", 
  RowBox[{
   RowBox[{"{", 
    RowBox[{"distPlot", ",", "simu1"}], "}"}], ",", 
   RowBox[{"ImageSize", "\[Rule]", "1000"}], ",", 
   RowBox[{"Spacings", "\[Rule]", "0"}]}], "]"}]], "Input",
 CellOpen->False,
 CellLabel->"In[48]:=",ExpressionUUID->"cc928368-a64d-4308-9683-f5934c792f98"],

Cell[BoxData[
 GraphicsBox[{{}, {InsetBox[
     GraphicsBox[{{{{}, {}, 
         TagBox[
          {GrayLevel[0], Thickness[Large], Opacity[1.], 
           LineBox[CompressedData["
1:eJwVV3c8V98fzkhRiayG7L0Jic+9523v8VlWslf5mkUyyipZhayUTYgoKZHI
qIxISJIoOyNRyczP76/7el7v8dznOfee9zn8jt4kF9pdu3Zx0e3a9f9n1mVH
BnnnTjztwpEYZTLCW/v4jCz4SlHXwNkV2a/caPt1QyQfXy3a78AvyEgvjbJe
JvDu5mtHdLtHyZxGGPoP8/f8y/sJ7RliCdIZNkZ9G+4pP3m/o3Dms9rLG7Zo
z+cx0QXeNeTcJpl4LtMHDb584T8/s4ZUKgJTTsv7ovv3MlrmHq2jkXBG6zPt
vsjEz8RuVnMTBeU6Hb256YfSGOvSpt22kWtrgFaCtz86dLeNdukjLTC97VGd
uRaE8jpyfOd4GcFZJPPttWcR6HfGE4nReEa48lFr5sKxSKTj1jneu8YIM+Ou
TNOXI9E83V9qXR8T2JJZTpJ0o5AKZqIaE70fxnKTBnhGrqKeyk1a0cWD4FvN
PEQRiEFXOqQM5O3YoPhqArvm+k1UURnz+T+Zo/BUfcu5FNLR7KHZeAOHo3Dr
Q0QeS2A6Eg0wwMVSjkLNJEt4aGU6yiXsyxtfOwrB1e/snXkyUHJ7vKv1q2Og
1vFyzXAzAwWM31zStTkO8TpBY/drMlHOvs5IVm0+YNVdGnkrnI1wLNgmzJYP
7C+5mO2xyUbDXpJKixf5YLD9wkGx5Gx0uDdu6u19PkgU/xF0+F82Ssow0r/O
wg/P3vlI3+7PQZHC3czbn/nhXdnWUtaLXOSG3t+e9xOEc8v2rhyUfLQrf6Xu
c5wgBPtuBor9l48y6LmHOwoF4dRCkDpfVD5qa3flKR0QhC+VrUr1j/ORGGUz
30VVCFjj/ibfZi1AM+6i5SM0wpD/3IE/7k0BCus06uo6KgzeU2k2T78UoMMy
fj/qTwiDgMfIrcZfBUjvV73cHRdh4MZbzpzjLUSloaQnFu3CsNXx14LTvxCd
Sw5t6EkUAa2pvqN+R4oQ7Z/80cZSEbifRag0kS5CmRZtuyqbRYBft0CBTr0I
dXCzaSb8FoH+GfOcZbciJFlc8kbfUhSkmJl8vj0uQvPP+3qaecUgLTvpe7Xm
PRTFs7b0SEUMuOpJKjOUe4g7nIctjygGu+9ya/1wuYeMdM5Sr0SKwVVbEXff
6HvoQc+/T2rTYkB6xLlk2HYPeU2Kj1dXiMOHGO1lDvVi9NX2096mdnHYtLeh
jzYrRuTB6zJdE+IwEfP+6wu7YqTSOX1p8qgEeLmG9geHFiO6R0UsnNESkPDj
1S75p8UoQIKqLJAvATzPh6rbWorRTAG9jcwLCTjyc5RN6H0x6k5zKtb5JQER
c8nfhOaKUUYIP37RThJC/eWv6HGXIKaVHqfIIEkY0WfS/CtagkK9w2JupkrC
JYrmutuJEuToONpf3CkJZrOp127olyApvSyPwZNSoGF8wHTOrwRlNxklTZCk
wG82dqgwpASxqm0+/ekpBdVyVft5r5WgFenTtIyFUjC72j1CyShBTWxHbp9i
kQbZpP9+NNeWIMWEtgZtSWkQtw21uNxUgu4xBE4QdaRBdEs5eq2tBMWvDcie
C5GGb2K8czIfS9A/v2vUgHRpKDDq3Zj5UoJ855WCI6qkwdfsZLzjRAkyH015
nTkjDQ9uLf299bMEtVlqzd+jk4HW0UsvDFdKkFrvL9bHPDIQ6H/kY/NGCeJ7
RTrTSZEBt69tCz92l6JknDbyo7cMtGCVYwVMpWj3s0cl47EyIFFjeezwwVI0
e5/l98ZLGTiwamSNc5UiG6GXR/YOy4DmzJbLz6Ol6F2WN2L/KwNsIYSXDjyl
SIOL14XvkCxIvFvyTuYvRdWJ3bFS0rLw1ro6NEKoFIkyXX6ooicL7f2vf8mL
lqLMSOkBLSdZMNriHMkVL0X7t4Y3zC7LwsfTBIN3kqXoSkA8/5nbsuA4F6D7
QroULS+q6Z6tloXJJw+mzsmWIuezc//5v5MFDjtP1UG5UvRxLDM5fFYWPmdP
me9WKEXCMsLDr2nlgFg2T1zewSOzmz+MWOTAN/mXRs6JUpRR3E/Td1wOGiKZ
NfcrliKiczm7laQcfGH88d+pHczEHyU6qiIHBMWRYZEd3EZIkr2sLQdDZC7R
4Z36a5bZJ4+T5GCqrU7QegdrXShD9bZyMMobu5C7w0eb+Ez3tIccWKlfyn0o
X4pelr0yXb8oB4uL5VYxO+97+U2vxe0oOdAiXDopuaOHMD5qp5IkB6qLdlZp
O3rX/827fcySA75Z5q8dO348O7ruHXBfDq6F2i607fgVoLwnkKNGDrifmhYm
7vipSGIPq26RA+NcJnEB4R2/PPmvk3vkgBoxnBsqUIoexsgkLg/LAdsBZYUC
3lLkVaSWkfRdDhIiS+lvcZeiuWFqyTtaedjV3sLSy1GK7q86PvQ6KA83R4Rz
+A+VInd2n2cHuOUhMJT9MIG5FE0YxrYZKsnDsUX+K70731O+W3rPrLo84I51
HSY0pcg+snAwxkQenD26n6dtlqDhuoaZN27y8HmLnRq7XIIyBzp/ul6Qhyca
BCflhRJkuTy4ujtcHiJ4W8cqpktQv/ivvVqZ8iDmqnyAYbgEvc0QFX/5Vh4e
D72XIDeXoNhqRXm7T/Lg2TD30f15CdLrUT/1b1IeZjl7GoyqS1DrHht9wrY8
nJ/MkQsrKkH1AYlnn8krgP3yvvS7V0tQUHKWrwWuAPu+ev+TCC3ZmbP3L60Y
KEAcqacw5kIJqp5sjVF0VoC89gPNzxxL0APKWunDNAXoKM9emSSUoP98GKpM
CxSg6O+3Pf8USpBEPFvdj0oF0P43njIjtvN/t0h3SLUrwLPgXlNl9p39Q8Fx
tmRDAYq9sh7XzxSjGyydEnn2JyDHpnO8LqYY1Z48/sTE6wSQU25GHQwpRhO2
3mgz+AQUltsXKHoVI7UHbBSL9BPQ2ETHtkzc2f/0bUIPdJ+AulOCC9pcxUgz
cuHdJTVFyF3KiHpy+x5a/XPQn8SpBDVS/Ed/hxUhweOO29uCSvCtr/G4qlcR
MtGqjnkgrwR6HY9j7U4XoaJky+y9xkrASyeRaaBUhEiyeW8aIpVgNdnSs3K6
ED1wVzgquaQEP0duGQnqFiLHz5RGurfK4PYnikH+dz5iuvPN0/eTMvA09/a/
HMlHVdZe3KNTyrDCrXcV2vMR3VD0pTqak/CI+5Mza3Y+KhysO+F78iRsUWj/
7tbNR1Mf+EpG8k/Cy4B9+3LT8tC5nvnE2ksqMCOdfrhSNhf5vopy9BZVBat3
kQq6LzMRz4QOw8oJVbB+6Dq8lZaJOmkZ74eAKkw/+1Tf6pmJhCFhKcZKFTid
IvivHstEn+pSwwrjVGE/neyJkYu3kfrDe9mfFlUhYE1j32nFDMR6p21I85ka
4LxGpdGNqaihNvZyR6sapBhP1AvdTkUeg0YCxPdqwFM1HT/ql4pecbw/azur
BjLfg+oqRVLRpcRPq4HcBCjr6/NouZmCvl2d5awII0ByB+HDptst9MhnP/mw
Pgb7vKPGMxSS0NtMtksPzDHgdtdJu3sgCU21Hs3RcMag7sQjmq6ZRHT0iPjc
f1cwsEx7N12dk4iimrQjm55g0GVp9OnewURkfujK43MCODz+fd0r6GcCWn+8
xPZiA4cCighyGIpB7COrp0iMCIhzGXEqd2OQzN5d9tOcCOzJHXm+tjHIyYa5
nFUBgYFE9XnGievoLb2klqs7goDjUhzvf0WjbKrzhYMfEKhY5Km2CF9DecEe
s3IWAOSRqn9dvRFI7iXjavQZgOdL54MECiPQS/qS3aNOACKKt1Q6/CPQ14QJ
vgQfgJvqpe8OHY1APLlnLL7HAKQwEN0jXcNRZqtpa149gN1fYHrKHIYkGH+8
X20G2H9w4q5pxxVUaxw/atoOMCG9zt938QoaHGhb3/qw0z+hXOZZ/2XE+V1d
3noR4K7Td8X51FCUfEAx+5CAOhDFqDlRSsFIgNRbdlZMHbgULxiKzwehR2k+
tS9l1IEinartUhCEengf9HupqUNtGHqeyxaEmBVE9nVS1MFPcjqYfSMQxZof
DoyMVgeZqnzkMBmAInI2ib/n1cHY5M/CV4HzyEzuma/kL3U4WLtSrjnvh3ia
zic5rqnD4fghfsGnfqhubLanZ7cG+IXRe1IN/dCy8CfTBzwa4DOcJnUh2Bc5
lj8xdjXTgO7gSO3NcW8kh/l6ZplrQGiSe+2jq97oX5dUQr+NBoTdjscNxLxR
5mLBW42zGnCv7mMfj48X6lVINuSN2MF3OMNlmDyReq2X/uBjDVDT7jC573oO
MRtInD1YpwHRDPQ9Uxzn0PDQ5HWdlxoQePBxzeKrsyhw06at+u1OPDmE3UHs
LHqIDHWTJjWgcJF4M3PFDfG9FtU24NKE0E3+UJkaF/TDfNw5/LgmPDNfm7zu
54Lqp7OjnglqQr1lhcVtGRdkycjZKiKnCZsf4j4MlDijRCN6TTp9TVBc2j2b
VeSEdvV9hfogTRCmXtwl3eiAor435AWFawK9Gxe/fZgDYtyVRXvquib8fX5y
j5mGAzokbdX6JFUTAPx87drskXD0e93Kh5rQpzjkz11nhwzUmk3ypzThIENg
S5CJDeom5lbaL2gC60qG0OLUaUR2v8zC+1sTUm7EcJeGnUY2qaq9d2i0oF2D
ZP2txhp5LVZRU7m1wI50rGa/khW6VVBgc52kBWU3MMn7bubocF34Cx0rLfCl
Le9iYjNHd3vseHbba4F7ufXR8EYqurd17Gu4pxbc3F9ALDhGRc8sUpyCr2vB
c7eVJO+vZDS87+o5rwYtuFEdbd50m4jsBZw6pV5pQeWi4js5KhFNqqhLzXVq
gcmF4ehYViL64bK14PZJC+rvL0Qsx5shmpf+vg6/tUB8VtL2LrcpErngGkiR
0IZOeeOffH6GSFp1lJwjpw25Vd2v9fcZIsVdlrKzytrQJKnr/qbIAGnE609d
0dQGM4Nlu6oRfWRbKEUps9GGnvC+f9/s9FBa/7Is7U1tYKV2GaXd1UZZmR77
jFO1oeXOLV9HfW1UaD8xlX5HG0KEEuYM/2qhqvkPWdIl2jB80Wv1rLkW6qav
3WfVpA3O+apll/g10W6lK9OVv7Th1lWP3JMzgPZv/G1eX9OGQbUXhs5FgA41
+WRr79KBJQOVzlAnQHzGjtTP+3VAFzIEBlsRIrhotzCI7MTZR5zef8DQhdR9
OWcsdeB+JFWTR08VBZ+OCiqx1YFi6jnL+C+nUAT/FvWXsw4oRXaohl04hRIf
/Ngf46sDNy4vCU/dU0Hlr94HVcfqwMRFAS+R4yfRxJ90830vdMCpjmpx2VAR
5aufOP+lZYdPWYZw5OcJZJfQfbOyQwfGOMXCxdNOoCGh3e3kQR3oU/ltkzql
gN6T/dTu/tKBw0ZOu/ZnyKMbOQcsvdZ14EOsIG+Lrjwymiu5ADS6EH29IurN
qhxqixh9MMG8g6dlpYts5VDDIyM+aQld6GEsTHf2k0EhW9OEbTldII58EimY
lEan9COt3p/UBcFRAfUTp6VR9dfaZH9tXTjNrJwjbCyF7h8U3d1grwtxXy2v
uxlKoHRPmlmTdF3wbdT8aXlfBFFq7zLwZ+uCe6n64mdcBB3arSL4q1AXmg7Y
qSl8EEY37nrZpFfpAl/Q0SjCHmEU1fm5e7RLF7afvj+zJ0xw5/x+ce5Rvy6s
uFTccxIQRNuOh/ZGfdaF0cy842deC6CgdT11se+6kEualGBmE0A+4k8f+9Dr
QcEXz5DnDXxIxp/Yo7FPD3qO2pmTPfnQ3Mv5efZDeuBWWXXf4jgfcrUUFKnl
1YOEL7uGjtPxojPRiRk0anrgKMOVolLNjQwmz4Um++pB0kozv9iNw0gnVLBc
K1AP2mVao9k4DyMNjuGhlct6YHL9Eg1PLhdS1TZWOR2/U+9ESfOs40QSRbK/
BIv1AD8p0LRvDwcSwWb4Bx7ogR4HtxNdDjsS+JBrdr1aD7a+1fz5qMKOju4+
VDHfpAcx1032rPmyoX0uv92fDOtBs1dopd4aK9q7VZ7uNq4H/xL3fqXksCL6
VJfXR2b1YFR9hIZOlxVttg4IXv6rB69UUlLE77CgeaHaEZ1D+nBtarilvYwZ
vZ0IpQzq6sO6T6kmFy8TagtRjow10Yfm2Y439rcZUSv74iMCVR9EynVpxTgZ
Ub2W/cE8R31wvcCkTc+1F5UXanScDdWHoscZbV2KDKiEsLF6LEofAgJn0r80
7UaF/Y9Fu2P1QY5pKuswcTe6Sy98VSFDH8zzlLe/+9OjBOc9sFGlD//RgMjK
R1oUu9no9aBWH6zWGUut/WnRtZTALLuX+vC4w/VaHjstutz6fb2lSx/E4Mn1
aksa5CX09kn8zA6ffoAox/w2bjKRKMnDYwCkzDgGn611/K3kRL+NkAF0zdzw
aQlYxw3Pn7x8R8IALPvdJ+KX13A92pGewycNYGx4IMpiaRXX4JMMYDMzgLwv
9V/KmP7iL90u85LMDaDEyzvvRtoKjirftyXaGEDNj5KGNKEVnIAHHmM+awD+
alpJSzp/cCWbVy/3RhhAbnLthb6CX3h1weFzutcNwLtSb+Ab+oUrzHmwXbth
AHe8vMy7vyzjMkGHXOnuGABH4LVyPt5lXCzDbt+/xwZw+zN9fcfTnzh3/xr1
16QB3Ow1DlVxm8czjxlvy88bQEWh+4PRvjn8iFNuic+yARgK5GtYaM7hnMs6
Gwv/DODer6aUKIlZnIUlJXeGyxDUN4V4Lx+ewW9YTOuL8hjCwzM7d7DMafxA
juovFyFD4JblXInjmcaZZL5pj8sZgsCQhLukzBROZyQz90XfEOp+J91qcZ/A
I26Fp3CbGYJHvKLi6OY4vutzP3ba3BCUF60KOG6N45tngxMHHQ3hrkBKT9mr
MXwluk2pL9gQFkfXKy9ofMNnWxzD2h4YggrD5WF34S84b9LguRvVhhAlaqFL
Ch7GKbYmVMpzQ0h5kx033f8Zb1g9JfG1zRBYSDY/2pOH8GRp1v6/44YQVpvZ
4X1yEH+zfq3hxawhzJxcPF5T8hHffLNZErlkCLXOMV3Hjn/EXR1nQg9uG8Jq
9sapTeYBXC29UVT0qBE8+aLB48TRj/s4Kx1a4DMCE5bh+eGsPvyefNlmlagR
VK0PdqyJ9eEsb9Pe40pGkDK6/HdCpxef2OUVbG5mBNGHq18w5vbgR7rHXbgt
jEC5PfC5AKEHN7ljZTZ2Zie/WPPofPU7/JmStrCXhxGcNcXpVNS68fhz3O+u
XjMC6ysXmvQudeJNJ5NrDROMwJ6tayOztwNfod9byJpiBMGHZicrZDtw+5xf
gVl5RtDLIubX8bsNV+zvEHhSbwQSUTQ6D0pe42fz4EBwixE0VWbPTR1/jWd7
Pf0LHUbQfquuUj/tFb6XMf/t2487fEUnKNqJrfgX7FLAxLIRcLVdvKpZ3Iwf
2rdof3/NCHCO/5iXTzTjeoPOhj67jEE2gHVJt6UJr/Iz49s8YAzjxs+WKr6/
xK8Vi3awiRtD9NESyoviBvz5hazqT7LGYMa5ouI/8wL/qc6Wk6NsDDTJkwk5
0i9w6+F/5yW1jCHkNTYw3focl2EdOK5pZwyR4+uWpUK1+FTCVESqizGUSqfK
NSc+w7OY/k5PexjD1cjulCO7nuH76Q9XxQcaQ8mBs/po5ik+u2KlM5BkDCdr
//WlD1fj+efPlYllGIPH6hRLv301bvUziCU42xhuhH7r7Zp+jLd9vzPEW2YM
RhKX8MatKrxo+IvX2VZjoLsvevyg3iPcxupH3/MOYxiV/vPu/teHOPvAPxXm
98ag8HFyKzX4IR7xjpfu8RdjUDrzu4ToU4nbNzukb64Yg6XSvrmvqeX4YeS3
abJlDAueen7/fS/D3z2PcMijMwEMxu58hjIcf1IgqcNiAtsPH309uFGKc5dM
Nt4UN4GlFj+Z1MxivF9oRWhM1gR8w02KtpmK8bg8hlhFZRM4+ig7o+LyPXw9
U5TyScMEqlVkh5O8i/DBhLMzAjYmUBwVHRnjX4AnMgUZ+zuaQJh+7pDcv3xc
Nzq26o27CTwrKK9LjcnHn4aVhfznbwLH8rR3ny7Jw2+dX2B5esMEVPY+fHGK
Phc3+LnlvzfVBPyVT7I4auTgtJ7Mn63vmMCBF290p8OycR9X2aLtYhNQzJG0
N9mXhZtY+Z7SbzKB2w9uaA2RMnGGgfDsO29MgNXg7IFXFbfxF6Rkuh9dJvA5
8cmVq8y3cSmjx13JQyZw/gCPhtyndJwJ/XEY/mUCooGK3RMZqXigutjep+sm
0E4IO769OxWf0jxdcZPGFELcwsU+BaTgzXpN6xoHTcEytd3R2+kWHkRKuFUq
YQrYd5Pipy5J+Azl5alIeVPotd3mO/MjETe3+DVqo2IKhg9F73EGJeIKNlZS
LDqmMPm80n9O8SY+5yL8KsDBFBJyMoKa1+Jwa3dLDzN3U7gtXTR1QiUObzsX
xyrhbQoSnNnRD4Jj8ULvpTNfQkzBNoD+1ynWGNzm0osVzQxTyPig2Ox8/hre
Efzz7vEcU7DRF8tpHLiKq1wW1PxbZAqJ2h1JyvhVnD0y5ub9xzv9jk6nHjwS
hb+Np4qxvjOFYxEbnQ83wnHVm9e7Zz+YgnYefk4iNBwvSXp+oXXYFCq+1URt
0YTjUWn8TRdnTSEnXPueFUcYztOzIrVIawavR0huxKYQnEpk2WXDYAb2jkWT
pD/BeHyveF8boxmI3qI1eiMTjK/321zKZzEDsYiciqBHl/CBT82vqDxmcLbg
2kPL5QD8wOnhjGZ+M9B8cOHnSZMAXGv4j4essBmosv49H1nhj1eNiB1ilDKD
7/U3OmaDL+A3xm/Y1p8yA967or+XdfzwV84l8uKYGTzp5NIUbfHFNyeb6NPA
DPpSrV7/1PDFz838vu+tawYfnk+LTRj54LoL1n8FqGYQ0v67oPCgJ57NHtl3
xdIMNgIH/srAf/hvtbLK4dNmO+dBMz/TAA88N3bDLc3RDMIo2tmNy2fxddG7
g4w+ZmB8d/70dTE33My0tdr1vBkcCg6rmQl3xe8FzCe2BJjBhO4d73ejLjj5
FUE/NNQMXLqcs2pKnPFyxy+1P2PNgHOR8e97D0ecNnZ3mvENM7h36kMVPuWA
Wz6S9rufZAZHe9z6yM4O+O5dlyWcM8wg8OTzIxwe9rhtFs+dj0VmEEq/O7AL
zuDVrToXFUvN4Nd97yNMHjY407wXOal8x2+r24+l75zGa1Qb9xk+NgOJIx10
sfutcZZBu5CGl2bQvX3guo+sBe66HW15rNUMsKKNkadR5ni9yEPFwDdmkHF2
dPLFCBU/679rQb7bDNb4TRTicyl486G8M0WfzUCnmMrcaUHCD6u2n6IdNYO0
l+9pqt4RcS+HJQ67MTNgfp/0+pwhET/2UL378HczYBOguzZjbIZfMB7D41fM
wOamQv7jVSO84wLTse9rZvD0HpsHD58RzndX4a/2lhkIGrgPlhob4l2zEZXb
dESovcJsHlinj4tcF+Q7z0qEvNA3pjEDOnhIpeHmO3YisNXk/3dNQgfvHTg/
KHWYCN7L2xSPSG38inBr4hQPES57v2d00tTCB5udaayliCCmKVt8aVV9Z14M
HQ2VJULzvUMhQpfU8T1Npoq5CkSQLDNVVd0CXLlR1W1KhQg8TUjZ6CDgKc9Z
uvy0ifDw3PMDTo8IeLnqtalUPSKwyB948mBCDW+p3dh+ZkiEMLF5CD+uhi/X
TClsE4mwzlzTIJtzCjetrs+IsyXCn7wIt4ERZdz1hEJVhQMRukrbfBNUlfHL
VcWd752JEDWx9eVFphJe/jD5H5cHEXDE/e2QuyLO9MDdufAiESJv7c3zPqGA
C0iNhL4JIu7cT5Yluivl8VNl5PTZUCL0Jx5mbpeVx91L8Q65KCJkWw0ZK6jK
4a+L2OVeJO74FSElkjIvhY8Ixep/vUUE88ivlM0jUvifgm1HunQinJMq/K1k
LIkL5c+m6mcR4dcpF+4rreJ4RPbLjQ+lRAjqZ3IyWhbBM48rc6yVEyE11mX8
mIEI/uhumQz3QyL4mMg63r4njH/NTHNwfEqEhub0teOeQjie/t+bH81E+Fgj
/3lVSgA35xz7yvqaCPT6Ll5f7vHjnqkW64rtRHj2gW4tUogfv3tLQzr4HRHi
fr49XCnBh6/fPHxrz/AOvsT9J72RGz908Ea5xCgRngp1ebPNHsPFb9C9Nh4j
wp5buSqpR4/hlvE/Vm/NEEFCk/MPXcIR/Mn1Vlu+P0Q4XPTsi+JjTrzEoPNw
9OpOfG/YpPcGB565v7d3YYMIZb+Lg0j6HHhY4qjOc1oSRKvU5zj+YcPPk6Z2
CTCQ4EN8jTdGZsNd2RfqrjOSYOZbptrRp4dwo4x1GXMWEgilCAuqx7LiyJrm
ez0bCSyTvlSob7DgCtx7CwS5SPCAeZDhkQ8LzpXLwbV0nAQiwbHzJT3M+Fix
3HacJAmG14h7bZn34R/OnqxdliFBgNbNdFyOCW+TxM9bKZAg5UbsDLMVI/6g
0nBa5BQJFH/FTpQ07MFzfUl5CQQSsNSsRu7bYMCTT1id/o1IoOKpWXMTY8AD
a1zfNemQgGDpzIj66XGPS54xYgYk8E3aqmcWo8dt1S5o3jQmwaJP6RH9cDpc
szG8xobyf31PLlI1aXHmN3dz/jqQgKb9UWcAzS6cJqbAytaFBMdZaZkvrf7D
fhvcZ3vlToLrm64//Ve2sE/dNdHJ3iQ45iqT9JxpE3ub2KC+5kcCh/sLDFf5
NrAG0qsNuwAS3N0trNqErWOFA73e0qEk4FV3f1qcsIqlZ3wSTwnb8fPnbeNv
jX+xWOuv4+uRJLA5ly9UvrqCeY8sWLTFksDbjM1SJPQPpjq1F5wyduJJPW8s
3i5j0iUH19vvkEAi+MbjOulljO8cZ7VcDgl2LRH6lVOWsN0/BMX+FZEguHY8
a9D7J7ZaKTHmXEoCnYs/0+3bF7FZX/m7neUkkH9315ip/gfW8wdnuf2YBJqL
L/Rkns9jLTXaHdtPSTAp+ayR580c9vSSUZRrHQlG/C/0/hmaxe5sWa2eaCJB
JH36C+sj3zHX3f5fu7tJ4MTn4Xp5dhI7ytv+ceM9CR4mYi+IapNYt8rxd2If
SOCyfPxScNIEpvzfqxcRn0nA0bPOJW88js1ePfKkcoQEh15sWHtXjWHZOZ7l
w99IUE6XXOXOPYYx9HHcUZ7ZWZ+AJbetra9Y3fzZZKc5EtjbxzSQ/b9iXgwN
MYk/SBDCxXbk6bdRbOCUa+DsbxLsy/0ctD79BSvKfUrNpiHDaVXSyA2TIcyy
jsm4k54MKftz8fJLn7D9/bZaq3vIYLCs/vV02SB2Yc+eEyRmMlT81PlRwv8R
E+M/LXGFlQyVMqLRky4D2LBqJX85Oxnm4VjRcuUHTMvLgoXhGBkOKPrTvqX0
Y6vRZXtO8JDhqtSisUZlH1aet/3Pjp8Mj7RKBL8w92HsH4oXakXJcLS0lmNs
+D02obba4alIhlXsrZa4/Tssg2rUnHmSDIkVFE0hu27MyDu39o0qGXISlX3F
XLuw6ny9En51MpSpeuuQ4zox9/q7OSZaZCj3TN6iKe3AuAd+pgXrkoG188ZM
e1c7FsV4++oHYzJkFQxktEm2YSqCCyG0RDL4d5A4Up3fYPME9QuyFDIsqw4e
u1fwGqP4fHeMsSbDxQNqyr0nXmFCH08B5kaGZv/UV/rpzdjgz4ST586R4WPG
l48iW01YPNOYTLonGSxYcKNJtybsNxZ7fOk8GV4wHGPzNHyJlViMsPNcJMMW
nZ/6p+hGzMZXYb9hEBny4g7OnQ9vwFoLh9YLw8iQZhBV8V9CPRbYILP8PpIM
D3PttPRynmNSgxHf/13b4R/ar1H3rA5L2Sc5aJlAhjNxnum+NLWYk1/wk/2Z
ZPDpVVCinXiCKSuMPBHPIsOYm0XVhOwTjGkZnurkkmHKkPWTT3g19tCXoSbs
Hhkik+I8Pig+xiLlz9ZklZKBcw57bZlWhZkvddbUle/oJ/enfN58hG36JD37
XUUGre5wLs3Bh9g7ud/PWJ/u6Ccphw4bPcTyf5rXytSSwZZWnPgirhLT9+Gu
c28kA9v2vofCMQ+wNO/i58OdZBi1uLJEGSvFzsoy1a91kyGeqcV4gqkUIyz+
V8/ZS4agoPBiE9USbNxL4YXZIBnoq0MqP5ffw57KpL7w/EyGibg2gbTFIiz2
x98XsSNk6Lm3a/dplSJMzutFQ+sEGYbCajO0PhdgdDJ8jd+myRDtSSd1QKkA
G1iIaPw3SwazqoHPoin5WIin3kuVJTJ0mifZ33fIw9r/62sq3yJDxK2QD+we
2dhdKeXm9l0U2O5ftKXxyMJ85jOap+gowFa3OSJ1/i7G+Z9tCx8TBeitTRZV
7mRi3yWbWrADFJiWLc7LrLuN1c8Jtlqz7ORrj3tj3zIwR4/vrSmcFDCh0iee
0UzHlCSNXj06QoGUy3eXzl1Ow/bOVbzq5qaA5jrr+U+NqVjluQuv9wpSQPLF
zUv7qSnY5tntNyGyFPhcdJ0pqiUJeyfu2HZbgQLWd04x6kklYfnfW9ueKlHg
BHzzW7udiOmfjW3/qUYBcum5McY9NzFu8YX2A4gCYTh9kdC/BOznjGmHhAYF
NiiP9ae34rE0d45OZz0KjGjWMBpyxmFnxQI7ww0poP7+LL2LTCxGmBnqzDah
QKH3XOhhkxhszC337SCFAuXSrSaUgmhM1k2y28iBAgtGdFqt2VHYyFle7wfO
FFjyn1ELGInE4v9jY2F2pwDhTKs0g3Ak9t13g/jOiwLO+yd13r4KxzIuLC7L
+lHgg9e/xgTecEzn4vitRH8KcDb4Pda8EoYVhHR+IIZQQEUvitYv5zJGutIY
UHWFAokhqnXCYaHYrojHXGyRFLihMSQj5RGCnYm+Y9UfQ4EZbaubL22DMK5k
jy/m6RTYPZAgnVMVgL1Osbtck0kB/iDKtvuwP3Yhncx7OJsCTtm8AUsH/LH3
d9UcPhVS4Jvb+rRo9HksLEeWVrWEAgw2xx6YdfthMvmCBZllFLD1XgmX5vbD
4or3TZ6u2lk/vZN3WDt9MNX721frn1Ag0vPyqSJJH2ym/JfI8VoKsFpw/GAS
8sa0qz67jzRS4OyIIm31yH/Ydn3ZvH0XBcxX+A/+6XLHKhpzEpp6KOD+95LC
kW9umE3zLRmBfgq0MX+Jndl0xWrfBPuMD1GAUXIQjI1dMPcOb1atEQocYzJ+
YhjujHF2OVUVfqNAaICWzZt6J+x8r+Fvl5kdPy8eeimk74gJfECpr+cokHmz
sjbytgPW8/GEsugiBQ4qqStZ/7THpL8cC5z5Q4G62+lJNA522PT03MY5Oio0
fn4bYPndGkubHb3byUCFq+S0VttJK0xroQ+TYqICV+SsO8OcJZa3/PzKAgsV
OjWtnwywWmBmfyr5TNipMBtfUUNVMMf+/S1oquCiQjsvIUHgNBU7vRVH58ND
heZYtwK/VjLGtCussIefCsJCjNJO9GTsGe0FbXlhKqTy2c4FG5Iwjr020cuS
VLAt25XI/cMMe3dIap//KSpEuxY3P940wnBPz+93CFSwX/DyY/xtiFW8qXjT
jKgwdnlBsfC3AXYjRD6KRYcKg/eL4l1Y9LF/A36OJ/WpMFP4RHFJQg/zlK8G
WyMqML3Omo4z1sWMppS3ykhUuOt1Jbi/VBurh8DPvVQqvNA+broxpoVJ3amt
XbOkwnO9mVkBQS1snxkhQNeOCjnBQ68u12hgHbXqi2MeVBDj52gQkABMlT2y
i9F7J98x/csvcYTd92otk/OjwtmZw7cVmHAsRlDX/XIgFQTl5+znZ9Sw1dDr
OkXBVPj8x+N39ZQq5j7YLvT2MhWSY9LrShZOYXoJRt+OXKWC8+7rfl0cKtiz
6YRGuE4Fku5hNiflk5ioxrsstzgqXJnsYV+wVcYY/hKtnyRRQZ5PeaPltSL2
yt6izyybCoe0Ogr1Z+UxxecZjy7mUeHHGbEggqY8VsgxdDO7kAqbT1tOSOTL
YVEdNkbz96lQT82YVh+TwX4LZUuwVez4YV5WF90kjTldGd2r+ogK7kLpBRJl
UpiGouOr6BoqsBB5p9nvSmBVNwoKKuqo4DI+0Hs/XxwT+D4R/uEFFTgtghtV
q8Qwmmw3XLCVCkIhtDEMcyLYyz2eNQ09VLjw8X4n13NBTM6xInWyjwoaLjxP
FWgEsdz6xfP7P+7oZRVO2mMigF3x9ZOz/kKF3c3aXvPrfNiPzsfM4V+pIO5G
tb1uzYfZivyZLx6nAm8DeX7uCi+Gf75Y+uc7FU7Y3VGeVj6OVSjVRnMvUIGw
nfgXE+DGjieuu2j+pMKkQDF7EdcxbFMrVCBphQqu+bSkk7xHsOcVEXek6Mzh
egUdD28GB8ZgRD2azmAONEwsnFW17Bjxu+htGiZzOKklE3xogg2bFuxKG2Ax
Bz8eZauvxEOYQlMOhzq7OfRFNPuXpLBiobZ+KWVc5sCRXrnn1wgLxnabKzmM
xxwa2JqX3rIexGyVZ1nm+M1BmEG4ma7nAFbaV3+TKmwOXKNJiox39mOI2TFB
Qsocsm4YfYukMmEekeXX+0+Zw+bbr4QzpgzYU74rexBmDrzjGkcY3XZjNA3E
a6VgDjW/x6NprtNj6asrkZd1zQGvbmJwmaDFpE/cDSebmEO3Cf9yqwMN1uKp
fkWMag7qTPupYhvbBKuSqZCt0+bw+2Kjz49zW4TFsbigXkdzKKQuSYczbxCO
WQ74h/iYg8v5YXHNbyuER8nB54kXzWGIedbfiPEPQbeLz1fksjm09CfxdZr/
InzZ89prI8ocvsYbcPW+XiKc1/D4ryfOHPx7194/MP9JYAxlOVeUbA6JD3NW
Gvf8IOTUPHELum0O/dwLA8oZc4ROqV1OQsXm4CF85X6VwTTBwa3Ifu2BOez6
cTFUxmWS8DfPwLa7eqe/IRc1+944IWF48XTBc3PIbD3m/2PfGEGQK9UqsNkc
bKXZrPSSvxJM40cpAj3mMMD2M6hs8TMhmEbC7O0Xc6j7nKroFPORIHSw0lt5
zhz4TTVCj4z1Ed5yK97MXTWHlLgPV9g7egj+ErUVTAwWIJydLmRn8ZbAo4J3
X2CzALdF/o9bM28I14N5zd9xWkDbs4m6L99fE5Ybdo2IH7WA/UXvv57884rw
RrtlYYTPAsT8jT0eiLcSfMh6B/RlLKDh4iz/m38vCUNp4qkF8hYwtyloHaH3
kqA1xHT8n6IFLLxPmow+0Ug44tAl9VjNAnjKRZFeQT2h2YtkdFzfAuKYwoX2
8zwjSFWd6L9oZAGBegVj7EdrCGl/2G16TS3AmHwieZrvKcEj5KNHtLkFXAqI
rZE0riawx9rELTlZwBP3aaVZ9kcE1yLXjleXLaBJNemxj2gJoWdGl8QXYQEP
b/mk+PEVE1SlxIeCru7UE8VLg4XuEQ4+nvsuG28BpgVstz8YFhKevfRhzLxt
AUf0LJj27M8jMA0H6XlVWwB/1IMH6/QZBOWLpQdu1ljAGLNBEDCnExwODfZW
1llAcZJgrj5/GuGZntKZpZcW4HXifK+gUwrB9cmi74UuC1iztatQMEoiNN1w
vhM0ZQFEo0CeI1+vEwLVTX5cO2wJVw4QBBwyLxEm7/Gn5IRYwn+3RYjjOdaE
FLEj9LVUK8CzyK+zWDgIiZmubxz4rEH+15itK6VXzTrlTPf+aWuYffXBnS/n
htqqVtFaTsNp4LmbzDbcq642PqkR2BxtA5uPHxounvmrmo/JH+tyOAOz6k3j
7xYKVR9c9Wd1k7aFrXSNO8t2VNVoqpMh3R9baD8ZR3glultVaTivNLrLDrbJ
icq2C2WnMsTvPOgytId53dXUj1epp668TMgwrLWHnjsdy6cf/lExPkYt6hBy
AC1+M5mx3akq6l5vTrPGOOzMP2kWWXsVlRxuR6G3fxwgNYt/L+ee3pNCLcVp
JqcdQQvPsL8p7HMyUbpZorfBEZQandWPRu0/6fqL/n27hBMk+FVTRk/nKDs+
WuaLuekEF1tmLMftlZT/iyBvGiQ5wZtbX4gpz08o+5OrP+6/5QRy2a+Wbior
KF//438jMc0JmLRWyy/ukVWuOLW2kZ7lBNWlqUIj4SLKa03bA/fKnCD+NNZv
c49LObF3f0LrGyegmb7pMf1nTSmzwNP9WrsThM7+7bX++Vep4EK3pl6nExzS
1NX9eWhF6Sln4npntxMY0B3VsGpdVhq2ZnPv++AE7vXHY9/yzCmJjh/RHBt3
gj3TXIOzOsNKctVBPIWTO7iiw/b3wSEl1auf11ymnUC3iotOefegkpFo1sPv
s05wKSGN9btrv5KfBx/P0pITqHCbyzN7dimFEMLXqn45wVEFtud2xzuVrh4Y
67/wZyf+cPfU6kabUkZlQdzqqhN8ZiWljCi9UsoPo3erW3cCMcmW6texLUpl
RBeNkE0nqFLdxyJI06xULfD6OP7PCSLPSBZapL1Uavglsra9vVPP/C1v9WaD
0v8Ap0aSiw==
            "]]},
          Annotation[#, "Charting`Private`Tag$1278#1"]& ], 
         TagBox[
          {RGBColor[0, 0, 1], Thickness[Large], Opacity[1.], 
           LineBox[CompressedData["
1:eJwUV3c80O8Tt1f25it7Ze/9eZ4jO2XvUSQ7EbKpqBCFrCIUMopSIhkhskoa
JCMpGWXTQPLz++vzutfdPXfv993zfO6EPE5ZnSAjISHxpiAh+f/3ZpwHlaJn
P2oIV63M6yBV6nwnaGYvWIlbMyyFqq8Nau6+aE0QFGzE0p7HHkq9OaZ1sy1N
gFKwF4sNSpCcs1jVCiDCTv4W+IgtH05pmTid13637ZO1IjCPY3leu/JdZ9eh
HvsisSiwiX3X5xg43lfqjLS1hC3MbeJjXIfVFAxrdaru5D3/UbuFpW6+pTb/
Xq8TkxrC8iNqG/8bO8hz5kCrzpHTR45+P/gXA0P+1JG65zqCDgeq5+l3cI/U
xbS19F6dNYJie25oB5OrGXeyRg3qdIpMGs8V/sPit3zP/uUd0smhfZoz672L
p+eEYp9NjurUhZueDuEmgcq1f3PHyad0Cr6r86zHkMAJ2diS7YBvOhdcxdpO
T5EAtfnpDLWR7zqBg6zeawakQO0dpCncvKJjf5CE8XQVKVwoVE2+3LmhA/WL
dauMZPDd9i2zTcWmzoEDY87BIWQQIctpo5y+q8Na0EO2+oEMROR8dx7ZkhPb
jPWVQTrkkDv6lONIHjUxfa7EYqWYHMTt2WhP36cnXm2k/z5FSQHgIHiw/igL
Ue8dV7jsSwGMesk0P/+wE0Wj/ganBiiA4aNRpZU2D5F02HFhSYkSLsb1krHr
8RPBbYbXAnMpgXJTkVaSU5hwUlbRWtqmhJ8HTLofXhEjDt4Rmjp5jAqGqn9q
thYeIGR4mJIWO6ngYyWDPp2rHMGR+lfu5AFq+Bz1NLJiVZH4929+aCGNGij0
yRSOSKgSs8EfYgLWqCHDgObY20kNYnC6U2TBjgYGM9mr82UJ4on9wz7/JhpA
S+Xtlay6xK2+ouAfArSwcqL+GcvyQWIj77HUZCotkMe6iaALRoShd//Xt5u0
YFdyNvhhzSHiuupUwQsvOlBcGq2VBAtigfy37dN3dOBQuL+pj8aawG/pmWpg
H5Drs/IFIDsis1i451b1PpD9JcQ2uOxIfAvUOJfNSw8teks9UbJuhAZxRCv5
Ej1Y7OPtXk50Jy7v81yP2aCH8x3ZOb1mnsSnj5H3gtwZYEVg+XB7pDehWHH1
hOcAA/THfVDI5fYnEs+U8TtoM8KuTmlCmPop4oN+04dDFYwwdMyxiXY9mJBi
e5OOOZjgZTNX9OKNUCJ2asZE+TwT3Gmm66W5GU4M3v9LJrHMBPREkRMZRTTB
imndGOSYgSGm7WHBWByhLZ6ldcmTGaq8kte8884RngwCXKT5zGDd61yzRpNI
XNmoXI96wwx16R7Tpt0XiSdjKoMb1Czgcw5Xso8nE1Mdz+4FIhYI4awUemWR
RtBVmSbPhbJASUpl+lJuOqGSMXTC4y4LDPAGZtt1ZBJuEcf0xqdYgPFJTMiE
bDZx6egPfjtuVggZF+RwmMolHhie2X59hBWuTvC8IaZvEKOypCMmF1hh43zl
rceokCDnSK173sQKnqNfRN/+LSZk/nJmEGus8JfPqcmVqYSw+3rrZIMkG+Ts
v/RL36WMiO+TMVU8ygZlD0J8DOfLiYraBvG72WyQzfyK/lZzFfE2T49c7CUb
rB/QF+KfqCa2419NFpKxwyX1lrcMlQ8IUW+HZm5Ndjhj+K+rP+MhceTI17zM
U+wg/FLg3f7qOiJcNTCM/g47XA2nkn68W08U821aXhxnh7X829R3rjQSfeSJ
ciRsHKAzVjsaeLSZ2PjOuC/KhAMEvR1WdsOfEfvfXp9dj+cAsoOzXe6n2gnD
RtHOk/UcwOBnrWd9+DkRVHy/eHaBAyToWx+nO3YRNy5pxbqLcMIxkwx+obxu
4nlgl+OYIycc1Ji2dWboIxZsLdRs0zkh693U+R8tLwlOYoz19QtOsAlnnhqp
eU2AqNey8Q4nJO1+WOo6/Ybw3bfa36HMBQESJsbfld8RmWvRFTp+XGB+92zf
n/1DRPNHqgv1xVygRzSVHFL5QMy0ZbgrfOCCD9Op9dFRHwmmCj5UxcANy708
ZZ4bY4THGaXfN6O4IfpKYsF/fZ+JVNeWd1y13OC/a9txx/0L8Vjf+EHGLDdQ
Ri9OYr5p4pP0u9R9/DzgUeklVvj3G0HD5uZ7wYYH2hI3PlZQzhFKW3MGuyk8
QKUXYhal9Z1wngoRjmzngRf3OBc8CheImvvJYwFyvFCYFDyzRLJKfGf9nmrq
zgsxSTb1275rhMQZUySZxQul0cXX8dI64fmxapmymxfYHjB6Zl39SRTr7Lv1
dZMXTCVTmlfMfxPjRf5W7TL/wfOY8CpfxU2Ch/wledHR/2D1eLmqito2kdmb
6uXU9R9UhV5N03m0SwzILHJp/PkPeENomE25SdG+9MO9HNJ8sP72gO3Tk2TI
eL06at2VD07ec5fxHiNHiXaMMm/S+UDz9NiJTx6UqK0xcKLmOR9AgW5FJyU1
2uF7fSX1Fx8wwfb14S4adObr1VUjl/0Q8Pl3+HIpPXpouHJb7Op+KDFO+bTW
zYiWKy1syDv2wzKTxgBjEjOSYailnNrYDx6NnoNjz1iQTxBLQ6sEPxj/DInJ
omdDpe+CfQqc+EG85cyD2FPsaErtLU9UGj/sWDeuLc5zIKedzBjVdX5ojjkq
8Z80D8o5ti7LJi4A5eUe+t82eNG759aTKw4CUH1KvdxqnA8xS9SlD1wWAN2d
D/kCX/mRWQq73r1WAcgd4vx89YIgSloMXU9eFYCg+KFUgbtCyKPC760yqyCw
YLZ83a/CqGhffwKLgSAYnVB1uHxVDCEi2uWsmyCUR4UO7lBKoPFAadXlcEE4
FGCTdP2aJIoqHmNwyxAEb/3fnlWaUoj77eWZl1WCEDF9dz11UxrVk+s80+4U
hF+3YyXuv5dFNqoLuVUTgjATw8uf8VIeZeSZmSQxC4FOlLhmFL0SUuj7K/T7
gBCQmzHyBWgoo4Hte1snDgoBw4jIAaEzKojuKMO9g2eEwEj0Yc59KXVUkd6S
+PCqEPw+5C6bVaKBDDtOugpVCoFqdZebtZIWShAbYNwdEwIZtnwjqhwCCdvH
zZ78KQRV1ybiTp3EqC1Jrm2cURjODp9ofX0f0N8fV4Kf6grDYv1l6fWXeujG
fmx6wFkYGAL0p8PXDiIN82XhvFBh0D4DetaSBijsofn7sHJhWHsk+86jxwix
T+/em24Thvh/QfccVUzQQ44HF6xHhQHpbBOydaZoKYJZXZFBBKj73o14rB9G
qVVtTMXiInBikuPIRJ05khoPmmMEEei6d/A/5W4L5I3fXF84LQIdR8RlZLut
EMntX0/HLosAj/vLNJZha5RHwTfeVyoCUkmm/jNrNqin14u/clgEtNCLF6SO
9uiYTCrOWxaB6ILlzcoSB/TnSu2xSzSiMHwnMY9q1xFJ2vy9fUJLFBItONrW
v7ugtnqhThtrUahzEdoQiXVDDjxG3w4GiMJzSRMoZTmGkj5lSAgXioL8k9Tf
Fz+4I0HdBmOWBlEwF6dcNe33QE9Kxn1JBkXhkNSTmJW+42jOR+LeJ1IxOHHa
5eK/5RPobL/Zq1e8YnCHeHYtgdMbccudXmpWFoOPEyoPRQ757N3PZoX8E2LQ
cZ76guyUH/ps+8UyJU4MTrZfGfxyMABFPKEOicwVg/J9tt2mDSdRZazVY/te
MfjkVS+U7BuE9D6HDxt+EQOXHLNrkSgYjerd/K26LQaMR95u6O8/jeho5jTZ
ZcXh27nX8lxbIei2H4MzuaE4hJFXHd/5E4q0XinFrLmJQ7HeWHws+Rnklxnb
OpguDn5hc+KaRAQi+3l78lmlOHQpJq+dORmJbtj3kNzvEIcX5y6EWN+NQn18
bAfTNsThu+tihLBVLPKI1/CMYZCAm3f+m0DNcWhryvWCv7gEhK3yUUr8dxZJ
l1d0mzhIQJH/aKxfzTnUSTswpxEsAaoFzm2WF84jl4B1WskUCWizrrFLPpGA
UhWRGVWzBJxqmQ7yOHgBLTS9G+wQkARSc+Pz3fHJKJF/c7VWQxKo/H+LS9xL
QXzn+NluWUoCEa9RK/LtMjIz9LWNT5CEH01sV6birqDpiitnAgskoSRG+ETp
56soZl9drutjSdBL+FOXUJGOqgf/fdSelYQaJvOZFflMZKgsui1FcgAuBej4
PtvNRJ+yTfh4eQ4A7cWpV+Qj1xCjc5bbH9MDcIrMTFu+JBsFfjvwta7mABxi
Vko+WX0dfXb7SNPeewB2hfm4J77cQNYjSXKvpg9AfVPB6WtiBUijfzbyG68U
/L5KvjzzvhDd1c8tWlWVAo3nFvZmQsWIv9Wwa8dCCm7RBrtOTBYj8toyZs5L
UkDtlcFpH3YbnZGyVRO+LQXNZjaDE2YlaK6EwkWuRQokYvSmHWRL0UDO8XLD
dSlwDlMlv0h3B+XFCKHwo9IQ3/ZTdwhXIbpfg8cToqTBoViOoPS9i2JPnU2+
mi0NpVhnW7rwHvLwmHxf3i8Nd295T/DJ3Ufvx65sPZqRhoCL7J2z+g+QkS0S
bCOVAWb357xlmw+QjPFN/xF1GfBMOiXUG/EQFbabZUxbyQD+zyTq0cFHiEX7
b/3KSRm4FfhEN5mzDv2SdSajLZWBTsXdTI6hx6idjee6JrMs1BzbaKFobUQq
aT2tBtKyYCbNnXh18Cm6QxUxbWkoC3l/itniF5tQ6uawvF+MLISHrKb/MWpF
/05ftD2TKwtJHjZH8MVnKHhBNfr8Q1no7/lwSMmnDdlNZr24MScLB28fW13t
bEc9DvoLd8jlYIcpdZMmtgNpv11necQvB9PGYb5ftZ8jwS4r134bub1588J8
90An+l7FvLHdJgelj6aD1817kItoGw/NuByk8ul9aNXvRa9vnsLsv+XggfRT
fwO9PrT3d0qRkZUHs85n+0ocXiIJurgHGsbycGR2NJXx9Ct0I0F2WP+4PDyi
5AK37AEUfyZVyPW6PNCSjHGFxQ6itWVtI986eQiuP7byjf8N8vT9ERD2Wh6k
U0OOL3W9QWJyYuMvyBSgbXxeMkLsHaITSpSY1FCAAHbjuxnyw6hHJ0M+zkAB
Eov3qydtDKOLDoXq+60UgHHl6Mq9Zx8QWfoTI2d/Bbivv9ig5PsRtd3tMt8K
39NPZbotG42iuO639tcTFSDNyCMwQ3YMbf1b8P5wUwGMbAWPmDBOoCe8W6fO
VClA+/2Svue0n9AZNeoIjgYFeG95gGORfhKtnRRKsh5UANdztMcysj+jH+O2
Fa/JFMHKdlKzeOYLqvrj8SCQSREecE/GS1z8inzYg54w8CkCacFa10mpaTR9
KKXnkKoiyD6WFHpy7hsaf9o61+2tCOKfLHnWA+fQjeH+Fa9QRZDTf3SeT2Me
OayN/KE8pwifHQgJXurv6P2BdRr9G4qwRIH6pBt+oJd5EgfaXirCF5nMtn2e
yyilTkXx6EdFUGLWt+ZVWEHGg7qa/74pQh6164eW2hXUSe1iorOrCLPyfIoM
bauo+Uy67xNFJeArWTvktW8DRWXeDLZHSvD0nJx0csUG0qipivxlqgTHK0T0
/5n8RHXfOpNVPJWAbaUn2/TGL1Rts1n5IEcJfN6HL0aFbKKAIKqH5iVKoJDO
vF9bbQtJpbI9XbqvBGSXbfcr/9tCd57L9sn0KkHmkeU048K/qFDJ43vFthIE
5P0SMWchwS5HTq0Z0SiDH8P4ql0yCeb1i9maYVeG8+t562cpSHHOrRw6MTll
oEm9THOBggxfYe6XunVMGaxuTZ0+LkuBG9X3Pz4SuKenLWJnfEWBp91O4b/R
ymDgLh0kGEyJtavZbOxzlaHPq49x/gUVnjNxiWUYUIZv9iPJQvdoMXtwDXXT
mDJEtkas7z9Nh3EeSabPvDLUpL346UvswzkzpXeeU6hAXYPknVPT9PhgwuLr
SG0VKFrOoprRZsaBVdhJwkQFrBZcWhYfM+MbbzKm39upwLfSHgVRZRa8IqC2
KX9aBbTquye91FlxYXOc8EyFCshWdtk5+rLj3q+D967Vq4C3IHnJ93/seINO
RF23UwX084k2wzwOfMix+1DBpApkCzBp1A1z4j8/mcKsOFWhqu5ZWl8iDxbZ
77G7K6IKGSzzZpzavPiIfl1ytaIqaAXTG3/+yYvLMh0KaQ6rAq3rF2aLSD5s
JX+ruzVBFQzf0xe6PhXAcXbrlgEZqmCftT/77iFBXBlrMM5TpApeow9+vWoW
xCQv51dCn6qCx4Wdd1rlQrjaR4lXelUVzgpqWeoXiuCRq4mlI/9UwTGX42W0
iCimaBiWu0ivBlW33+q9uiuKnSijD05JqEGLW9X9v11imOb284BcNzW4WZ51
10JYEiv3cvzWD1CDv21PUng6JLHbive5tUg1+LOPvzn+xAH8GNHnHM5Wgw+/
5Pz9GqSwx5jNM/KXamA72J/wKFkW0+VPnQz+qAYUvYbk4/py+KFTIN/kjBqM
ZxXRMlLIY/LRS5FPSdVhiDHzfICRAi4deaocrK4Oy08S0pgXFLFZntGXT/rq
YE7ehIeclPCG/ft0Myt1mEbXLRb6lbDBh8VFiZPq0KT9q0vrsTKeGRKs+HRb
HVosA/rOlqniK9nVdmYP1GGBs8p+V0INq9lqUT5tUYfVnpdc4tVq+NJ7a4/s
EXVY8XW9ef2ZOpZ8d5HPjFEDLohnaLlRaWG/wYX0xkgNYJ21Sd4Ww5g1PRJL
XNIA6VCLe7kjGD81p1rKytIAYaHbjRZGgPe9FjgUdF8Dij9T0d8g08X3XllR
SnzTgMc35O0Wruhhm7TJR1lrGkBTxrRe+0sP/zUL8CAj0QQ9gX1OXscO4sMv
Lzyb4NWE66dF3j3R1MdLfU8isyw0gWZG0WeIwhDnpBhIkrlpwm1BqsGpGEOM
TN8On/LXhLgz+Sd4fhviq70/lA9d1IQ3KC3vwJoRVujhXyJt1gTDhSDnGnJT
HNyV6HFKQgu4e91UE/KPYP5pQ6pfyloguZ437CBvjvvJaKtiQAvqF/IsLnSZ
YzFIW0121IJWuZsT8TEW+OPT7LOll7Wg6mVaU0mrJb740V5UOk8LLuzvMbVg
tcLKf3h6aku1YJ69ts/A2wqnqRYyPWvRgjvavX28HNZY98Gdwo/LWkD63AKP
nLXBSwM+esf+aoH2n/4i9UkbnL8oNTNDow0hCcTIP2SLf0rdl90Q0gZBDdM7
78nscGVZQzOjjTaEi+7mMRTYY5b8ntGDT7QhomvtiR63M25tTInr69SGN4Zq
bBRXnbH/iJmw5Rtt2L4ZUBhI7YK7ON74un3XhqPSb8UtdlxwZPrHPxF8OtDB
t9PbtOOGpy5856w5qwOvA/2doqrc8ZXSe09V0nSgSefHNdENd6z9PNCt6boO
3PM629qFPHA2yXpZz0MdYPy7WPhz2AObRG+rfJ3WAb1PbPeN2TxxbRC9NbcJ
Ac5PRQbKWrzwyxtskdV2BDx6v+wSIOCNZzp5i/Q8CVD6kpcTd94b781+PwLi
CVB7MCGQYeaDE9sNEtofE3CWLXq4acUX27HGP/ITRlBHc9MjNfokDtK5+HFX
HoHfF7lqu/WTOMUrbTeLQEBBXODPCwjEz57mH3rmgGD3gdyvlOOnsOTxJ1/Z
riIIJ+XObq4NwluPVtlathF4FRMxH4ZPY/ZPfzStaDEwLurRMgmEYDkakmOz
nBjubBQf4PQJwcddGO+xKGEY/xf9IvdvCH5JIa3v5YOh6ta0eJJ8GC609Qxl
GsKgEs8WxNQajm9F+39XsAdINF36F5AYixXaaP9ccgVgymbOn5iKxW0UFZST
xwH82ZfP8UEc/pw2LZgWBDC0rsJCvRuH+Ytd7eeTAb5+CK86fPAsvtFp3nmr
Gfb+l0cykj6dw5kMKoWswrrgr2F1xNzzAha2envXV1IXJjjV9ysUX8C1OUGN
bXK6sKGDEqLGL+BBger3gdq6INN2PP+Q3UXMqCS+r99GFxrO3V0dPXIJp9hx
RyRc0oXOozf6zlsn4/NFfy03FnRhzs0y8mtFGrZQeBIsva4LQ2ynB+hX0jB/
e0iGx6YuZFbQX8tQv4Kffvk+OEipB0/OeBnd7b6C18Q+mlfz60EHq0sR08JV
7HHv8WEvCz1Q5ljRTBbOwLqNgSYjj/SA5mAPf8z1a5jk3WdojjoI9L1DP9W/
5eHE+dZbUecOwveOX5da2K9jWpKbZJpJB6Gexumujf51zCrr2Pk4+yBYHG4V
riu5jsUuvTG6/+AgCPRXDvEfv4FNtTuO3J45CHrh1heHvubjayUlLklW+tD7
5SdBNVOIuZ+eazF01Ico9Z727xxFuGDwKD/lMX0gu3Ksrt2gCN/Z+e/zuZP6
8HuRt0avrAg/sc86Hp2kD3+MKYobFYvx+L4LfoGt+pBWVXn+9WIxFg/1irCR
MoDVBBeqF463sazWpHWRggHoGm2GOgfexiokDvLf1QzAx2D499j521gv1WQm
/qAB3O4riSy4exu7lcrY3HUxgLj3Z1WY/t7GOe/X5MmuGsAngfI8p7wSfPOG
/77D2QawrrWpefJuCS49Nj2Tm28AJRuM9J6tJfjhwtBN2QoDYA8iz/n7tQQP
UDTuc2w3gK/cRiWvZEsxpWr87P11AxhOqD+W1VSK6bd/d2xtGkAqXfWnJy9L
MWt7UKEBiSF4MCRzNU2UYsHDHrZj9IYQ/SBE0X53b2s5YfCcStwQZouGgr9C
GQ7N3lfk6mAIZRfmNzaby3C0c2JUhZshSJZXlL/qL8PnhXZs1z0NoVyswzRy
tAynVy/RJwcbAnppTm//uwzf63oTVZdiCEMaig4i8nfw9M9cu30thtBTTc3c
mHMH39ZVDpl4bgguLUz28yV38NG0gav3+wzhVrFAx/SDO3hUlLLXesQQ1iU5
SrT77uA31qe1C9YNQTP6rM6xrTv4ShGDQ+CWIej9KzL4TFmOzX5UhAKpEdy+
LzoiyVKOe85PVk8zGgGv+pwvq0Q5bq01E5SVMgKmLjVzbFGOY3ZmdXYVjMDP
kijfdizHmiYJjm/UjaBwv6dN3PFyXPe5MTPMwAiWJmsfDYWV49MytveNzIxA
amVpoTKuHMtHrPTzWBvB9PnY5IOXynEVkwRl6zEj8HdtY3iRW459nDuE0r2N
oK/OP6WmqByLlbsij8C9ePucs5zLy3ExygqnijECeSPnNLL6cpx7kvT7kdw9
+y5BsfjBcmzTWEAlVGgEBnFvmS8Nl2NWSg2R9VIjeExNq2w1Xo6vFAS65D40
grkpkkzF2T38c7SRvo1GwLz15orBQjmmVSnL1m4zgpdVJnp8q+U4sX9sYPKV
ETjVxLqzbJVjPa7wH7XvjeDe1E6+/L9yvOvBSpM4ZgRPFqqlmMkqcHNNtajd
FyNw976y+ZCyAkdtGetKzhvB0d3IX1y0FVjDcNp1a9kIur+JsWD6CvwzIz7q
5S8j8BEV1pZkqsAPJ3hzC3eMIGf8o/c7lgocdKD+URCFMdw7eS0V2CuwXJjl
oN4+Y/iaGFR8irMC/2hbWGBnNQYPjsCCY9wVuII+iXaW2xgWNDyj2XgrsJeD
iHijgDH0bVJqJf1XgUVLW/UuixtDMcXUcCtfBf6y7HjUVdYYqPRdrRr2V+Bi
7Z/R8irGIOrZXBPMX4FdL6XnkWobQwPmWVnck3nfST9+p2sM/GrefDICFXiE
v/tNmbExUPgFa/9fzvHzWAo3N4Zr8x/tlvbsbep36EztjAG3cUed3pNZya5L
8LkaQ91K1MMne/FeH1bRXzq+h89RiKl9L5/U66+PtfkZA0vCbvHlvXxNv/nF
ZgYbw33b0SjuPTyGsSL39COMoSykRTJoD68ex/jorzhj0N46kJi6xweqzqKt
vLBn//1Xyck9vrQMDms4pxqDAeWdYjbWCqw2QenNcM0YejQ9suL2+FYKa81+
dt0YKin/3ajZq4dUmfy6SLkx/Ox2dHCjqsDixJzQcLUx6DVtHPm0V1/hoWKL
pDpjID8jNCKyW455KVlrFtqNIWKnTZnkdznmvNk3XthjDEGxJNa5a3v9p5qw
z/K1McgNeBVuLJbjfSc2fB6PG0MgZasn2XQ5ptm5l+v91RheJEpoPvpUjimy
T7zg+W4MCbylC1Ify/HfzmGRuN/GMCg8WnfqVTn+43LVSuGfMYi4+MoT3eV4
Y8Po3BcKE7jSWWvztq0cL4g2fjJkNYGt5cfRNo/K8VxzMMMmtwnEnji8rHuv
HE/bSOncFTABqwjz1d+l5Xg8Mf86k6wJyN05kdWaXY5fTsfajBiZAE9Ul2VL
6N57EKOWkHLEBD4+tzrwy78cd7Iv1+rYmsD72c78TY9y3Kx/jOmWhwlka78L
dt97H+6V6vX5xpoAu95/zC2S5bhCZ/vPf4km4Cbf9sWKvxyXvn8kMZBiAtWh
Oo8es5XjAgqxC0p5e/7hRrlfd+7gNE9q2H5oAu8oP9fOv76DU/4+C6xuNIFn
NvUPVp7fwRezIm4ebTOBG7GmR7sb7uC4zvmt569MoLbvsNa3wjs4UPTl49Q5
E/ABealFvzv4yHS6ND+/KbQdzHdK2CrDL6Wn37uImgI1uYbbo4UyfChEPS5f
yhQWbvI2tH4qw8Zknwa51U1B9QXx3KejDOsJSp9hszCFLRetz2xJZVjVpauN
5rwp5PVFjbAzlGG+95u2699MYWhHfMScpBTf+O/wruKCKSzV9VAWLJVgnuPF
FUFrpkCub6//erwEc64Zbi/+M4Xnyq/OLTwpwczMWcVzXIfA/0XgDH1QCSY3
k/sxYXIIFL6GkhKjt/H35x5ne6oPwUd2KzHeW7ewHMvw/oNHD8M3NY4VFdY8
PJM2cz77xGEoePnnoed8Lr5J93t21v8wKPvavqpsy8X0FNwPUyMOA+HZw37m
VC7+/svRcDjjMLSKqK+KDuTgsvGJQN/Ow8ChLUNhlJ6N+Sq+Pbt64Ah8JzO/
XiZ1Db8X/SX6Rf4I0OnIlrlTXsOXb1GlqKgdgTGvn4nwORNv3ZCw+ah3BHxU
SGh9cjLxSJrvnLDLEVBzfdHnRZGJr4UsMtdfOQLm13Sij8+mYzr80318/QgY
zv889F9OGo7QlaSp3zoC3Eb+BbPmaXjmoHPNVVJziAxVVeOiS8Mdxu1bekzm
8DMlr+ZWfCqOskq7VillDlrTT9sDTl3GP06IdZ1xN4cPls4c3B7J+GWqrSTL
a3Mo89zU38i6gLWuJg18HzKH3+snhXOcL+CKjKbQzvE9ezUF8mLhCzgxR6g9
/Ls5JNzdyvpRm4j5B3/JLJNZwGD84VdHhxLw8MeOLlt+C3g2TXbttvx5bLTo
9FvY1gJUd2kbLxyLw4XsCe/iHSzA7dIb7rc0cXhD++79cWcLmLpLUTJaG4uL
U7a9czwsgF3/YfV+qli8JVEwQhtkAQpzDxUdG6LxPY+JxpUUC5BYaVOm1YnE
ZCmUOYevWIAe/YrQi+UI7FAre7oqwwLmmm6/Ui6NwJQkcVKeeRZQUMoqxc8U
gd1u8ud/KLOAyAUzLu7FM5h55GhMa9uefY6L89eeUOy1e8nhv04L0FFP+GV0
KRQ3iz9Qiei2APsVi9vmhqHYN4xkUXHAAvj8/C7pvwjBHay3XMvGLOBGjV9b
1avTOPTwF5T6ywL4V2JJcjeD8EiHJ6mTjCVYVK5oecX54xXdUd5Yecu9+UMi
46q4P6ZuN1cpVrKEeJlmw6LXfljtmZb3jIYldEed9fQX9cNZTcyvThtYgpDK
i7jkER9sXtecd9nNEiRL43PO+HphL2WlhzXulhD+luGRgYAXjntY3v/G0xKS
eV2LpoZO4HsPMv9x+VvCWldLVqTBCUxX7eNZGm4Jtp9ix3dkPfGLMnaFlnRL
YNAp5d8S9sCfRFNMPl+zhP6fZXaj0+74Z8muB3muJWid9ooLLHfHore/Z5vc
3Iv/K+jyPTl3fL6wbXuo0hLu/x33sTU4hlFuQPdShyVw0b605RV1xXacXz6z
vNjTq8cdXGt2wSez7bdUei1hPJG0l8zeBRdc05ONfm0JwdnrKh1XnPHWVe5r
1OOWUJvOGe9P74QfJ3W6Cf60BIf1K41bhD2uMO3nvvTHEpqXNZ6vTdnhG/Rv
3y5uWwLxThTEL9nhs+mThk1kVpBPf0ZZacgWm+VtydkxW8EO5aNL5+Jt8Jdy
hd3L0lZwlKVxVprOCg/5qjeuyVkBkVNHYdtmiXukUYijkhXcU9iffDHcElff
PzQrrmkFLVqZ3b/mLHBEg9frdkMrODRiVHH6vjlm7C4o+u1uBXle25YXOw9h
0uQSR7cTVpB96uG0jPkhvGFaxdblYwXKZx/7J4+Z4o8DDZcyT1lB5eObCuab
Jrh0+O0p2Vgr0Acv+hhjY5yb9/FA1lkruNZz0xs+G+EUp89ftxKs4PCL/7Iy
Io3wqU+L9j0pVhDIW1P+4oEh1pqhgeN5VuAr5y60oWCAZSuYtnrzrcAowE0g
970+FvTjrFMosoL0WI1bxZH6mHJJRPJfmRVwDaZ9et99EA/+RMzXH1mB4tf6
k/qhetiLMuzzwIAVXFhrUg+jBcwr0Pth+40VcNwo+OWWivGAxv7XkkNWoNlO
OvGKGmO1gK6W82NWYOMUaXmOAmGqdxz5anNWIDApxZLOroOfLvhmHv9hBY7B
0U6SN7VxIFVrcvqSFWSk+NUkS2jjYU2viO8bViA2+2T1qq4WLiuuty0ktQbZ
Y/M5tCka2OEp3eF+Cms4/fxwlLGgBqZ/76b/h9oaPEbzZoSfqONQamplK0Zr
sFlOf5i1oIb1A+2Zqf6zBn+67JoP3qp4WvtP30kVa6C9e+iUV4kSzrM167ih
bg0gmNWxaqGEzU4VN3ZrWQO1uoh3z64irrttXCGkaw0HBVCIgbsiTqS9fmHo
sDV87VfhIVNWwBoiizFkltawksqtPvxeHi/o6IbK21jD4ZztJ38M5LFN0LxH
stNePnm5pIzyclj0gyYQ3tbg9La4IOc/GTyykqbu52cNk/mib2kKpHEq3Re5
3JPW0B6amX2ZXxpvECn7V0P28O8aZ5QekMKdpaNbpWf34r95sGhrL4mPn45+
TH/DGr7rrmxfphPDakqfHh+4aQ2fnBndrlWJYro1qDcstgbiT6G3jJkofhBM
1XD2zt55+j+Y/14TwX+DMp5sPLSGD1xCgqdVhfFrhY0nLPXWcK0v66bXlBC+
vWLXKNdoDZQRs6PPrghhkyC+pz7PrCFSwez05UVBnHOqvGm83xoK8fO6xTAB
7CtP17w5YA1dOi36pF/5sc5yQDPnW2t4QXdUNc2KH38NVGqxGLGGX7tj3HMa
+7FCYEtr57Q1kD1VWyoT+g/3Brxrv7djDecCb1BfdObCBTJqHb0kNrAgMJk0
+4MTBy3kdcyQ20BvodsdtThOzBng9lyQzgZm8+aX4yo4sIf/fGcWpw04f8oQ
nWFlx6rSZl21PHv+8/flvtSyYZofNV0DfDZwZT/jRroVG77vF/qCRsQGXlP1
iP7IY8V/fXe7Y+RtIGlHvGhYgwW/PuDRc13JBvRlmG3uTTPj2/OdPfWqNhDv
G7qfJJMZm/im9K5o28BgAnUV6xcmnOPD0e9pvGc/bL3vVzwDlveWHjBzt4Ga
Vyr0Axq0+JOvwKlqTxsgndSi0XlAg1MD2JgZfWxgrxuCnKVo8HzwtuXrQBvI
1e/8HiNOjUti+ocsY2yA+S+ZxZYOJbaKf3bmYfze+YPUdLd7KDDJ+UdcbAl7
fChuUN60o9jbN/Id3yfbwC+bTzrukeSYK9N/wi7XBuCe9MT2CCl+kXU0ruGG
DXzT+pLJcYYUh+ZaC3AX2oCHkjeZAgcpflOg7f6x1Ab+JdNsgiMJvly+75vz
QxsgK5ckLVneQbvNdxeOvbIBbDNYo8W4iWqeFaW1D9rAm8aMe5pn/yCXjmty
wu9tgGKunE3m52/U2B0d9HXUBmKGSQxqZ3+hkLeHNk7M2QCfV5pq/eIGEh7C
2S9+2MDPCKHq7rANNPhBWU1i2QYMSj+qHyXZQLIT/0XM/bQBSdVtiyW+dTQ7
+2Pbj9wWgiKf+WmeXkU53ycL+qlsQYN1pEGcYRXpL74jZOhsQepIoql21Qq6
tdYUv8hsC3emXDJdh5aR885l8iB+W/hRz52oTL2IXrPK7AvTtIVcc1LSTzxz
CJ08OZ+vYwvz1v9ll2XNoprumu4ObAtyvHmHRVln0ZUYxURmQ1tgyw68wMox
g8xm1HbuWtlCqQav5hHNadQMEWNvbW1BfOzkKd+er0gmv7Fx08EWHqcvGY84
fkX7LHTOGB21BUub/1QSEr6gvkbd5S/+tlDV+ffgx5XPSIs94RXtKVv4y+YU
5pzxGVUFdt5VOG0LM+NLpGPKn1GyiJFPXIQtDLRtqtnufELGaWZTPBdsIZ2n
3ZXUdhx1HbN/Z1G4Z59pu3Dmzgek0pRXG37LFpT/0I5c4/+ASjlGrxaW2kL3
1V2T7OvDKLHPxWyhyhau6Pi/ossbQnoqHl2XGmxhztzpudLjd+jhlZKSmqe2
oEtNbz+t9w4Jz0+fG2qxhTPcYn773r1FpIXeSKRzD//6S/tLW29QG/XJhtZB
W1C9VBzz2XMQKXjUZH97t6dnCIiZoRhExc3LIfQfbKGD6RwP5ZHXKD74tILT
hC1snT977/aXVwiNhVf+nLeFJprXycZa/ahGtfES36It/Pkst+t9vQ/tT986
cXDFFlK+d39m+tuL/urHCmf8soXszjvWNf09qKnmfL4MuR1URJL0y2e+QFRm
try5VHawkLNGG0byAlnOS1wnpbODsLu0Z7VOd6FZkVc5w8x2cG76kOjPo52I
7TpX5ll+O0jRux1N59GB3NS+M/8QsoOXQxNn5b+3o8p3zVdtxexAOWf0FhHW
jjCjR5qUjB2QkYXyvbnWhvwT7iW917QDsd9Ko9xfWlC9YDw1JuzASShf021/
CyJttbxYCXZw/udaU7hrM8r98yshzsgOZr50vqn78RQ9P6kbL2lrB25vVZEj
8QQx7mP/l+lgB6qEmghR0IAcK2Zidpzt4K/UT3bB3Xq0/OVy1FsPO+iecXZL
GHyM/nMYDosJsoOQqlehqOgR8vpZsTETYgepKYKvsv97hGozo0Msw+0g6qr+
omb+Q2T0SjBYPM4OPjw2T+IurUUhev4Bg5ft4D5mnJWvu49aJ4kfWlft4Lp2
MO+ZiRpEG8vsV5ZpB6LrTuYy9DWoqOGxd9R1O7gy+fXk8ch7qF+G5LhouR2s
380mPXe1EnH2vZ26UmUHxw690nrxuQK5e5cd26y2g4YKhaYEtQr0+5ap20Dd
XrxVrdY/S3eQCFe2Y0SHHfRWjQjNpJeiwDrvkS9ddqA+PUVQkJeiRkst+8O9
dtBB/njqZUQJMk+dtBEetAP/S20fSE/dRtGkUhYvJ+yg7yvX9ayEYjSjv29E
fMoOemL1Yu+zFiOLpIWj56bt4A3d/W1XkyIkynT/lNoPO6A0kC6TuH0TveRT
uVr8Z8+fZNhX4toNpHaMg2t72w4O9xfWfhq7jopLfhXa7tpBHO+939YHrqMw
qcYaOip7oPBPUSV9m4v4NdBAKJs9RO7T/GVin42SogXsXnPag1bnXNrrjiy0
1kry6QCvPQR/8f+nqpSFug2eL34StIdV+79DenzXUJC1MYOJnD2EfiTO9fFm
oNGcA9klivag+r6goe12OtIfpdv/T8Ueerw/y03JpiMe91cyj7TtYVHwpULR
jSuoI9DKbL+JPRSJ/AlMcr2MZB4qvw8327PX9j43lJ+Ccn6yu7w1twc1mnZk
OpmM/GM++F+y2/NHc/9Ew5IQe4rL5dXj9lC67c8n+vECintFsJl524Pz7VIu
WeICmmMWyL/jZw9OkfkRXmWJqCV3qso52B7O39Is/3suAXmVefV1xdmDhH39
iTGfc2hwzshK8Lw9aGevmlz6cRZpyRwYjbpgD4/PpfbnBZ9FTI9+zMun2sNF
//0JYkzx6ElbEO2N6/awJBHRwVUbjYQprDI2CuxhVDd5h20uCqUaKfOYF9sD
HdrMuyoahdwHfkpSlNtDTBIb9enqCEQ3HmUcWGcPSbrMNKzbYUgtvJLhaoM9
hCj235n0DEPurCNv7z+1B7PmiMbLb0PRE2NV19U2e2Bg+9uyvzEEeT1eDg59
ZQ8ZrdYFhQ+CUaYFv3r2oD0I/3L5PagWjFp+mP19/G4vvpqbtGxbEGIXrrr4
+6M91IWvHRd7cgq1X/HMj5qxh6D+msD1gAC0cODasfx5ezBlulPcUu6PuLva
xZoX7OEU43B77awfCtzmf7CzZg/GN3k8rp3xRXw+HzvP7toDT3M3Ve9LL2RM
TpNyi8wB/k70P/OV9UIhhWrmHZQOe/MeWQDOPIH63l/7SE7vAJ3jjD18Pp4o
QvfI0kVuB+j67K7Yp+uBSsdjHpX/5wDGerWGGu3u6HX43Ygefgc4JU8izKrv
jsRraMjpxBwAjaR+u299DL3jfc6VpugAcRqs0+cUXNG/x6vj1SoOsC3E/S/A
3QVJWQreHlB3gJbInYlvuc7o7KVYGWbkANnr6V1L7E5IbkNd95qpAzT2P9q8
esgeOV31oqo77ACx8yNOHGV26IJUdv97CwdI4mBq5iW3Q+PH1mw57R3g3iMH
ZrmXNijl1T2/68cdgIRxSdTlqhWq9xmTf+rlAH3fgyTbaa3QFDndz1FfBxBf
+DXTe8kSaWh5x/MFOQDDo2+yJ65YoG93hLKKYvb8xb0/h108jBYSpzbJz+7h
sbHou1ZohtY8bh31SXCAwoiqnZyWQ4hEQEhaMcUBIiWgO4HJFFHtfE7PTnMA
VZIKbno9E8QwVvxrM90B6gy4uBqijBFvrmBHR64DpORJ07fvGCKhsM8SEvkO
QLnbxN1rZIgkrYvTLhc6wPkfWosGuQZIlUnQ0abMAaZp6nl2DPSRxSWBlW8P
HcBkTtRK85Musj8xaWtav5d/1hGBBnNd5HawqKmm0QGsVsn7E7oA+e/yXwpv
cwDQrTVmi8bo9MSnhbHnDsCzw0dLF49QRFOhFXQ7wOEyUY3yFAJdDOfnpx1w
gAjVWv+VBm2UZvsp4eQbBzgkLKcj91ELZSkXzr957wCiFh//qpJqoVvL+x/f
GNurr49j7QdPDdTsvd9MZt4Bjg+wsguHqaLnBhO16QsO8Pvr6yGPbhXUJ3KT
6+eyA2yFJjFv8augD5N8X1t+OYCKgldkyoQS+tQybiy85QBHD/YOqOoroen8
gpqLOw7w6a7LWP59RbRmzxdlTuEIfNEvAmmyFNCm6vjkI2pH+G85qa6XXgGR
sBcYcO9zBO+LPrpn2OQRw+B/LFMsjtBd0mrpKiCLJI3/qzgt4AjyoVRveTIO
IHnxMYYPwo7A5Xt5ZrNVEqlR5IdoiztCMro047MugQ628WIKWUf4rOoyf+CU
ODItHC31UXCEseYXT3jrxZBFzA26V8qOcHqx8vcHMjHkpsE7nK3lCH8SA8so
qkXQCc5R7S3CEVij6vv304mggI3rt9x0HSHslk2LXYAwinzAc1LC2BHifQpZ
krEQypLkoWi0dYRWA3XfGk1+5OImXv7VwRFqOEt8BY7sR6JZyqaMLo5Qkni/
LMWXD9XtHk4/7uEItIaJQwl1vChG1Vn5yglHWPaQsrn/lQfp+/sMP/FxhH8x
g8zMPDzo/fB5PsZTjnChhoWrKZsLFdCnP9M4vaen1gqrHudEnno3PY6HOUJK
BP0BsQOcaKO6oeJJtCP4Z9eskr5lR2wXFlSOJzmCyKVRgjjKikafbn5Iu+wI
lBe76fkHWNDtFaroJ1ccwTr+3H5nXRak5CLUzpDtCLWfL+b7qDCjrQw5T408
R3C7qaz+05sJdXRrUx/P38OzVr7wIZARWSnbHX5ya4/Pip1na5n0iNf3+MqX
UkcYOUef03R/H/pSGHSNoWKPz8mFKM93dOg03eWPHjWOIKThPZkkR4syp56d
YGja64/LXeGv5KiQE9crGo1WR7ikvGFKxFIi4cOjdz3aHUHd1FiJ8w0Fevhk
Y7Whew/vscMGx5LIUdQSafaXPkewnZWePP+DDOmJMmkwDDhCZiyJY7A1GXp7
9UCcx3tH6FNiWxBUJEU3utSE0j7s1e97iUDBHRLksX2ws2HUEZiPbjrYC5Kg
NS83Ooapvf5cGR7kgX8EC7qW07DoCI22V3d1b2wRIyHFml9WHOHG+3MrCR2b
RHFl9Tj9hiNEiOtJBK3+IRQ4eoQ9thyBxnz7YbTHb+KP6VBX6s4evy5PpzRK
fxFtZ7/4NJA4QW1kxMbYj5+ExcLfGnpqJ4jMTvjEn7pBcAvTWanTOQFHQO0V
7+l14rM91093BidYrDzXPqu7TgQ9V9RuYHMCBp8gnqV9a0T6Da9ud0En+Cbx
NPjT/WUi/Mz5kBgRJ2iO9GjPf7BEuFkVCuSKOwFzLkunfOPi3q40HP5Sxgm0
TzlcXfz8g2CbWRWZlXcC/h2quNLd78RWO8MgqbITDPfxWZuJfSd6Iw0k1TWd
gEa1ZeFG4hzxwNb9vaWOExRW15ePtcwSeYqxZwOwE3ylaBPQ3ZkhvObrRm4Z
OMFLj2NKrWnfCDJH0WR6q718czxela98IeZVQFXC1gkuaEwISdt9IQaZXaZ0
HZxgiZbzd0zbFFHUc00z3M0JQpevbf6+/Zm4WHr/W4a7EwQKM/V95P1MBJ7t
z7jn6QSfagpLfslOEjoa5N+n/JzAXpNDY0NtghBhF8j5e9IJFmgqDygYjRN0
K1p6XMFO0NqVZ7jkNkaMlJ++YRa+l1/Q9jZ16UcijOuLaUOCE2TTCVDWxg0T
Lus7v95cdIKwpV/Cq51DhP5rnpKFZCf4EvTo7z6WIYL1kuW2ULoTBJgZ/uF9
+o7Y9DhZrnPNCTy0gukbON8RexubtX2OE6jnrd6LjXhL1Pxqu5ta4ATF5xtv
zpm+IbLfjtuXFznB7QPWW6hpkIip+UPecdsJ6twn5kUUBolDXgouvyucIN/H
yoH9yAAxN1RE7/F4T/+wTELhch/xurbpScyTvXouP6mwre4l6tM+eOY2OUH7
8jZf+nAPkWjA1PKy3Qk0WtVLjhPdhL+QtO9spxPQree9S496QVjtGHKQ9TjB
wbJQ3u2WLkLocdxJ9QEn4Hs+3dRm10nQZNzgsXrjBPFZjm3Nd58TKwH1XQHv
nYDirgW3OtVzolV0af/tUSf4Ie5+73dfO+GU5TpAP+sEp95HiVrwPyP4HtH9
5//dCUbrP+1wkbYSk28avHsXnaCbYTF0YrGZ8GRiJb244QRVXPn7qaafEuJy
zw5P/97D68C+0bHQSMybBdzQ2967H8qy5xX+PSECU14o75I6w7RqVteSZgOh
UBly1pXSGVYPNJnWHK8n1rsFXzXROMNArMrOdtZjIoIy2iuCyRmke2+nazLU
EefPyl9f5XMGhjWjEzGHawn9ovFv5oLOIJeUWjp27wFB3ZqsVCPiDFOXiyuX
WB4Qqdtf+/2knMEy5QQxMFJNHOHN4O6VdYYUBrXqkY57BIsmOiGh6AwLE9ZX
e+vvEjln8v59VXeGjbqxCpKmSsIh2+CQnrYzXPoZZlDUV0H8V7eWW4yc4aZV
88L7L+VE8aqZoquBM9xwFix+L32HqAwg9Ry2cgYf5p+n3bhLiIDLNQ9U7Pb8
d960jXreJuSqnHcyHZ2h7k8u18uGW8TD2cc55secgWpyRUciqJgIpTr+tfq4
Mxw7dtLcoKqIUBdjVqD3doamC4qeAfGFRLOHX2/PSWfocJc2f2pSQMSd4+KU
CHaGzt1qEEL5hG5xp8eFUGfwj9oJ0NC5QbyY4P+rG+0Mv5AA8382ecSgwzu5
piRniAlKsHo9n0Vkhp+N5kl1huQeZbNnwlmEbY5sT/hVZxhbiCVWPK4Ro+8u
uavkOEPWD40Axj8ZRMGaSk3mdWdgqo9iiDPLII6yfNlaKXCG4aNhhsrl6cT0
EZ2s6hJniGfzdOOYuELcOTn/eV+5M5SL3hqOf5xG+KbmyPpVOYPxWJ1fe14q
sdS78kK81hncFPYPo7gU4o9+2WZRqzP0IJ4k1qaLRExTUUJnuzNoPO3bDlu6
QJAo3WCY79zrh0iZo7OSFwhqgatCSv3OIJanx072MIFIyU6+azfgDFfl9E+q
kyQQjPSJqtFvnEHgyGRJps15gnMzwqTzgzNk3orRmGU8R9w4FfJubtQZlHsY
NaNDzxL7Z066MnxyhqBlqfj3rfGE6DuPYLtpZ8hm1dTSTY4llKvNrs+tOMP5
lCsn/a5GEvUiRiIMG3v8UK/SNd6JILRu6FYr/naGkJ7yNrEX4YTeJbX2qB1n
uE5pXI/5zhAvdhQOFZG4gMVn7fUTVmGESaj00HNyF3hIHf9fwdVQwsJdcJ6e
zgWGy3Kt9PhDiPcfeEMUGVxg5IVWts6p04TDEY4dW2YXaLwSROP8Ipg4qk3H
UsTpAtMRdYxyF4OIQI4NDUURF8DshxQ90wKItctLHbbiLsBbM3T/8kV/Ioxs
3izqgAtI1uv+3kzyI2KWJ449l3eBTdU35CcqfAgSr5Hvs0oucN/lV0NXpzeR
OP42lF7NBfhO5EyrzHsRl3u7k2x1XOAZr/YrYZMTBCN0sEbhPTzJ3/N5Ej2J
zPrmgkI9F7h3qXGS8cVx4kZJ7YNZYxcw/PareMfVg6iIzR+JtHWB2cv//tO6
f5SQ2cj2KHRwgdPaOdGWSW7EA7/0hQ5nFyDznaFY8XclGuwvkNB7uECiwCVH
M0tnQmsgPkXhhAvsNkyS2Vs5Ea36Uey2Pi7wnM3K+byLI/FC8ZRkYaAL/Mwb
f/AzxZ4wrfB92BHsAlTh+1du1dgRr/g9dWZDXYC6YVlJfdSWeL/P0UIh2gXa
PpxdIjW2Ib5+04vouOQCc5PJNVNnLAm9ooHbUpf3+Ow/9Iesy4IodnB6lXnF
BVQOjo9w8VoQbv3Bwsez984nOzj+34PDREvijll/ngvwH2ONHD9rRvCh5HDl
Ahd45+Ny6KzrIWL0QfFL8hIXiCz9UnZLw4TQ9JP57X/HBeSyDHj01IyJPJEn
Qu8rXWD5SbjhPmRE2OW8PlP6wAW2b3H8l+JnQLyN/ido0OoCJIe7msRl9QhF
1ZRD1e0ukNYif2siWJdIX+I4w9HlAjxcEyw7LUAccZft/9bvAl4NJBdLhhFR
zdv48/DrPX9VI6o/uQRB/15fsP7tXj/hTKXVEzpEn6FL2MWPLjAabbk7IaZF
HCCZK1oad4H4Jx6Pv3JqEkmNIX12n12A4Nw3V8uqQRjKXBaQmHWBrkLS438l
1YgOlqe93RsuQOuy+l9klxIh1G+wIf/HBSxF3KXfkSoRZxPf8Odtu0ChmbAc
maEigX7PhfiQuUKRwW7c4V554uaD0MJBSlco3/fQmClWjvjrS9KrQesKJa88
PkkgWeLpOBc/LbMrdD0SnjGakSJ4ckqMg9lcwWJX28/y5QEiwlw+5CPnngwU
0Y9bJAm1DsOeyv2u8M8z9XlXmzjxsDzstKm0KxydHZJK0BEhWNxJbz6Uc4U6
JeeR/zVIJ+5Q53EAx1PacrSRLkdCGjmaRbX14/urjy7pkDXZdX1/0/glVGyE
WvW00uNKI4oxkZUxjsaR3EekyVE0KdR4QqsUGu1TaKoxZPsP3s/redcHm5An
9bhterYY7giLllneNiaZXKHB2BYM79cIxBwHI5K729qRhTBs3eKussJyNflh
tj64fhsG4+A77odfryJFId2tCbsxWDKosKwwfVLNij0+6YShYNHhwDhXPdL/
nUzf+wCGqMEZ4oC9LslwnxtsdQhDJM3vimOuIAWkjb6Eg4G5rs8w64oOKXZW
v6g8guFXLPtH+HgJ+YY9JDP3x+AcPRVior2EXBOVWhcThOGL2kROwG0tcue1
IJPKYAy6nAGpaKEWeUToeGkoFMPJdFyX//RnUtiq8ICzGLxCdLo6T2mSzdKu
+0HnMbRxyxvrf9cg344WmmdewLCbtaJWsFOdNNWgFIpYDNnzn43Vb1tI5h4U
88tTMMww9zX6FaiSw8Gh/loZGJRDLhneWvNIRgpjS2A2BuF48rJDaSrk0are
Be35GJxCJv2m7eaQeb2XpIwSDD6z/ePUxAwankL5FyswNPDKff/NUiKzVR/D
B+swcAM/WLRHKFABh7U8vQ1D0ecXtuGFcjR6cf7wFwmGEHYc00g5idblVVey
en78ExAzMH18Avk/DIgufYnB+1LW3XjlJ3RLpu+26DWG6lyJyajzRyTTfGJ6
bASDkdCq16LvA7L4JfJz638YJDMbuwfTZEh06u21yCkM1wsfsmxThpEslUcP
zKHA5PS8lq2St8iyZs8GuwUUZAfdceOZD6ETL6fmpi2iwDm9tzQm7zUqmi7q
mtShQFktCUh2GERWDtohxUYUbHgQr9uV3IeKo8O0/dZTcGxPx2cPSopEPkuf
DxIUzHdR2cAY6EYF28r5nrspkLY0TYoHn6I8A1fvHlcKWjtcm3mFj5FQ8Wm1
M5sC47Ut/L1/PERZ5cx8hzMULMWiAK2Y+yg98ARzUzIFtU2pSX3Wteil6aEs
VgoFyR3nF/hY1iDdfnutkDQK1AnlLm/rasTfqzFRkklB/9fRXHX3SpRqJqpc
J6JA9+pNjfs6ZSjp9QgyeEDBdJasbM3ILfSU31ls10rBpgG5R5W0AC12qTb0
eETBwQqnUbI7HyU2xszhdVIgaMlsCH6fiy5nrG1e3E+BOHWp3CFWgGLd6H3z
5BTkjq3ldYSnI8HBfm/fbz+89J6qlDleR3ed3ILalBS0D9joKtby0QTpmJww
lw0N4SVpXgt5yJthKdXRYoOvWsf7AreryPbrhI+pJRuuntwl8/CKR6/4URG7
OGxoqj1tM2hwBm3qz74VK2HDPe4Nwz4XN8Q3zyiW7DsMNx0TPbval6C/m7j8
fbWHIePVmrsLVrbZH9B3y2035cBZDW5iQ02EvUNQm5d2PAcKN7tL9Cgb+ywD
H9PHcg68a2RFVZa+sjN9kM9z9vKB480jSvpVol3SerFFV6MPeHKOBOWqbrU7
Oqn67JEFDdPlMwFi7yHC586EUfwVGh7GKTTTGVziRBRrem8yDT9tFKxsdkwg
wlgVUs1rNAz2FO46FRtPxMnDEpN4NCSFmRe1eMYQJYRCmZZJw2W/MWO2yQVC
cX/2RV4hDXrRci9TvVAiqUuT29xGw6qKe8WjkV5Eek6gf8wjGuzL2BEJVR5E
TuiTHXs6aPhzoWCmW82dqFqeNNXxhIa/ApKSX6i4Ef2eOv7dz2mo4Rc/iFNz
IcyGdHe8GaKh3ct3817RdsK6IsJQ+I6G8Os3cmZOOhB20X0K3xEanm3p/1tv
PxD7zTJL38to0LJTCutCERFy3MhwfJyG67Y3vjNLNhHn0AVF2SQN83vEx6Zg
IxG96E1PqJyG3lLr73ljtgT/dk7Ct280jHXPyYmLsiYEkap+dVM0nF0tdhmQ
MonC33y3n5umYeDduIF5pxVRYdK6aut3GkRy19iUUQuicZKhmJ390Xtj6b1h
Y3Pif2MT90c=
            "]]},
          Annotation[#, "Charting`Private`Tag$1278#2"]& ], 
         TagBox[
          {RGBColor[0, 1, 0], Thickness[Large], Opacity[1.], 
           LineBox[CompressedData["
1:eJwVl3c81f8Xx+2sbJWR7L2zuZ/3sfce9xqJe42kzESRhrIy71UyQkWhiKyS
XSgrSaL0bUgislcqv/v75/N5PB/n/T7v9+ec1/uc90eMGOrkT0dDQ5NGffz/
fTOeyKTm149F+pmH6Cv66D1/I2qDF61Ao0xFn0bltg12e9oSREWfIL/V4vez
nnI4DnJjDet4F3rbvoo/m2WKu9mRfohR9CU6spS3JNHljlNc9MvYDXyFyjbZ
3kt6BOE+chT9+/NuBHEVRtie5z2Nk7zLovV75y26lZLP6Fd5EXcCF3Vy89AE
kiy6XZBFScXVjX4uXTOeRI9qWYcuc1Nwv4NtJpcDPyFSTRa51CsfV0I7mbJp
+gVthr+dIFbfwpkMZkttvPuKXMwOt54Wv4f7ccO8cy3oG6IrE7LrLa3Cpfn9
9VrdmUbxMg1fJcof4VRV67aW02eQbbyYlotoE+7NzrGcpUOziH7CeF7RsgV3
uldEdbF2Dq1J/WIvPdCJE6SM9i8YzyOFav47ryOf49q8UwPn3y4gx4GYtGHc
CxxRHuh/Bi6if+LTiVfiB3B0O2dfrcUtoeIr+v0MxcO40c+uB9dMl5Fwi0eE
q9Eb3N0e1eBVjhVkf0b79WmlMVzMA7YnK+9WUJSEyukevwmcFfk700rJKtrq
tptonZ/ECcd0uiwHraFbaU+Pbft9xv06Unh7SX0dPdCKZky78BXXYRy9tLiz
jmIXatvj+7/hyHJO2OLzDSRJrou2sJjB+XEqpf1K30QWHg+UQ7dncXs+fJVZ
OLSN1FmOeRXSLuHGO1qj5n9soxNmJnX5Ncu4yrs3nv2s/Y20WgxLxc6v4uLS
Irl/nt1BXsrukwUh6zi7CLujc8Z/kM2ymXvchU2cKEGuapb9L0oqWU7FGrdx
KziGnR9v/yL1X5pRAdx/cNdZmq/PBO6iVR2VfO5iGqw+2ioi8gANVKiY859m
ocMK57QFVuNo4PYdxdrOFHosZJgncMWUFtZ+e3w+9YoJwxvTcERU0sJPwQvZ
BdeZMWhcqF/moIPsJtbnMtGsGE/hC7rld3Tgx8R/STKZA9vhaKwIM6AHVx/3
Z7gjXNi3i3cclkroIfd+N5nuCjfWGBhftBjEAJ855Bk86fiw4vfBpqFDDOBh
Jd29QeDHkm3d53+pM4IK5YyUQcc+zOOwht6vHUbQsfNWWukSwIzvin056cME
vgnJAhePCmGKApzJC8+ZINnB3XiD4yD279/s2/n0PXAn4c2PaBdR7FZfcfjP
QyxwTk5LW/akJLZ2o0H+UxoLCNadNcksl8LMAvunRrZZYDzo4mXOFWlsnn7T
tfkNK0D5qd2DtXIYGmHnrAY2mDy8rkORUcDIJeIvblWxgaxDVP1ilSKmg7PT
S0lih7sHzZvN5lWwq2x+q3Fr7HB/z4GXN0dUsf8mzjwI890LfT7CSkyP1bDL
p8tECPoc4O5z61BF0WFs+OEfOplFTrA2yPF6+lUb40Es3nuVuWB6Ms9PlEMX
05fO0Uvy44JAK9aBuyZ6WMZaxerZ11wg7Ju6ZD1qgD3+oDG8tocbCs+JRjEr
Y9iXrvYHIRg37C1jWRXLQZhG9lt/4n1u4JrKoPcyNsS8Y3yMJr9wg6SlhvUi
ixGWdPSniNsBHni2aM/h+c4Ie69EO255hQeUx8v6QpJMsPN9ilZqR3lhW81l
5oahBVZe2yR9/xov7FP5a/bH2BIbuWFELzXAC3sG/lHq7KwwyUBCywFdPuDa
T2M/f84Gs7ObukEO5YPYBHfNd7dtsWjNkCj2u3zg0q1FMztsh/XRX1am4eWH
6ydTrB6WOmBrcxxsZy35gV3eolnAyhE7OJI3s3qeH0KIMg3Ja45YWMnDkpl5
flhk3PwwR3DG9uE+8Lzq2QcuQfFtgiQ3DCQDFi3+7oPIyanPNBp4LIhtub/r
8H6YbX5o852VgLVMMF1pLNkPh3ONa7T63THiafXNm2cPwE4jbeazvCNY2pHW
N/trD0BowkOW00XeWIOJRU32zAEwCLlrZ1Z5FGPm9Q664iIAfsYhUQs/fbDq
hykfTigLgl+ZTFSeOQmb45lLs/IVBJLp7Ju+jyRM5rQVJpsjCN8dW6zvRPth
JQZst6a2BYH1Nf9SVqM/Rn6ZFuDRLQTVuqXvfUnHsCHFhf06W0IwT2vFMHgg
CGPLsn3JryAMvLsMolEjQdhlNw7F11nCsPzng/+AUzB2eipz2dzrIGhHB/JM
pIRgj8yWbktlHoTj7f7NwaRQbLHCwYW+6yB4HpFuWRYNw46FcTe1yYjAV7YK
1l9M4ZjHX3Kc5qoIGDi7hBisRGDFbP0J3KaiEBPW0fvOIRrDcLFeF7ypHP+C
238uGpsMUdBcjBYFwRRhZsWkGOzAyNXvA5WicGspcaOo7wyWfcPGMplLDJyn
807dPxuHqfb9EduUEwM2CVJYrso5bGjnwW9/YzHodc09oP7jHMZ6dO8D49Ni
EG70p6HW7zyWIDXEsftBDEJ+LnyyMbuIiePjZ06ui4HegZZyr5qLWEeycsck
hzgkHOcbuCx8CfvzMyO82VAcTiTa1MHOJSzqkf1o1D1x4Pa5Y3/0zWUsEL3O
m4+QgDjzAnevjWSM5vZG84erEmDSnaFGSkjBbjAIT/aVSsC20ROfXZ5U7MXL
AJGKMQmYb2oqPaR3FZN1+XPbX08SInVkeg9WpGMdjWLPXZwlYWm7NXHeOgMj
CJhPG5+QBKmxD3l3ljOw5P+yZcSLJMGWIO+8I56F/Tgm8+A/WilovJRd1JCS
jV3otxkcFJQCvjBta8+ZbOyAcsSvlsNSkFHANXjbjIxZrLaoFvhLwaD6fJQK
KwWrOOfUgH8pBYo8SkHzZTnYcfK5tuEsaaj79SmqQPMGRrd++1N7hTRo+vu/
c6+5geXjX9A87JIGEvbaUkIpD+sT5jVOX5OGOxylIWuK+ZjCvfJeS4IM7D32
u/OoWSH2nGXoh064DKRZsUiYjRRiXidWWWRTZaBFTvVLpM9NLE0Ns2FqkYEy
syzUnVCEzT99M9x1SBZe/pq9mh1Zgl0W2V6u1ZEFbTrZB7zPSjDhiyK8txxl
YY/Fm8j3vLcwG7Mg1/MJsnDiIg/B/MktrGr434T+jCxkziW0CfLdwUKm5abq
q+WgwlFlb/3eu9hn7wnmzpdyIB7gQusRdxdzHk9WHvwmB15HL3G9m7+L6fTP
nJkWlAel6Effw97cw+hry7j2JclDNl0A+XNTBXZa3lVL/LY8+PMXb+1oVmI/
7jB4KbfKg2XPL1upxkps6DrpntmqPLx9FlHf1nIfuxEnhkUfVYBg28SbH6aq
MNaNYVLCWQUY+WRzQDOyGjsXeiEl85oCKNt8Th9neIgRiZ9G7/UrwIe23uSM
/TWYosXN4HFtRQg3ZklFDrVYJ69Ani6XEjCsyV5k2K3DNNJftJkqKIFYmLDo
mkc9dpcp5pujmRKYDEYF2T6ux9K2x1SOxylBs9DuuH10A+b2Kacn/4cSHGfJ
Fxba04S9IJjM36VXhtda4nf/C2nC9EdWuetElCGQznFRfbwJE+12OtLvogw3
T7Pb3X74GJur5Frb6VCGTikHNZWIZsxLskOAeVIZbqmK27DNNGOvboYivk1l
eH+Dt/72kadYfdZQqqKSCrTVqfcKOLRg50+niR3JU4H8VGL/C6s2jFXssswn
HVVoKBf9pGTXib0wyFaJN1UFhbGxja/kTiyRUKR90EkVFC/dXLk03onRZT02
9wxWhWo+D8uMgC7s97/5wHc3VaG/nKtHJOMZ9nPStfwVnRr8HTC4VLy3B6vc
ItaEcKpBkJBMniOxBzvGF/Z4r7Aa1BdWBQs/7sG+Wae+sNZUA79ZXDVzYC82
2dz2ozdQDWL+rajkjLzABm7IyHUMqMGzJn12l6l+LLVeQ+3ohBrQ2eZO8lsP
YBbDhrr/ptXA/GLcBan6Aez5Hi9Lg1016A1ZLjBIHcRaTmcFPVZTh/NVvd41
Zq+wKpftiprr6pCRZzb29+Jr7EQY0yP7O+pQpGFhpNT5GpNP423+9VAdBPZW
a4rTjmB3nyn1Kb5UB3fb36t+CSNYkTpxrnxHHdhvT+clZ7/BMrj65W/5HIZK
438E5bG32BPtgw12IYeB/5vveXm5Meybdyj6E3sYLCFCXufcGKZfxeuCzz0M
Is+lDubIvsN+WHqd2zt0GIy1AwJL08Yx44SFV2f0NYDxEf3PhbQPWEgl8pCx
1ADF8a0/Z1c+YPmvs7+NumnARbKhoK37JLZ0SGtbJUIDPF6t+wzJf8SKWuLF
v5drQL5nhGH5x/+wrXXOKKd9miAhfjFmw+gLJnGQuLsroQnOn7iOt134gtmZ
1KdUqWnCC2uWdLP2L1gZmVDEbKsJ2pfI/sXYV8xJ5VZvW4Im/O20s3lgNoVV
HVMXVFjWhBNEnb0s8dPYeObl0vF/mvBqb5vs4ItpjKFpTDmRXQueyIrERvJ9
xzwYY42/yGjBxHDAbGj1d4z59rMTud5asLkoTxO0MIMRP7i00w9ogQqXF3tU
3hzGWvDlZPiEFvDrSqeNLM9hjzxChD991wItSfezKtY/Mfr3SWeaabXhX8Tj
uGWaeax0vPlwuLY2MLYGKE7GLGDf34qW/3dbG2TesXSZ2S1hGdeq3GxqtKG/
6goja8ISpuWqx9jcqg2yDVz/+T5ewpJGnYnXxrXBYmf3y6jkMib7JlHYhkMH
fiQZjS8yrGDHh+eznpzRgbP6ok/R1CrGk3UGySTpgNnbQK9tsTWs2Z7pV06O
Dqx9fy111HcNY3t1yDrsoQ4IdOSd1fy6hj0YdGKUmdaBjRL2Md35dexX3+Mz
OQ66EG14qZBLYgsL775MDJXRA86JM3h+2b+YyDczpo3DevB+lWFv7Zm/WD8d
S2Uc6IH7hdQA3oG/mBSkL6e460Hx4LmT6pH/sInmaxdKr+qBjJ6X9p7+Xcyw
5m7RxKIeCL8r3UKOtOjX0DEjnz96wDho9brsAi0qWJD//p1ZH46tOh2Lq6FF
6/IPldbE9KHk7rLXeW46VFHW1MLhog/F5IHz6+N0iLvgxXvjx/owU23lExbP
gNqepMb3PdcHHo2XJ+0bGFDwuI2442t9uDRfx1E9z4C6+V8Hec9R5288XF3w
YkRnsia2YoQNoHvJ9i/FmAl9uTK3r/qCAVRwBtR4yjOj2jB25wOWOKj+iRMy
9GdHA/m8Z6rccLAt6f4F6tnR9+eCxUZ+OBD02eLZpd+LBAXkfp44T7VnND5t
KduLLneaJnQ24CDWeexp4AoHcuM5X3dcHIMj2uZJ8+NcKMwgcWJXBYOg2OFj
LUzcKDUgfTcHh0GucwHXlgY3am8usG4nUDnuEW0jmRvJkh5P8WZiIBs1MUZy
5kG/65Z5W3cwuKiQNGY2x4v4/tvSdWJBcFCef0nnEB9SZqbxmdmHoHVZ92ap
Cx8ieXE84FZHcC0j1Wm+gw8NMCiYBBxDIPY+YdStmB8Vufqd4nyLAGdgMxN0
aj+6FRs8p4oHCLZPTPZKFEKqHSxbSUcAPC1HE2t6hVAHQznjJxKAS8HxXyks
wuhz+jfR9DCA4nbi2eEMYSRScgQ/mwJg+7vLorv4IMp/bv/8VgvA0mr3if2T
h5A8y6/XW10A+ouE6n28ouiJbdon+5cA+9XFCoN1RNH42Ivff99Sxwt1GKwn
iKJ9s4ZqHosA6a0lczkiYoi8V6OIR9wQGsLfUiKI4kjcaeR+kKwhGF6ZbHVL
E0e118OedCgbwvqMSVVaozgaPlQ1GqJvCFFH16YW2SQQh7o0W7+LIcCRHabb
zRIo1e1ATEKSIeBc1R/LyUqhS8V/HNfmDWHpc8u7FHNZ5KD6OFxh1RDKKR7P
SmJlkUhnZDZx2xCunYlZ2Fcji5q/zg0PMxrBvWOMShKCcmhFasK+SsQInB0r
e/pW5BDxQYNtgIMRPAotz3vTqIAMn4RYjtcZgZbFd5WRdBXEYSUfxNlsBGOM
p4PnhlTQ5PvpZLMOI5g1LdfWY1ZFMX+8XtQPGMGplEXxMCtVVIOszbOnjYD7
aohxzmtVJNojY2q13xikDvas0v9UQzRvPkPLWWMwbcvM77TRQJdn226dvWgM
Tc9Cz0fHaCAWmpt0usnGUDBIzIsr1UA8Su7PG64ZA3uik8LpvxpIKum1+cMa
Yxj0LeM9XKeJrPS77G5/N4bJtZKr2sraiHLnjleykwk84NnTlO+vhw40X2w1
czeBotgPifsK9VDh8FERRh8TmOB3UF8a0UN3/wp9vnjSBIRWwpjbDfXRY3wO
KTbZBHynPuuNSxigSbYrx0PaqPNbY4QCfuOQ9KmAGBd5U7D7tL6j+RuQkt4n
52JVUzi39HkuVcAQadAQVOa0TGFCOqyCU9cQGaVZfj9vbAp5Zz6frIgxRN6l
ii73vUyBnn+BQfK3Ibo+uqJCl2kK4x87bfyZjBGj5vmZh6umEMYQXlVoaorY
dza7fm+bwpm5355uwaaIpzOsyJTGDPJv+7wyyzZForZE1w/sZrBvoWF24KMp
MvA3fcYkbQZ8MRuHT50xQ6eusRUfIZhBpbBSke9Tc/RtPdeNrdUMHu+01toH
W6HbhocjPz4zA8O20krhQit0NH0o82GfGbi6dl9XH7RC7yUZXzqPU/01lkTr
qVqj184R+oWrZtC7IljetW2N2mptRJXkzYHTxN9rM98W5Z6knbPLNYf8D99f
MKQ5IJcnhUxiRebANx3ra1LhgHgYdSRWS82BJVjOoKrHAWUUhnjlPjKHZZkF
xx1aR3S5/8PQp0FzeG0lrpV+1hGFyTXWhTFYwBWZ+LyKSCdkNX38HDncAmbj
NJRHEl2Q2TmJByYxFpCjTXzxpdwFGfFPvt+It4D5YZOeg/0uSM/UVsczzQK+
xrmfE+JyRfJlKqsS9yxg5YbdC7VCV8Tmv3asYdICYhrXVWZb3NDAt3Mu4+aW
kHa3citWzB29iNNKSLWzhB2ckvgRS3f0nG+x1sDVEtTZmYVDw91Ri4kP5y2i
JejeyGeV7nJHD0qN+oLOWYL3ZZqcKX8PlO63B3YeWULYeL7I00ZPZPctS0FE
xApeNnp/6o73RgMK30a9JK3AM+j7n68V3sg6Uju+QN4Kui+Myiq/9UYWdP8N
H9C2gvdx+jz2ikeRkajCaV4HKzB1alppnTyKNL26O5gvWcHCVf0F9Ts+SHh0
23V12gr2/BzBPxchonwh2121eSt4G2lfZ61NRAKkkvKwFSuYm+zN/WlPRPtW
zHYW/lmBlKKlbNRFIuLiyin5sd8agq2jC2umiYjeRvnnR0tr2FxoNBl5REJz
z4gXXlRZA1Fdq4PZxx8dyh4/nlFvDfVcEgYc8f7IxdvO1eWpNTxlFeZTL/RH
bVu68p9fWIOV2Bzj23F/RFbiHt2csoa6s5vyKc4BSD+3XUZG0AYMBO1/1dkF
orTjwq+uJNrAmwtffhC8gpAy99hB46O2kO3pNnVn7CT6nv790jV/W0gYvf5v
d/skusm6OTMTbAt1pv7qMQdDEDvDgUdpMbbAI+O+0OIXguY23M3Gsm3hDuXm
Qu5aCCqb/BgS9NwW6G8WD/SxhyHh8un2TDk7eMManOZhEI5Y0brv5KodlPbE
ytzqjkTmCx6b4q4OUH/nmnPZ7hk03uVH66HoCN2tOXMt5y6ghuTn3qLrjiAE
pDl+tssogDHq89CQE3D61VYacSUjUkRsA3u+M+Q/6f3BO3AVqQQqDNn4ulDv
A13vylEm+i/oUGiVnwtkXN33YNo2E6Wd4OXiOOYCXrGb64JemWg2fMfxVYgL
tDfrVYXEZKI7cf1vHeNcABqq/z2uyUT7ycEf3XJdILQxb3maMwvtttyf9xl0
gajC600dsVmour04vXPYBa4YKkzgL2Uhry6KsvioC+Q+eW06l5yFnvTGhk29
p673QHmK5noWihyxXvP/4QKqpuvEtYdZaGbm585xeleY3qST//U1C73iUWSL
0nWFeyV7HHZMshF28uRsgYErKGe9PJ1slY2qe6t7u5ArcJjld3A5ZKOMOLXL
XGauABHp93g8s5HNd62/951c4f5amfyHsGzU98Rw8WuwK3xQfe50tiAbdfvg
3zgUuYJNd0fswHw20nh6ozb6lisM9vxtr1vORqX87zOLSl0hvvfDhWsb2ehy
n5fNfKUrGB+f97OgISMjDWJ3UpMrSM0UKgfzklHHnpNNbcOuMCkRWFCiQ0ZP
qy8VKNK7gdhcFLkynoyYbFwFc5ncIM6atlktgYwcZ2XyaFndgKHu4dPaJDKa
kRi8PsblBr5yMjqFWWTEm7effEHEDXITNC4J3iaj4IQHyaO6bhCRnDjZ9IyM
GkXP70E4Nzh1tV2nr5eMaNscEyvADd6/7Tn4tp+Mcrc2EuLN3cBC6lDo6Bsy
enbS8LysK9UfsN6PmSIjIcJYVFyYG1jTXEx0pqWggPXyte+RbiDw4IHJPAMF
1ZJjIx2j3eDrgI3xOWYKMh8UDZeOd4MwnPByEicFRRoFnxi+6gZOISEF6CAF
9SvSkCTvuUG974lqDW0K2tc38iWj0g0u23Rk2utRkG9gmc92lRt0PWmKIOIo
aPOWlfdQvRtY1mmphBlTkMT+a+4xXW5gT1QVVbCnoFhaeYeBj26QwgXLQv4U
9N2EbVz6ixsEUnNcEUhBDsnzRy9+o/p3R+XKxylIkvNhqNZPN9C2OdYkFkpB
A8IamSVbbjA2xpxUHkNBWj78+3d23IB+JM5h4ywFldzZKHLdpcZfP/SgwTkK
ipJ/Us3KhAca3v+aHl6kIBEdbOgULx76IPK+VioFJccecnu1Dw+LRClbkzQK
Wmmj+U9OEA8MTqc+WWZQUK/ps4X/RPGgitcYNCBTUJizxV5LZTw05MWTO/Mo
qCvEyeagJR5c2jU4Te9RkOKjw6PRNniYm3XuGy6noOvrfF4j9njoyOrHu1RS
UHDcu+AkNzx07eZMGVVREF+q19VlEh5GHc5fa31EQfGDOF6bQDy4arE276mn
oB9chwruHqfa13LLLBsoqDX3S6VnOB4UzN8M1DdR81sW0Ncdj4fcw5X6si0U
NPzD3En0Eh4e601Hq7ZSkJ6i3PuzV/BgRfCKUG2jIM66n7MqaXgg3vEu2t9B
QWc3BsJTM/GwEn546B+Vv+lWb38jU+0F7x5/7KSgxx1hLPl5eKDNID+99IyC
xBmcstcK8VBAMh2xeE5BaeaHBexL8HCzereEqZuqh6F1WYZ7eDirquEX1EPN
F/e7Gu9KPDzZKsRz9FLz5fpY50kVHoI95mjuU5l18qxFSD0esOsXI/tfUO3R
FXszm/AQNrxYYvaS6o9nfORhMx5SuX9eb6ZyWhXTjeFWPIgy6LnK9FH3Z6F5
ZLkDDzvi9z+kUfnbFEmc5zkezJ/wyf+kMud58ox6Lx7Of3UBo35qPAQ7Hzj3
4aEtxVGETOWAhsXwU4N4kDi+9ew9lckOItrXhvHwbS9SEx6gxvunzZ+GN3g4
OSQe4EblH4mxnWNjeLjxppyYQmU+8crEzQk8HOf9T7qByqh13PrARzyEOr57
NEHl44Q93Lqf8WAsUsu0SeXrq5pj7lN4eD6WKb53kII6M/wKzn7HQ/ydYiZh
Ks/LUXwKZqn5juark6Dyge5OqZZ5PARyy8tKUtnYZ2luchEP6xsSAQepHLIj
UvN3BQ9F0bYnOamcf902SmSDqu+Kbdxv6nrdanF6aBsPpscTxj9SeWmgcvfo
H2p8PG1xzVQWPjbx/MIuHpinOk9kUtmCnjn1Fh0BauWdA49QObJIy76LkQDo
YKySJJWLdP35ppgJQBPwtH2KGq++UcoEPTsBroXeFCmk8kZoV5EkJwGMiY+s
bKksxrZMMuUhwElxiskmNR8xhna/Eg8Q4KmhUakmlUsn4+ruCREgjiWIrY+a
31fR92NeiBDgwQl2YzyVpauZ6VmlCGB/a0jai6oPR0vtF/KyBHgZlzD6hqqf
uG/+6dYKBChk+OJqQuU3gs/2p6sRYOPevnecVP39a1ierNIgAFGja/w4VZ/y
jqK3h7QJEG/VWttG1e+FpHOKXBgBcPtvLjhQ9a28pm1IsSJAmevVykPU8+CR
GcBUb0uA9A7Gy4btFHRF/lr/qAMBGJ9exXlRz9Okz4rrPjwB2HPLXeOo5y91
8MHxPBIBIlUcsMDHFNR47INKcwABDlkJGzhQz+sXetb190EEEHfLkVRvpCAd
vcDzwmEEkOUNfPq5joKm74rlFMcRQCzRQWG2mqqHy1+26S8QoHhgnOYctV6s
EG8dPZZAgAN+dVnMDyiI5pCYgloqAaLquH4wVVCQYK5oV1cuAarTz9WX3KbG
P+qzjEwBAbaiiAUrJRQk61ySfrWIAF9e0dsbFFOQJqeou0sZAVooYdJNBdT6
m3RoafoRARp03ny0yqEgvP8nV6tGAjTt04rwpNY/b+Pip9VPqPlhM/pByqLW
s12RpOgOAky0Jl32otbPxGgREZYhAlx+5TA0n0BBLYEHbRRnCXDk6opVWjgF
PTP9WJs1T4AYxj9HhKn1vE/i5v71RQK0c/+XUHqCgt59Ep5q3SDAJ+0e/pvU
frCCFz5rz+AOsy7BdSpHqPu3ECqPOOQO07yUfx/NKChHVoDhias7XP54Z+0M
HwV5eUvfmyK4wzunt89tuan9I+ewFYeXO0g5nhYU4qCg+l3bLBLRHeREa/1u
76Gg0bFLwhyh7mD1kPsj6Te1P1+Z1yAlu8Mbaf5HDf+REflLu//ep+7A0nxk
qIbarz32DzLrtLkDm4/v+5YiMhK3fX+f2OkOMSF357vyyejR47Xlpl53MMvL
0Gwlk9FIplw8cdQdFpV13h6/REbcGOV604I7GLzQh2ofMsrKD+j1FfWACmPd
8I0DZBR9+lJknIQHZEy2tpP4yMjbqehQrrQH0Pyo/tzPSUaKrGPRA4oesJfp
8YM0JjJ6ecZUVlvXAxrTw1eGV7MRnbtkCruTB6QfKA46NpiNovZ/tWpK8IDL
kZ/C1+OykUfOkSH2GQ9g+Tux/+5QFhKuYxUKnvMAfhxnW8SLLPTpdVPgywUP
mGOpHNLrykJ+nDy0iWsecEqK1bq1IQuFpPYc3qX1BJkL/51KK8xCly6o5C0L
ewIh2uexe1AWqjhB6zfm5AkCZzYLn+1moi2Tsu3iNk+ITgqciDbJQFPTRjFd
SV6gJeDsWzmSim7j1IQGfY9AQ9m1trrVRFR1JYo7UMkbzmnL43VJCSjJlWRN
v+4Ng7QnxGX5LiDNyVsVSYNHgW1/Vv7t4jPohlxB1aC1D5x+xx2gZHIKra2a
lSXY+kADaTq7TPkUsm9bKdS194F3la+DFQVOISZnq7QyJx+qft6pBfyKRFFx
28fPufvAoJ+dbmpeJHJ6hZdVCvSBgujAlGsrEYg9iu9O2iUfyAusbmt/GI7O
d6TfsH7iA0JXTLXrHlD/Dz525Gw3+1D7w77aeykhyG1nNeteC9Vf/7zd44AQ
pKjlkULf4QNLgrenlMRC0Ph96bNPe3zgP9+F6aDck0g9t91TYdQHCLWX8kRT
TqDvJ5dF2BZ9QPmJ3L0jF48jWyHXsj5JX3hW9Vrx5LMAdOObcoentC9s0vtF
CFQEoG9VzB/mZXwhPDwnYTIjAMVBCxengi+w05R9v+sRgB74S8Q5q/nC1NGA
VutVf8Ras+w0ifOFHjqL5UFZf9RrkkHzy80Xrjpt0p4qJSEejmNC5wm+cE6k
0eBHGgl5vzPU4vLwhWr/KYGIKBLaCFoPVj/iCxfuBVF6zEhIOtPr3WmSL+yO
cx8LnyOiyxPy1buh1PEsh4u7NYnIMKTXkzvFF8JoySUikz7o9/is2fNUX+i4
+/RMWLcPqjdmV49Oo+7XJvrw+2ofJC3gyPwx0xf+xP7lXL/og9ifv68vv+4L
lz4W/Wcm54PGBX7thVJfyKpJjC/c8kZh3XwdIe2+4PghNJMt0AvJq2rfF+v0
BavBFiwUeaGpfPfro12+cN3NmnF3vxdyCys6odfjC/qXfY7efumJDIRkBZgG
fWGPV8rmmrInYg7Xj7j53heqcvcLPKT1QMXCRMmBdV94PRJ8vqQHj/QOKygT
N33BxKHDhHwXj0Yt17S3tnyh6Nw3sXuJeMQcnWgt+ceXej+40KZrjkdhrysj
4uiIQLvY17L70g1B4mqHIicRFPiflG29dUVfFy8fSZclQmj/zJN5JhcUx2QX
KCFPhJKLuQFcP53RvoP7w58oEEH8WDCNyytnZGVVcXlamQgTSvbX9W44o0el
g/dxmkQI7FJMuqTgjBLc9/1eMCRC5dqvgBm8E5J8du+6nScROIooQq69DmhI
cat00osIOXz64W0PHVDMdYu6495EwAzdI4xvOKD+oNlXib5E0F+KFygJckAR
XAos7YFEuNlsHHJrrwNqP1Idq3KKCC+dlBqPNtghj616H650IrD83Lhfz2WD
GIiMoUUZRHiGVSQf+GGNqvtdzylmEeH2J58/Ve3WiLZ4I8+CQgRDuaK1E6HW
qNxU582FPCJEebJjWq+t0Dr5qelyGRF03/MKvLppibKUuuRH2oggen717jd3
c1Su48lyqYMIXmtzrYc1zFG78dqMWhcRzPfdbGjkMEe/3KXLsruJsHe84AT+
uRmyTkw95DhABMIAG+M/NTPE9MmJb3iCCI3hITdr9pmi2Kypv4NrRCg80eyj
zWCMyAVxk+c2qN+/1/F1/jcjVHmX/6nSFhEkpN9fUeg2QuMt5jHpO0TgmtVc
fJNohLRm76/Y0JEg45G+rj67EVoyPDXTz0kClyH7Hu1DhihgleH1S3kSuEqv
jIi+xJB3pcmQlyIJ9BLjvXZyMeTme7l/UYkERnZ7BAQDMWT2ir6HX40Eda1u
O+JMGJK+T/fUV5sEKqf8xT3McWiaSFO2bUyC9iEmivCYPvIb2YmRO0ICwqX+
8mVxXeSVon+6xZsEylUPvJ5t6yAXiI209yFBzp1N+eFhHWRS/ftkFIkEZ7zb
afPP6yDJ1G1iZxAJavqucc180kZThps27qdJ8ORTj6zCfS1ErF0RTckkQexH
NebU4xroxCXnP1bZJHi5n/LVyEQDRTnXv2OnkGDfhQUufRENlLwelZF1nQTB
KcwcP0YOo2rd7Z3cmyTwl00QUkCH0Xbn7tjd+yT4ES4hwSahjrJG2NOf95Jg
PGF8eYlfFeXfOXks8SUJ7qhq6n9bUEF3Tg0ZW/STQEM3st2hRgU17sv63T9E
gpmYkVl/LRU06cF77M1bEmg3FSqEmSsjmSkB469TJPjV/OPWxThFpFp/VqR0
mgSMzqHOn00Ukd6VD9v+MyRIYXk8W7xXEdnI3KyZnSOBe+uZZFSigCKCRUWW
l0nwPnSAffmlPIozuLj9aJUErdh+b/Nr8ujK3q+jp9ZJICS+R/G3jzy68fDO
1a0tEmyHRfFHbsuh2xcYApt/k0DE2UpEp0cO3Xf0N4r7Q43nzbB4PEUO1Yv3
HMT+kcCDQaB62EcOta1Kb+/ukuDfaU7pO8py6H96/oLR
            "]]},
          Annotation[#, "Charting`Private`Tag$1278#3"]& ]}, {}}, {{{}, {}, 
         TagBox[
          {GrayLevel[0], Thickness[Large], Opacity[1.], 
           Dashing[{Small, Small}], LineBox[CompressedData["
1:eJwVl3c8198Xx41s2Ztk773X532PWRE+H7J9MrKKjEghGeFLVCp7JVkRRdkN
IdEgq6yUkSQzW+L3+f3zvo/nH/c+znmdc1/3vIXdA6w8KcjIyFZIn/+vmxPd
HWLJHZjSalgIYo3SHCzgCdMfLkIzlizWrdaDusDZ684zXItWjTNYjoeJ6YXi
K75QDrehYMGkMM/OED23p+8rDm68RbbSbDwjS7f0TnItRv41/IAe29nh3lAU
6+Xp/Vf+98onxFoddL+/q06PdYn7zs6XfmS1MvLExeONXsK98ogtlSFErWxK
HnNuQG8Pr+25ceMLomc4T15+67veBYp3FmtzI2g16lw6/cS83txTR61Vw3G0
Xmr3+fTcut5pz9/CywUT6Fpo1Nqq34HeOYaX8ZtXvqOnH+zx2ovUODGPhPCL
FZPIQtOz8I05C+7bc4uA9S9TCGsm/+pZxYXL4eT2CKaaQWmxjvdtlwRxp/y/
2f9R+YEym+/E2LWI4ZjflpkHuc6iHZt19UCiLO7d0UCDlRs/0f7QjnJDrzIu
/rKWZkDLHFKsCyzp+6GBgz4yuaW5X+j9kydtFXw43F/pbqHzXL8RlxzTJ3sL
A1x97G3OBcMFdOmRoF9zrwkucMyB3jdoEZEz04ftyZ/EyaqJHPwqWEKWqVxu
RkYE3GzK/JrPh2X054LP8WUyG9ynCw7ra1dW0FPyMepJFwecwr0X/k/ZV9Ha
WuH1+ounccnvhX9dqFhFdMJn3ALl3HFzW/FnVPT/IOWcs4bfUj1xJmLzX1e/
/EETPO73nS6exRXjLexr/NcQ2ccb6rJz53HkkbX9gVTraHJdc9nhShDu9EMu
c6W8dXRWxoH9jVMI7vlQ+NtllQ00yxDMD7mXcLwU3/Qfd2+gvyI3sx2NInCh
CobP/V03kai9/DUrtyjcoGOZhsLWJkrNj5S8uR+DU/6PoWbxxhYaIDSV1N2O
w918GiBbJbaNqNBbbmLgf7iFbwMlfi3bqIjy+Jr0/eu4E4xaQnJWOyiUb8tM
QfYmrlQrL+f33A5yEhZu2aS/jTvkScZZGbWL7r5M8Hiidhfndtvj1jmuvyhW
NBvtZ6TjXr7oopOp+ouMDUucHTWycALzcnG/DPeQfp0cPoY7FxfOdXu/fHQP
fZFaGwxBBbgvBhuXfYL+IZFf/6FXI4U4tQCHNUnafRTtIAnZz4twd3JfnP9Z
sI+OHuNG2u+LcStvhedK1Q/Qm5IZvUbaMpz5ery714cDNPdid8b+8kNcnERZ
5Z8rZGCbFOQ9/bcaV6s34mPVRQYS2Q98sxhqcJNWDBK17OTwNva0XF1TLY7l
LG6a1YUc5iSfGxOvP8NhUQGFQRXkgF4fb3wVVY87n36f2LdBDr+rVzkl8hpx
eZUDfMr6FOB2ddJ7Y7IZt/NFM33lCwXwRTb+Wl17hWtUoXUtk6YEWi6TQ/qx
r3GhN4ZlTkdQQkDrmzCCdDtOba58g+MjJXSTPefgWO3A/TEIa30veAhSLuk/
TRrrxD3JP5EcG3gIZk9aCLyf78L5b/PaarcdAlq/Zz10wu9x81XNv0s9qWCN
VrF3iuoTrpw2uZ7YQAX9n5F/mnsfzuuMUwwHHTVQD7s9rfzSjxN7KXvyvSM1
UJYa3Y73GsRN8+xxxT6ihrykwO0bLJ9xRcEfJrX2qaH13CAevnzBufbkPVq2
pIEJf85NyecjuPFrOAPiGg1wxIzYcP/8isuZOHyYw5gW3nIZ0BrzfMfZa098
eZdBC7zmMXfiLCdxXGnVRTFztJA98KdaN2cKN7R09byWDh3Yfv5h6bkzjUs7
Yam1nEwHFH/EcNT+P3BWxUcpS7/SwU+LPaL8ziyux6E1iz2GHizaIvWu2s3j
Up6lnnnXTw9btX+4/sot4EyZ3RRixBiA8Jliv/jIEu5tB3nH0lsGqN0sPNov
s4pLONp/s4SXERLUPGmHLP/gjMKLHJx9GSG+5Zzx0fg1XKui4XI302GIOHQ5
I1p0E3f1OntztOthsDO8/0/05hZO78d0nGbtYXBM030hybiDa8qJ4yuxYQLl
vMRjDcZ7uMsbp344lTHBizhFZzrKfZwGXvwJ2w4T/HGbbjv+5QBXS9VpHJ3H
DFvju8naM+RYkGsGi+YSM3xUukioXaPAsohPFzePskDSh/i75SyHMNvGa41V
QSyARNutjS5SY3U/fh9JymGBoe8hTSwvaTAO9lPXPNpZoPr60dJyLjqs/7yY
BT8nK9TF+3O/3GHAlHNTnm7iWIHvV1V/UvxhLLVrnaffixWet3C2vRBlxixE
30wnNrLCXspUKZ85K1aFlz/hMckKcvcGNXe02TDGq+nViJ4NJN7NXo9XZsfe
DXuGbTqxgciPDF19A05Mmrpnoi+ODXzmi2WMnbmwRFUNo6oqNlCtbhQtjOXG
TG5SM3scsEF+RVuz5CYv1m5YVtxXxA7VQ59TBuOPYko3H//a6mKH6wXn+HLD
hbCC4QYFwWV2cBBj0nPXFsYun+9qPKfLAeWej2KPfBTBZhs+/Ut144C1kbb4
60WimDXFiEHDfxxwXXa86CBKDFPI/PWBcpADGjzvulGdksDyJldZZXY5oN1l
8TW/mSRGJ7drixfihPmSrXfGZlLYTCv9ZJ4fJ8xcbjJe85bBcuZlN9SpuOCI
k1/0Ep8iRquupuMsywVGcMzPR1kJuxilFxVL4AJ2Mt193jElDM9hTtebzwVl
NtuqfqCCvThtY7HRzgWZpfxeXnsqmMxD4l3+eS6Yvy0vPvhSFaPC/I/4aHCD
cd8d5247dexCYqj7TWduWLLSUn6qoIF9779a9iyWGzIF/GyHGDWxZu9byuS9
3PDIwkAp7ZsWFnj7iXGONw9Et1ef2ZvRwybGGq+33uCBhBdPxgv/4jAzide9
s095AKnnZOjzI0yipc9BlYwX/Cs6A7VbALtLNVrgIMELOhMK+gYO+hgZfmo6
6iQvsEc6Hjfd08fGZv6c/5DFC30ZeNZJgiF2XPFv7Z+XvFDkfMag/pARVh9G
uc3zgxciVZ7d4n5hhKUyccR6KvMB9G7usiMTzERLPWO/mw+KqGs9tFJOYM9i
cWNiK3zw5u4t+6oAU0z4o7GQGRc/WA8xiy47mGF7brYVme784FM2p3/d0Byr
Sb70UukvP5juEoCzEY8Jfo6itBMWAKpb5FPxxwhYilDi8chjAsDz77w/3xgB
86rL6u++KwD9fcup3MzWmMC3pll3uSOw9DKBz7HKBiNbC8rqJhwB37GgmZNE
W2yGWsZU6dIRuPbAioqFzQ6rUsip+vf6CMTdfh0Sft0ew66Gh2TZCQLPh7KP
4s1OmMgdFYmDK4IwmAEWX+86Y9Sl8188iwSh+bGPv2MwEev56KiruigIW3WZ
2bJGLpjLEV2KntijQK8D0xFZbpiR8tpTtfKj8DOxksNa0B2TMq70zP14FHxy
D+Xklrljl+tveKgxCkFfiKZNT8cZDCb+vSW3EwL6nMzGJVkvTGVuRKjurBAk
XrtrGtvrhYn9qQvzuSIEO+5KUnKXvDFaan/Z3vtCIOsykiAw4IP1yU/czFsQ
gsvnKEZ3X/liHZrNPy0PhGAz7SdPd4IfVq+fAZRswtBwa3LG1+o8lmNj8ees
pjBcqLIPzNj2x9wjX9poxgqDZFXpXp1+EHbqv5zq+TRhGLuJ459pCsJMbofS
FJQJwxDh9eAvtQuYTIlC06GPwpB7nNOuQTUY+/OhQKCfWwTSi2/k0dhexGY+
h1+MlxGBT87vvuXPXsQ+f7ft0cKJwLuEf7uJ4aFY8zpT9D13EUhJzwq9/+gS
dk0gatqvSgRe0TA+fKMbjoVKOOkJtYrAjqzn3PxcOOajpJk+0C8C/CM6lOvZ
EdhJo2UTnW0RcDTipTygicQ4/FwqaAxF4Ul6GMbOEI3J0DzoxNuJguZf1Wvi
EdEYFM1OZfuKwveam3enFqMxv+Hz/HJporBZ9VAvfSwG6zC6koL/IQr0XsHB
wSPXsNFvr8qzd0QhlCNaNcg1DlsJp3wzdVgMitSm4lPn4zCBmuv/QjTEIHmr
SCmENgELOZLtn/2fGPhlp4ve90vErjeOX5/KFQN73JBYBFMSVmgtVCb7RAxc
1z+m7z9Nwj4klX17MSwGNs/T1MzokzGxzTr8lLQ4ODnt/Mc0ewPTub3jJ4uJ
gwQxn9+47CaGl8MlhViJQ6HFceZWv1vYFfeO19QR4uD1SsvONzYVG+jpV5H9
IA6zf6ZiVtXvYHNnuSxDvotDPnQbvC+/g+0fcvR9sS4OPZ4ypkcF72IyupMP
LI9IgNGj1gJPljQstmyZI8RfAr4pBXC2cWRgWQaqyi9iJeCo2nJ4e14GVv01
1Jw6UwLeiVXSPpDMxEbZ9+OzXknAQHKNtYpJFqYSzbj1nEUSIOOdK2d5Dnac
H89OLS4JWKCO/fXjudjp+ruKltqSIE8W4GuxkItdX+DzmXSThC922clkWD42
ZS89QvVUEiLPc/NNUhVid5RNWixspGBIHSqyFB9gimMOx3A+UqAYTzlUlvEA
+xB3fkA2QgoGjZkM8w8eYNTDab9p70uBvkAro+OXYizi6jR/+4IUFJ72M/xb
UIrxSG2V1RxIgfMdyxf8XGVYfR+9WiGbNJjb7tw4c6sMWxFTORmpJQ2mdvrD
yYnlmMf76CuacdIw2xLDpJVRgZFfTKOVyJSGqP27wclHK7ECwfI0jgpp4Gfp
i7eorMSGg3ofrfZKw3ppupTpu0eYOY/g10p+GfDl/NIoK/kY0/BswQk9lQGp
LCqxQZVabICpt5upUwZuM/aknL5RiwU2Ttn8G5aBld58x4u/arEKBnr/0X0Z
ONKy3eBS+hQ7WmtfkGYqC2tcL8o/qdZhz538ZK4RZaEt6uxPr9w6zJEquj4o
UBbOPvQvbT5Uj6XZl/VYZMgC97b0o2fj9RjtwcY+7ZQsXKzVTa4qasRKyumS
t9ZlId6cd+MXTxNmYHWEe5ZGDpQLHzDy3W7CrpQYKbbLy0GmbMNa0H/N2IrZ
XZfIMDl494EP35PyHBvJUmpdZZGHI8uncWHRrVjOQCVzqLg8/MjQbwocaMUc
mSRddrXlIULXNv+L5Gts/NqRfYoz8uDRXFxPN/Qa++5Pr8dRJw+t55+9z9dv
x+4/jE/O6paHrDulj6oL2zH3GbIxgQl5EPc9TU4k78BmHLbCxGkU4Im9fGDF
2w5szmimQcNBAfYZhVMbfDqxh1EuNC3nFcCXz6vBfagTO9c8aotiFcAq7q7U
hOFbbEGxb+NYpQKMB1wacpXowlb4Xqo6/FOAz78pgm0p3mHbK5mPI+4rAruC
G6+1QA/WJMt+cFCnCIXFFy7YPezBwr1uWsS9U4S3SmHN97V6sb2xuMWUNUVg
bIk6xaH4CYuebuTsFVEC3/WK6nX3Pux7dCiOVV4JLkSQ/6F42ofpC6p5Wmsq
gSVlH7ntoX6MwuHxsy9mStAskn9mvKIfi+spsf4eogT0Pt2C8zSD2IzvmQiR
KCUw577nWOA+iBnTCT/wSFIC7wbXy89fDmLURnl/5vKVwEn3+9yJiCEssenO
7dVOJegYZyxRp/6CJRdH9VLwKkNoZmT3d+9RzFTtLBunqDKY0L9ojBgZxWg7
rGwk5ZWhM0Jf5c3JMSxuWnzMTF8ZdJR3P4dpjWNXRD7Mpp1VBmPW1ec04hOY
fyHPvkSzMnQNfJj+LTuJySlR6Gt3KIM/Prc3MXgSm3/1+5pZjzIMNjbUyj2f
xLy/vaQLnFIGg8HKsxn4KcxV0JOziV4F6sred1skTGOEvBo5MycV6KxdHnOQ
msVY5HIDiJ4qwDwx3nwQM4v1tMTVBgSogOK1/o6Z8VnMdMxOK+2aCjA8vVgZ
kfETM+DbN/xaqQLkYevCpry/MLUsU6eAPRW4+GkmfMN1AfsjqVYQQ60KZgPt
qv6fFrAnDUcm77KoQpK+5YK3/iIm/2XFq1FMFd7V3UQrkkuYBFfmBXJzVXDo
66Oap1zBuNOmk+7mq8LusM1BHMMfjEe2Lm67VBUKLhuiJrM/GF9bQhTxiSq8
ZWVSrk/5gwmuSF+UbFcFRxmndDbWNUz8ZKBry5wqpCtFW90WXcdUD/3TmFZV
g2vfhp6mB21iark9ysdxavDYY9HF6dUmpqFSKFdlogblvhm3DzNtYTquhiKX
HNSg69E5Cf3qLUz/edJhhig1kH5gnCO9u41ZhnDNqLxTA99TeXNqbX8xPMPc
ROaAGiSf9o5fOrqHWRU1jeyNq8G0m+L1F1f3MNtPzr2dy2pwa8HqdSn6hxHl
HjQ7cqqDZ/DdL2s9+5jvjOLtWFd1mJ7RCvvHRo78IshTfp5VB7uaX72KZuTI
n20g4WSwOqzbRbEdiiNHFyD0CleCOoSMPknN2iJHYXnPvSsq1SH7heCd/FkK
9N+pE1j/pjq0rRX/iv1xCPE96+GjINeAowLTj4wVqFA1+6ktZQYN2P1ybeLH
JSr0uf/0k9tHNeDl+cErbw9TIzFCiAjhuAYwpHdrWBrRoDbze9SfsjUge+xR
/JUJOmRbJTZ98EADus+Urclq0KN5xopXitUasF1y88nETXrE+uHZ5VttGlBi
bqVlb8iAXE3fzVv81gDnE7+jphsZ0T+TjZ6PeppwzVoht3KYGaWWhlf+M9GE
pcAImR9CLEiMmixRnqAJZ21KsxhsWdDJN/T6Nzw14cZuw2nRNhaUYyj09ORN
TZgSkBEpu8+KtMAs8/03Teh4FUNpHsWOgrXvu3THaoHAZbcq1lZuZFrItG6W
ogW3ti89vkbFg0RoriT2pGtBcmhJc4kZD/o0aFszUK4FlLzjLQcjPEghkJFy
okcLvPPvZKsd8KK50kulf/i0IX7D4uCPnwB6dfiHzkUxbYhMIu/keSmAMkKs
erfkteHGn5BZapYjyNhAfnsPtKFKnDzfoP4IKvo6dYLGWxusHBmNPRmPImcO
i0X+p9rwVBLz8FwRQqoRLTEFz7Xh1JNb7flHhRH9lBSXcKc2LDE0PTlmKYya
HlMiiRFtCHrwr3HtsTDiMmtKVTrQhk//NHzehIqgTzFiasZmOuClG9PExy+G
jJZ3w/2ndeCevvGu/BtJFHY8Teb1gg4c37omIU4pharvy4+yb+oA9lZ5qlRf
CvGcctVuotWFu9PB2+atUmih8c0WpYIu8PD8jTDpkEZ3Y1NDsi/rAu1pgYX2
n7Koa0xabCFGF/AT0z/GFeTQnlr7AJasC+5fZ9+khsohr58bKjP5uqDwLyji
I4080jnptKrQrgsYqI80KiugKU4J/47DerBlYmgiYaWEuANeHeHm1gOCyG+t
9+FK6GSX/cezQnpw9CdbYOcDJVQfnizHrKoHTIvKW683ldD1byvzDvZ6sE74
kPe1UBmpPGzxXi7Sg2oDP1ZZalUUo0dw49PCgcX30HYXXg10/HTBH00DHKRN
uccEW2kgpujf12xO4kDaVXyTMkUD5bXHl6a64gBnzeFSQKaJGk2bf1Mn4aCm
mH/i07ImWrEXDV0bwUGH0Q/6xVlt1BAeSMM6g4OvS59bVaR00NW8F1kKSzgQ
MlukoDyngxi/27WcpcBAbvd2q8myDpL0TiH7LoPB08Jj3iFkeuj0xY3rHyIw
eGjz8Yo6hiHxTAOB+XgMFnIOmdxOxEj636qiScXgVtSmbcIAhsL3pD8ZFGNA
wdlL+qlCKP3aac6mDxg8cpVOpCYA+nD77b2SIwikRUtX/2ToI53q7GdXXyHg
PvJG4Y27ETL60vNvqQtBOVmX9rFbRsiC7NAxl34EYQr6v3ifG6EzVv4j6AeC
XxEzv2u5jJFJhHBUNBXAnKNFyqteYxR4dPOBvizA9W7elGLCMdThfW+xPRTg
ruiP/+ozTdGJPW22KxEAqmUODRK9pqgndVBDLRpgeLKnfYPaDI000UUXJwHM
/vhlVnvJDC0xhLDF5wHUm3Mx1xJPIp4nxzVN2gA+1n3vUdOzQH7bq9Fdh/Xh
faPuR1NRAtIJ8uKaZdOHaKovRUbHCYh2frSSkkcf/k2uCEWdJ6CSsfbPmIg+
PBE3tm5oJKCJl+lydRr6MDdXjuGsrJBlvPbwfRd92DTsW525bY1U2GIUI2r0
QR/3mOGzsS0iS97oyKrXB6pY8c2oYFvUQ3nOsb5FH8gdEtJD7tsi3w2r+NU3
+iD6V0kL7dui4mGxMe9Rfaj5efWPe4sd4rrXlXCK0gCIShSBskYOaEeWZULe
xgBOjEnO7tx2Rpv5fDGqjgbQRewcv9PljNaZxcW0XQzAlQqXE3ngjJbWtM8Z
nTWAqzQZOSf8iWiq5cymY6QBhEoIU3ZYnkbvzBqYEksMYKlg1sWA1RXl+J5G
UxsGUK8vHXr/kDvK/Ooz9XPXAJo2XttYi7ujNMvg+MUDA2DWTGxXMXFHN1UT
32/TGUI7metoeKI7iv1bY8csaAju4qk/VJnPIN9kqkA9E0PIoRkp9hH3QHqV
jwozMgwhyzLgw6eLXmhMqPKeca4hXGC8oTKe7YXCMx4WrN8zhBmizzbbSy/U
EFOaZ/XQEE4FvmGkpPFGKvaFWUzPDYHZb1B1JccbSVOlpSZMGoIGwX+L470P
4nKJiA6VMwKHWpdydXNfVDcYFiWubASjBw69X0N90SnTy1cH1Y3gqmaLx7NC
X3RH/eIVFWQEfCPKqovrvugwY8DlJYIR3DKreH3rnh861OQe6HXJCAgtwaqV
/86jVTZTV9s2I+CWKIyY9g9Ew34in869NYKEb+f4GhIDUWvnLor6YASlaXph
ZUWBKDW88mj5ZyPQHhwvnPgciJSmGL/tzBuB4M27dWUQhPxreon57MaAF6zw
qeK9gOYtbZxmPIzh2i5vY9tkMJpJcbW9QGMCopw76efeX0L+83IiSowm8PBQ
xWbA/CW0dWxncZHFBLxsFNNu0V1G9JR34s/ymQBjp27ckeOXkVJY+zNXeRM4
ed1ZPKTzMor0lGC3tDYBqnfNeIauMMSFLfTK3jOBnsOprJ8mItCJ5Usnfmgc
A8LFmeYeuWi0cIY2+FnUcUi3MnGRqopHJmLcFP+1nQCO/VSl2O5kxPZR4uaT
ZVMo48pQlVhORQKJj/EaGifBLWIOxlEaypLVZmH3NoeKZ4mSx6QykY3Zx9SX
vuZgtKjymU41E7H5urGeCzSH8W/HIzpxmSi5IontdZg5LDEFX5a3zkRXpUc5
AlLMoZeldfFJZCbykIzgfV9jDjKVrqbX+jKRsugLkWt75mCiKbpHEZKFlgwI
DxTILSDx+/vzi5FZqML9h+golQW0qKw5f/ovC4kVHRZXZraAazjRhKjcLMQj
fFrym7AFiCabd8a0ZaF9wQNZ3WMWQPlNX5KRORu949NXX7ttAWnZFMd/389G
nwQfSxzKtIBI99H7qZXZ6LPIER7OPAtg3X71n2xdNpqU2dnVKLUANpmHbfpd
2Whbp6Y1vNkCFKXj45YWs5GEk/BJimkLeEhBnMRp5qDYXPIzrGqW8M2gU9X5
dQ5KvBdwSkTbEk7Q5XnkdOegmw++GqtilnBICtI+9OWg7MomKZvjlkCtc6qN
cSoHPWkJWspytoSGoJ0jf8lz0cTYZJhQvCW8LkqVT0C5SEegLVXxsyUo/5Y8
yliTi6ZExSZ+jVpCeOaRYcOGXJQkmyBb/M0SbNye7gW8yEXDOqadPL8soTCc
wrekOxddcuj/S75nCRS6x5jjJnORo1mQ6jwLHn6algE9cx5SsBRxPMaOh+kn
+bbxHHmIwnogupgTDx/u8fqs8+ahh47qPaf58KDiXH+mWiwPbZ/d8RkQxcMw
6zWG29p5KCORNJ5o4CGLOv01g1seOpei8oZXGw899AJl7Z55CEud/h2qi4f6
gBrJgHN56EemsbYykDjz6ExhcB5SK6MbLDmBhz5G82f+8Xmo/81tulvOeFis
C9N5XJqHSrsNlBZO40HWntq9oCIPhX9csz3hhgenE0mD0dV5SHjIppjSCw8e
9o2JR+vzUOAML7ocgIc0Nre69o48xERZFOIWiwe+NuP0B9/yEPXOK+vVODx8
czrBTzudh/aXvqrE/IcH5en8s8TZPLQ8yrtamIKH2Spli9GFPPSp9vb57xl4
WH7H+kZgJw91lT8+GZiNB5lTFPw0e3moteCjLFkeHsrcy3in9vNQzXW6+aP3
8fCI4zDluUP56I57jJdLJR4SmpKlXzPlo+v294yXq0j6Rbd4K7Hmo1iLF2JR
T/Bw1ohTPZU9HwXr7EwV1OFBLZpwQZgnH/kpcbcpNOLh+d3NcSu+fOQhoX7/
ZTMeOqdMP4QI5KNTbEEuE6/wMKSUpnhdKB+dpL2F+bfhoZuV5V6kSD4y2n90
ZL8DDwfbx6+7ieUj9fm5sSPv8EA8OPxhVzIfcbW52hMHSfpvMLy/oJCPmBqv
ai5+Junzb/7HL8V8RF2dxxU5ggf20yiAoJyPtrKHB/Mm8JDudLlrVTUfrdza
fCo3iYfEWpUMGfV8NBfPcff5NB6qhg73WGvko+EgPGF8jpSPwOTlS1r56JO3
v5Lfbzx8lAuZD9LOR13EFOa9RTxUThHbnXXyUat1xVLyCh4i8NKUWrr5qOlE
10f+NTxEyoY/pNTLR7Vo9lHlBh603zHWvyJxhfqhFN1tUv4i9VJ+uHxUJCvi
+34XD0+7zpDTYfkoRxhMnf7hwXeeHzJIfIf7tPTvAzyYW/6bYUekehy+QhtB
QYCgU2glhsSxlDk/6akI8OqXsvt3EkfsNHTm0BCA7BZOVxHyUcjyUIkMPQHq
Lacj/Ens92MtrpmRADStz8UKSOwxxuphykyA49sRGi9J7NynaDjKSoDN1N81
PSQ+9dZc5BwHAcQKljJ7SXzyhS/5LhcB+iqif7WS2Ohp0vckXgI0PK0rKyIx
7mHZK14BApwTaR4IIbHGvTcFDwUJkPW231+TxArp05HawgSwHXIOnyfFK5FM
TuwWJQBh5OPWDRILxhzVc5AgQEb90zlhElcH04p8lSKA/xmyZ+UkPTCvVRo3
WQLcCSJPECJxj/3o4ow8Afwqg12TSHoSzdoHfJQIwEWUMZ4m6b2Ae9S0oEKA
KnNmDQUSX1FKvxeoTgCsUUT9HKleeZzevpd1CHCSzMSrjlRfOVo8YU+PFI9t
Z14Hqf4tu1qa0YgAUzS28x2a+Wj0Gz1lohEBTMnCB7NI/XOuf22O4RgB8ArK
oX5q+Wi3Y7zn1gmSnhdx2sqkfuOtqM7JtCDVS/eWwk2lfFSelxnNTyDA5/1y
LwlSv2rdiva6Z02AYXzr+8fy+cg+xEqlzJ4AY09ipTNkSP3ppcsj60TST7VW
ak0qn+SPYvvVRAJw8M256ZPuQwa22V3vTgB465paI0rSU/nbYx1PApgtfE4Z
EM5H9aJd6S+9CRDF39w3ezQfDdHmuHX6EeABHDGa5M9HHAO4naFQAiTNeutK
kO5z8RuJbw5hBND0fTXfz5KPVBuZ33yNIPVDpAtlEMkPrPInU39EEyBtKzI2
hi4f3faOl9q4TgAHj22ddZKfCDn6M4XdIMDqelu9HMlvnpy0W9+7RQBKCao2
W5IffVKWbj2UToDI2YzcqDWS3+19sOO4R4AL+zQrYj/zUMFSHS7rPgEC+Dmv
zJP8TmGyQFSgmACd42Tt97/nIfPOwGXRhwTomK3K+jGSh1JSOf5TfUoAjyRX
+vb3eYhO3Lne6i2p3i7MMaOPSP7Oi0wruwmgH/atj+phHnp3WGSC8gMBrBa/
sYiXkPZv/qSq+0QA4tHjgSifFE9XsA33KCn/ry/sZlLySPNC8vrYAgGWNlJY
1s/moQsu/olqywTQrjJgdiO9FwPWBIEbqwSQ/LRHbHPNQ2l63EbYJqm/7nyl
crfLQ9xMD+4WHpB4+YcOl1EeEqhpVvFks4KD0TYDe/48dKUkv/MFhxUMoO6Q
w1x56Gt2tCMXtxUMqrh5NbCQ9Ig1iX3LbwVBw6slv6hI+p7q75MWtwJpwuGz
Xcu5SHzrV+CSphUU0ea3XHydixRwvI8vEa1g2oj391vnXPRU9OxfClcrGDb4
ZZ1mk4u06JuO3XS3gv965Z6dsshFBl/svxd7W0HpqE1iDen9tg3KYu0PsoIr
HsavxoVzUVQJd4hcghVw/hHNoJzJQZ8Oc2lPVlvB08Bxjp8uOejCBFu7KZk1
aA49TPiolY26Op1fVFBYw62NqNRCxWwk+Li0gZ7KGuRCnGZ9JUjzTZTOo3d0
1rD9qPrBb/ZsJCLsnm7Kbg00oY3FqUtZqO9MjbephDWMfG/pDS/KQkq/LBlN
T1rDsiGtuDBVFlpeS7E5kWUNPMGU4maNGeiYYmfOCflToPAsziVp5y56uab7
d6vnFJiyXBzOmUhF/nIqo32eNpCahk3XMKQg3JLHoAOdLeTuKmz+O5GAjMV4
zA8X2cJMtdvqelQMerb4Rtij2BbIV6qUw/xjkFhD8GZzqS1I1VX/pCHGoEOm
vfd8Km3BV+5zu5FODGoLSPjT/swW1BFWpLcRjbCW9czwt7ZwUCu+IHk+GmlY
9U39XLCF4H3BX+TvriKp6OuX2zTtoJY34pTNfDh6rltCdVLHDpKmdn5j78IR
fuvVnSE9OzhTHaVkUBGOLvtvPJrTtwPh8PJX6efCUZez6yTTSdL+ioSfgQth
yEdbw9TJ1Q42hrX8N9cvo4d/JvnXE+1AWnMwV5H3EpLx1H4lPmoH+Uo+zper
gtEtEYvda+N2YMFLfOWXHozWv7mrT03YQT2+71ZoZDB66ZhSWTBtB2LbHC7v
zIORFf5bJveiHUwm7f4NWr6AwnTjA+nI7KEiJ5+vReMC6mLtE14Utwf6Gt0n
ZEOBSL73h7OZlD38x2HYlfYqEN1J2c18KGMP5zktnHAVgciZRozJS9EeUtl/
976PCkTLe6G7E1r20Mp6dX9cNhBxzQkMfDKzh4G7f7VvMwcgz5c+cc+C7OHj
SSZOmnw/tHR+/pJxiD1oXm/2IQ/xQ5eP+Pl+DrWHFbYWFmkzP3T9SoDVdoQ9
2Byf3TjY8UVPdEKF9BLsYeryoma3gy/aq7/2vD3HHnQ6Ohxqhc+hO48L1vvb
7YFFVG3paL83EnARmjvTaQ+7zCEZqdXeqISpaGy9yx646srFZJO9UeP5kjau
Hnu4ef1W1Fcjb/RV9lGq47A9lJ1foFRr9kJS5U1yUwv2QPeqqv7mI0/0qnDQ
Y5XTAV5ugKPs4zPo+0lhl1AeB/CXfLgof/sMIts57/CXzwFSNHTwNsFnkAGB
xoJKyAHSLzQws2mdQZ3kOpq8Mg7Q6k4amtrd0Qf3e3T6mAO0aLOk2H53Q6Ni
56pTvRxA9lZqdIGaK/r7qb6c86wDPBmv6KPgd0UCkZQPcnwdwFyTB59I7oqI
Q3mZxYEO4Lpm0rqQ74K+x/dGN4Y7AHuJkWbD59Po56ya9febDvDCmLDmdoqI
1ssPthQbHMCtOtro0lVHNGtrUpjU5AC6Pz8JUdg6ouFDN45PtzgAk724X6u8
I2px5cvOaHUAnlWB9M9fHVAsj7rOv25SPr9MuT3AAbEknrvybtwBVorttcaY
7JGc9xCZJ4UjBPGEmm/12iBBToGHLw85gnx3bWBGlQ1iaXcn8NA4QgeNktGZ
ZBu0Jrhy/z2DI5CHjxyLP2aDmj/TG6pwOoKqKtvIj9en0HETiD+QdASNcV/O
Py+t0RnxSrocc0d4YeJhSTFCQOFvTp+TwDvC+bR/0bebCCjVk+19rZUjPFqW
W7XMIaDnJWEp7+0cIbSc5ZmDMwFxSBxn/ufmCIHcwyM5U3jUKfGDwzXUERr1
rINPLFsiGamjQhL3HEH4c8LP93EnEXT1R9fed4TrWCT/Av4ksvVJmMSKHaFH
f7yGeOQkula+WGT3kBQP279g1QYzNC71XDzpqSM8vmPiWrBkim5KO8guvHUE
fNgbG36/E2hV5q5G7YojmK0H+jHeM0HDH8CYfY10XuCTqXOXTFCr/5J1yIYj
nDO+MECFN0E3a08Eaew6Ql+d2N9lchMko0P2qJnSCbJNgyxu+Bgj9xPnhdu5
nKCeqpj/ERihQe9jjIN6TsBJ+3Ajgc8AtdBt8KkjJ+DCee7N7eijosoi6Qx9
J2hiKr1/dUQfBS7/M7E3cQKq6OQWw2x9dPjSs5hxSyfY+1A0I8+vj0wShLdm
3J0gIsc8+bgUoMbiv5MbiU5gqTtxofq9HtIwDNkyTXaCloRvkecy9VDd5AJj
4Q0nqFHwiAo/o4dqBSc0Te84Afvc9oO0PV30KKv1RkGuE6xjc3olKrqoMCVe
+1i1ExTEsjl9qdJGSSHMt7MGnOAXA1XWna8aiJY9sXRxyAkSEzLd/9ZqoIQa
sucGw04wOKPzrSJRA8Utrc4ujDuBMfG127iaBrrqM6inP+sEoq3jb6+mqqML
ztlzv7adgPdckZnfKTXkaCQKuoLOwOLf+NqeUQX9G6RlahdyBuLxEqH1WWVU
6Lk0ZirqDJ4lRTuDr5XRbELTJUcpZ/CT63DxvKyMLnRbPg5TcYbM87uUdXNK
6LrFFcFGE2cw/YzgTKUikv/mtoBOOINOj+vAtI8i+hRwrPmtmTNcK1qnnJJQ
RFy32Wy/4J0hmIWC8VSxAioaKL+x6egMj2mjM7aL5VGz/dCeWoAz/FNjHE1/
LouIv5rfPQ9yhu96qql3YmQRWXhhllGIM7w613CH7JgsMsn1VTsV5gxK//ST
5QdkUP9Xcr/ga85Arvr0R/2KNJp3VxirySTle2TA4CeSQvzn/2tSaHWGD+l+
aEVaHN088FJPbnMGZfOAB737YojijknNzw5niEZRb/cHxNB8PdXDwm5nWJPI
NjONEkPNZHFZbAPOwFGQa5Y4Iooc06Ivbf5whq+rDrdV8kRQj4TrmtWcMzTh
7gz1XxRBBk0o4PG8M9zp4OFssRRBMhP7Xj7LzqBP5l7pdkgE7UhG2o5uOwPT
mAlxN1AYZbWEqb9kIMJ2WJXIhq0QYrRwqOFjIkINj/ibCTUhFP1dS/4SCxHO
nKAEOnYh5EO1LabESQQWbI0LKzyKNC1DOYoEifAlQ88jLkcQfZ66sBavTAS5
P13fOEoFECe9X425HRF8z065P2fnRcWGkeErDkR4+E9nmmKYB6lE3jS860yE
ZztDNe/zeJDFypOhYTciDPlHmnyX5EEJnzd2zvgRYezMA7JdQ260XRRlEB5D
hDza/ES+u5woYTyV4UgcEdwkturZXDgRB1fR4KsEIjhbSgleleVESkkdXlQp
RFh/9o6m8g0HOhtAl5yaQYT62NEnRgfsaFT37kBpJRG6ro4ENySwIZ+LxXkn
qomwK0gZEuHAhjar6zwXnhDB1IWcr0SODbGJDG8p1xMBrleJSQyyIjPaIwIv
WonQQXZMsFuSFT0fLPUYGCKCssOJ1x9eMyNTpkb50GEirAT2qFsGM6PhY92b
PGOkeCdGsuLEmdF68+/E09+J8OaLUABFChOSv69U9WueCP8lX3gn4nYYPR/V
D01ZJALrXzlmTp7DyJTDGimuEOHtNP3hx72MyOu/i30hG0ToeZjeNQiMaL01
IYd7mwgbZImfibsMKHY380zzLum8GWEs6RkDYlF7KEf8RwSqgaQqmwAGVHC+
eePggAid9MeHXsswoP8Bk+QZiA==
            "]]},
          Annotation[#, "Charting`Private`Tag$89445#1"]& ]}, {}}},
      AspectRatio->NCache[GoldenRatio^(-1), 0.6180339887498948],
      Axes->{True, True},
      AxesLabel->{None, None},
      AxesOrigin->{0, 0},
      BaseStyle->{FontSize -> 14},
      DisplayFunction->Identity,
      Epilog->InsetBox[
        BoxData[
         FormBox[
          TagBox[
           GridBox[{{
              TemplateBox[{
                StyleBox[
                "\"\\!\\(\\*SubscriptBox[\\(\[Alpha]\\), \\(0, \
1\\)]\\)={0.05,0.005,1}\"", FontSize -> 14, StripOnInput -> False], 
                StyleBox[
                "\"\\!\\(\\*SubscriptBox[\\(\[Alpha]\\), \\(0, \
2\\)]\\)={0.15,0.005,5}\"", FontSize -> 14, StripOnInput -> False], 
                StyleBox[
                "\"\\!\\(\\*SubscriptBox[\\(\[Alpha]\\), \\(0, \
3\\)]\\)={0.08,0.001,2}\"", FontSize -> 14, StripOnInput -> False], 
                StyleBox[
                "\"\\!\\(\\*SubscriptBox[\\(\[Alpha]\\), \\(\\(1\\)\\(\\\\ \
\\)\\)]\\)= {0.1,0.002,3}\"", FontSize -> 14, StripOnInput -> False]}, 
               "LineLegend", DisplayFunction -> (FormBox[
                 StyleBox[
                  StyleBox[
                   PaneBox[
                    TagBox[
                    GridBox[{{
                    TagBox[
                    GridBox[{{
                    GraphicsBox[{{
                    Directive[
                    EdgeForm[
                    Directive[
                    Opacity[0.3], 
                    GrayLevel[0]]], 
                    PointSize[0.5], 
                    AbsoluteThickness[1.6], 
                    GrayLevel[0]], {
                    LineBox[{{0, 10}, {40, 10}}]}}, {
                    Directive[
                    EdgeForm[
                    Directive[
                    Opacity[0.3], 
                    GrayLevel[0]]], 
                    PointSize[0.5], 
                    AbsoluteThickness[1.6], 
                    GrayLevel[0]], {}}}, AspectRatio -> Full, 
                    ImageSize -> {40, 10}, PlotRangePadding -> None, 
                    ImagePadding -> Automatic, 
                    BaselinePosition -> (Scaled[0.1] -> Baseline)], #}, {
                    GraphicsBox[{{
                    Directive[
                    EdgeForm[
                    Directive[
                    Opacity[0.3], 
                    GrayLevel[0]]], 
                    PointSize[0.5], 
                    AbsoluteThickness[1.6], 
                    RGBColor[0, 0, 1]], {
                    LineBox[{{0, 10}, {40, 10}}]}}, {
                    Directive[
                    EdgeForm[
                    Directive[
                    Opacity[0.3], 
                    GrayLevel[0]]], 
                    PointSize[0.5], 
                    AbsoluteThickness[1.6], 
                    RGBColor[0, 0, 1]], {}}}, AspectRatio -> Full, 
                    ImageSize -> {40, 10}, PlotRangePadding -> None, 
                    ImagePadding -> Automatic, 
                    BaselinePosition -> (Scaled[0.1] -> Baseline)], #2}, {
                    GraphicsBox[{{
                    Directive[
                    EdgeForm[
                    Directive[
                    Opacity[0.3], 
                    GrayLevel[0]]], 
                    PointSize[0.5], 
                    AbsoluteThickness[1.6], 
                    RGBColor[0, 1, 0]], {
                    LineBox[{{0, 10}, {40, 10}}]}}, {
                    Directive[
                    EdgeForm[
                    Directive[
                    Opacity[0.3], 
                    GrayLevel[0]]], 
                    PointSize[0.5], 
                    AbsoluteThickness[1.6], 
                    RGBColor[0, 1, 0]], {}}}, AspectRatio -> Full, 
                    ImageSize -> {40, 10}, PlotRangePadding -> None, 
                    ImagePadding -> Automatic, 
                    BaselinePosition -> (Scaled[0.1] -> Baseline)], #3}, {
                    GraphicsBox[{{
                    Directive[
                    EdgeForm[
                    Directive[
                    Opacity[0.3], 
                    GrayLevel[0]]], 
                    PointSize[0.5], 
                    AbsoluteThickness[1.6], 
                    GrayLevel[0], 
                    Dashing[{Small, Small}]], {
                    LineBox[{{0, 10}, {40, 10}}]}}, {
                    Directive[
                    EdgeForm[
                    Directive[
                    Opacity[0.3], 
                    GrayLevel[0]]], 
                    PointSize[0.5], 
                    AbsoluteThickness[1.6], 
                    GrayLevel[0], 
                    Dashing[{Small, Small}]], {}}}, AspectRatio -> Full, 
                    ImageSize -> {40, 10}, PlotRangePadding -> None, 
                    ImagePadding -> Automatic, 
                    BaselinePosition -> (Scaled[0.1] -> Baseline)], #4}}, 
                    GridBoxAlignment -> {
                    "Columns" -> {Center, Left}, "Rows" -> {{Baseline}}}, 
                    AutoDelete -> False, 
                    GridBoxDividers -> {
                    "Columns" -> {{False}}, "Rows" -> {{False}}}, 
                    GridBoxItemSize -> {
                    "Columns" -> {{All}}, "Rows" -> {{All}}}, 
                    GridBoxSpacings -> {
                    "Columns" -> {{0.5}}, "Rows" -> {{0.8}}}], "Grid"]}}, 
                    GridBoxAlignment -> {
                    "Columns" -> {{Left}}, "Rows" -> {{Top}}}, AutoDelete -> 
                    False, 
                    GridBoxItemSize -> {
                    "Columns" -> {{Automatic}}, "Rows" -> {{Automatic}}}, 
                    GridBoxSpacings -> {"Columns" -> {{1}}, "Rows" -> {{0}}}],
                     "Grid"], Alignment -> Left, AppearanceElements -> None, 
                    ImageMargins -> {{5, 5}, {5, 5}}, ImageSizeAction -> 
                    "ResizeToFit"], LineIndent -> 0, StripOnInput -> False], {
                  FontFamily -> "Arial"}, Background -> Automatic, 
                  StripOnInput -> False], TraditionalForm]& ), 
               InterpretationFunction :> (RowBox[{"LineLegend", "[", 
                  RowBox[{
                    RowBox[{"{", 
                    RowBox[{
                    InterpretationBox[
                    ButtonBox[
                    TooltipBox[
                    GraphicsBox[{{
                    GrayLevel[0], 
                    RectangleBox[{0, 0}]}, {
                    GrayLevel[0], 
                    RectangleBox[{1, -1}]}, {
                    GrayLevel[0], 
                    RectangleBox[{0, -1}, {2, 1}]}}, DefaultBaseStyle -> 
                    "ColorSwatchGraphics", AspectRatio -> 1, Frame -> True, 
                    FrameStyle -> GrayLevel[0.], FrameTicks -> None, 
                    PlotRangePadding -> None, ImageSize -> 
                    Dynamic[{Automatic, 1.35 CurrentValue["FontCapHeight"]/
                    AbsoluteCurrentValue[Magnification]}]], 
                    StyleBox[
                    RowBox[{"GrayLevel", "[", "0", "]"}], NumberMarks -> 
                    False]], Appearance -> None, BaseStyle -> {}, 
                    BaselinePosition -> Baseline, DefaultBaseStyle -> {}, 
                    ButtonFunction :> With[{Typeset`box$ = EvaluationBox[]}, 
                    If[
                    Not[
                    AbsoluteCurrentValue["Deployed"]], 
                    SelectionMove[Typeset`box$, All, Expression]; 
                    FrontEnd`Private`$ColorSelectorInitialAlpha = 1; 
                    FrontEnd`Private`$ColorSelectorInitialColor = 
                    GrayLevel[0]; 
                    FrontEnd`Private`$ColorSelectorUseMakeBoxes = True; 
                    MathLink`CallFrontEnd[
                    FrontEnd`AttachCell[Typeset`box$, 
                    FrontEndResource["GrayLevelColorValueSelector"], {
                    0, {Left, Bottom}}, {Left, Top}, 
                    "ClosingActions" -> {
                    "SelectionDeparture", "ParentChanged", 
                    "EvaluatorQuit"}]]]], BaseStyle -> Inherited, Evaluator -> 
                    Automatic, Method -> "Preemptive"], 
                    GrayLevel[0], Editable -> False, Selectable -> False], 
                    ",", 
                    InterpretationBox[
                    ButtonBox[
                    TooltipBox[
                    GraphicsBox[{{
                    GrayLevel[0], 
                    RectangleBox[{0, 0}]}, {
                    GrayLevel[0], 
                    RectangleBox[{1, -1}]}, {
                    RGBColor[0, 0, 1], 
                    RectangleBox[{0, -1}, {2, 1}]}}, DefaultBaseStyle -> 
                    "ColorSwatchGraphics", AspectRatio -> 1, Frame -> True, 
                    FrameStyle -> RGBColor[0., 0., 0.6666666666666666], 
                    FrameTicks -> None, PlotRangePadding -> None, ImageSize -> 
                    Dynamic[{Automatic, 1.35 CurrentValue["FontCapHeight"]/
                    AbsoluteCurrentValue[Magnification]}]], 
                    StyleBox[
                    RowBox[{"RGBColor", "[", 
                    RowBox[{"0", ",", "0", ",", "1"}], "]"}], NumberMarks -> 
                    False]], Appearance -> None, BaseStyle -> {}, 
                    BaselinePosition -> Baseline, DefaultBaseStyle -> {}, 
                    ButtonFunction :> With[{Typeset`box$ = EvaluationBox[]}, 
                    If[
                    Not[
                    AbsoluteCurrentValue["Deployed"]], 
                    SelectionMove[Typeset`box$, All, Expression]; 
                    FrontEnd`Private`$ColorSelectorInitialAlpha = 1; 
                    FrontEnd`Private`$ColorSelectorInitialColor = 
                    RGBColor[0, 0, 1]; 
                    FrontEnd`Private`$ColorSelectorUseMakeBoxes = True; 
                    MathLink`CallFrontEnd[
                    FrontEnd`AttachCell[Typeset`box$, 
                    FrontEndResource["RGBColorValueSelector"], {
                    0, {Left, Bottom}}, {Left, Top}, 
                    "ClosingActions" -> {
                    "SelectionDeparture", "ParentChanged", 
                    "EvaluatorQuit"}]]]], BaseStyle -> Inherited, Evaluator -> 
                    Automatic, Method -> "Preemptive"], 
                    RGBColor[0, 0, 1], Editable -> False, Selectable -> 
                    False], ",", 
                    InterpretationBox[
                    ButtonBox[
                    TooltipBox[
                    GraphicsBox[{{
                    GrayLevel[0], 
                    RectangleBox[{0, 0}]}, {
                    GrayLevel[0], 
                    RectangleBox[{1, -1}]}, {
                    RGBColor[0, 1, 0], 
                    RectangleBox[{0, -1}, {2, 1}]}}, DefaultBaseStyle -> 
                    "ColorSwatchGraphics", AspectRatio -> 1, Frame -> True, 
                    FrameStyle -> RGBColor[0., 0.6666666666666666, 0.], 
                    FrameTicks -> None, PlotRangePadding -> None, ImageSize -> 
                    Dynamic[{Automatic, 1.35 CurrentValue["FontCapHeight"]/
                    AbsoluteCurrentValue[Magnification]}]], 
                    StyleBox[
                    RowBox[{"RGBColor", "[", 
                    RowBox[{"0", ",", "1", ",", "0"}], "]"}], NumberMarks -> 
                    False]], Appearance -> None, BaseStyle -> {}, 
                    BaselinePosition -> Baseline, DefaultBaseStyle -> {}, 
                    ButtonFunction :> With[{Typeset`box$ = EvaluationBox[]}, 
                    If[
                    Not[
                    AbsoluteCurrentValue["Deployed"]], 
                    SelectionMove[Typeset`box$, All, Expression]; 
                    FrontEnd`Private`$ColorSelectorInitialAlpha = 1; 
                    FrontEnd`Private`$ColorSelectorInitialColor = 
                    RGBColor[0, 1, 0]; 
                    FrontEnd`Private`$ColorSelectorUseMakeBoxes = True; 
                    MathLink`CallFrontEnd[
                    FrontEnd`AttachCell[Typeset`box$, 
                    FrontEndResource["RGBColorValueSelector"], {
                    0, {Left, Bottom}}, {Left, Top}, 
                    "ClosingActions" -> {
                    "SelectionDeparture", "ParentChanged", 
                    "EvaluatorQuit"}]]]], BaseStyle -> Inherited, Evaluator -> 
                    Automatic, Method -> "Preemptive"], 
                    RGBColor[0, 1, 0], Editable -> False, Selectable -> 
                    False], ",", 
                    RowBox[{"Directive", "[", 
                    RowBox[{
                    InterpretationBox[
                    ButtonBox[
                    TooltipBox[
                    GraphicsBox[{{
                    GrayLevel[0], 
                    RectangleBox[{0, 0}]}, {
                    GrayLevel[0], 
                    RectangleBox[{1, -1}]}, {
                    GrayLevel[0], 
                    RectangleBox[{0, -1}, {2, 1}]}}, DefaultBaseStyle -> 
                    "ColorSwatchGraphics", AspectRatio -> 1, Frame -> True, 
                    FrameStyle -> GrayLevel[0.], FrameTicks -> None, 
                    PlotRangePadding -> None, ImageSize -> 
                    Dynamic[{Automatic, 1.35 CurrentValue["FontCapHeight"]/
                    AbsoluteCurrentValue[Magnification]}]], 
                    StyleBox[
                    RowBox[{"GrayLevel", "[", "0", "]"}], NumberMarks -> 
                    False]], Appearance -> None, BaseStyle -> {}, 
                    BaselinePosition -> Baseline, DefaultBaseStyle -> {}, 
                    ButtonFunction :> With[{Typeset`box$ = EvaluationBox[]}, 
                    If[
                    Not[
                    AbsoluteCurrentValue["Deployed"]], 
                    SelectionMove[Typeset`box$, All, Expression]; 
                    FrontEnd`Private`$ColorSelectorInitialAlpha = 1; 
                    FrontEnd`Private`$ColorSelectorInitialColor = 
                    GrayLevel[0]; FrontEnd`Private`$ColorSelectorUseMakeBoxes = 
                    True; MathLink`CallFrontEnd[
                    FrontEnd`AttachCell[Typeset`box$, 
                    FrontEndResource["GrayLevelColorValueSelector"], {
                    0, {Left, Bottom}}, {Left, Top}, 
                    "ClosingActions" -> {
                    "SelectionDeparture", "ParentChanged", 
                    "EvaluatorQuit"}]]]], BaseStyle -> Inherited, Evaluator -> 
                    Automatic, Method -> "Preemptive"], 
                    GrayLevel[0], Editable -> False, Selectable -> False], 
                    ",", 
                    RowBox[{"Dashing", "[", 
                    RowBox[{"{", 
                    RowBox[{"Small", ",", "Small"}], "}"}], "]"}]}], "]"}]}], 
                    "}"}], ",", 
                    RowBox[{"{", 
                    RowBox[{#, ",", #2, ",", #3, ",", #4}], "}"}]}], "]"}]& ),
                Editable -> True]}}, 
            GridBoxAlignment -> {"Columns" -> {{Left}}}, DefaultBaseStyle -> 
            "Column", 
            GridBoxItemSize -> {
             "Columns" -> {{Automatic}}, "Rows" -> {{Automatic}}}], "Column"],
           TraditionalForm]], 
        Scaled[{0.75, 0.75}]],
      Frame->{{True, True}, {True, True}},
      FrameLabel->{{
         FormBox["\"\[CapitalPsi](n)\"", TraditionalForm], None}, {
         FormBox["\"n\"", TraditionalForm], None}},
      FrameTicks->{{{{0, 
           FormBox["0", TraditionalForm]}, {0.01, 
           FormBox["0.01`", TraditionalForm]}, {0.02, 
           FormBox["0.02`", TraditionalForm]}, {0.03, 
           FormBox["0.03`", TraditionalForm]}, {0.04, 
           FormBox["0.04`", TraditionalForm]}, {0.05, 
           FormBox["0.05`", TraditionalForm]}}, {}}, {{{0, 
           FormBox["0", TraditionalForm]}, {50, 
           FormBox["50", TraditionalForm]}, {100, 
           FormBox["100", TraditionalForm]}, {150, 
           FormBox["150", TraditionalForm]}}, {}}},
      GridLines->{None, None},
      GridLinesStyle->Directive[
        GrayLevel[0.5, 0.4]],
      ImagePadding->{{53., 9.}, {44., 8.5}},
      ImageSize->Large,
      Method->{
       "DefaultBoundaryStyle" -> Automatic, 
        "DefaultGraphicsInteraction" -> {
         "Version" -> 1.2, "TrackMousePosition" -> {True, False}, 
          "Effects" -> {
           "Highlight" -> {"ratio" -> 2}, "HighlightPoint" -> {"ratio" -> 2}, 
            "Droplines" -> {
             "freeformCursorMode" -> True, 
              "placement" -> {"x" -> "All", "y" -> "None"}}}}, 
        "DefaultMeshStyle" -> AbsolutePointSize[6], "ScalingFunctions" -> 
        None, "CoordinatesToolOptions" -> {"DisplayFunction" -> ({
            (Identity[#]& )[
             Part[#, 1]], 
            (Identity[#]& )[
             Part[#, 2]]}& ), "CopiedValueFunction" -> ({
            (Identity[#]& )[
             Part[#, 1]], 
            (Identity[#]& )[
             Part[#, 2]]}& )}},
      PlotRange->{{0, 160}, {0., 0.049226564929103246`}},
      PlotRangeClipping->True,
      PlotRangePadding->{{
         Scaled[0.02], 
         Scaled[0.02]}, {
         Scaled[0.05], 
         Scaled[0.05]}},
      Ticks->{Automatic, Automatic}], {288, -186.8934781979682}, 
     ImageScaled[{0.5, 0.5}], {576, 355.9875775199394}], InsetBox[
     GraphicsBox[{{{}, {{{}, {}, 
          {GrayLevel[0], PointSize[0.003666666666666667], Thickness[Tiny], 
           Opacity[0.2], 
           StyleBox[LineBox[CompressedData["
1:eJxTTMoPSmViYGAwBmIQDQOzZgKBpL4DhPfBfpnP7zui7VpQPoND77Ffa+qY
DKF8DofQBfPOR0tZQvkCDlt1KmT/KjlA+SIOzJOz5+xzs4PyJRxW/1n3V9DR
EcqXcRC7rb+Gt9sNyldwEG7f9Kn0tzOUr+TQnhcz9dBWmLyKg9PJHb9v7fWB
8tUceC44hFxb4gflazgUTI171WrmDuVrOSxdGdijI+YJ5es4SDC92FPHBdOv
56Bav2HWfk5fKN/AoeGNkyDfZRjf0GHh4isLFRxh6o0cfH1vLQ3S8obyjR2c
lhvWzfsGM9/EYf4CI9HVl2D2mzr4O8hxS6yDqTdzsLTibPRvhpln7qAvc27Z
1BKY+y0cvGeebZ2mGgTlWzoEX/4482J0IJRv5XCdd1N60EQY39rBUmKFzOPs
ACjfxqGj/nOg9y6YvK2D+PaZTPPlYPJ2Dmzmk8SDfPyhfHuHlz1W6fJ3YP51
cNBeoPK+yhHKb3BweLw3U/hMJcw8RwfDg6+VE89D3dfg6CCZsOzO4USY+U4O
qe7NUzqOQP3T4OSg5ftl9twSmPnODuFSJ0P7b8D0Ozt0VRwKTHYNhsq7OJyO
WMC0WwIaPg0uDmv+8H4+Kwwz39XB2y8nWXQ2zHxXh4+VM/QKpWDh5eawdUNK
hMoxqP8a3Bxm8PDaXlCF+dfdoXx1a+UtUZi8u0PVuV2y/+Z6QOU9HKKWhypJ
yEPjq8HDQUqkRnH6cVh8eTr80d5Wsm22rwMAvRHLLQ==
             "]],
            FontSize->14]}, 
          {GrayLevel[0], PointSize[0.003666666666666667], Thickness[Tiny], 
           Opacity[0.2], 
           StyleBox[LineBox[CompressedData["
1:eJw10HtIU2EYBvB1IVZBSgRtluREp6x0rXlf5rPb2c5KvKIzi8w0DQpDZUaQ
HAwyTYeWJJpgZWXRhQSlQlwRowsxCiEGWbqim6mp1R9FhRm+7weHw4/nPd/5
nk9VXJFdulgmk+nnn/9vXp0d80sZiQXNpE144urrn6nIMlz7Pfj4qiaKLMft
loKDzbe05GCoc0vbZwb05DVY3WvYIB5LICtwx+8UTnrjyetxQ1l42reM8zD4
9hY1v3Enk8PxSP3BFNuaQo5Aoe6hM0ljJqvhiVGEdeabyNEQKgPvQtdayBp8
q7FXdV/i+U34GLTkj2tIIMci67V+hTEgkjcj9/2eJzmft5N1UI+N1lxJY29B
9GXV7rlIntfDOKStC//FjoMq70x2sN9Bjkf5cMTfkJ4d5ARo21/NCh47ORFF
PsW+5y/YSfC23S+xjfD3yRhIduZF9bJTcO/AV7FkLINsgMfaVzkzlUneinRv
dffIMOepOJKqePB2js+3DT9ufmpShfB50tAVpHV31HIO1B0Nlbca0hcsAdJT
Q/9+N88bsc6e41FO0bxkROJ3S81hB83LTAjWXL9YdY5zEyKsDbXjq/j+zGgx
jS895SJLZkyKK10KeRblFoyXO3QTmZxb0DbaFLPIx32ssNyVC3l+6itZ8fJC
TzUOcX8B/oxd5/vmOBegLJjOD3fy/jaU/axs8Aaoj2RD4+x0ef9O7mfHZMXx
Qc1G/r8dKWXFJ8Lq+f5FfEloPLvcJeIfZyPP7Q==
             "]],
            FontSize->14]}, 
          {GrayLevel[0], PointSize[0.003666666666666667], Thickness[Tiny], 
           Opacity[0.2], 
           StyleBox[LineBox[CompressedData["
1:eJw10GtI01EYBvCppCIWLtO2ZSudpphJbnNuy+mzm5tLS2esZTcUrYzYbF2k
QPqXKwpCmBXhh+yCFKOEtcxyhbBR2IXyQ1QsCEtEgkqFrYzsZvieA4fDj+cc
eN6T2ei0NsfyeDzZ3P5/srV719yayMG8psvDg4v+3pKtJvPgF8XsGU8uISfi
WKrUXvNIRk6BZ/vd4e87i8lLcP/2z2dfDMwCjGLE1lgpJ2cg6JUX8CUq8ko8
DzQPSSxl5Cyc+PE2m5+uJGdj0DK5zNZUSl6FF4cdGRkOkPPg6oqIfHYNOR9+
h7iX86vJBUiPzLRfidWSC9HdWp92r1FHXovgvvG630LmIpwU34FtTE+W4txy
T3uLxUSWYet+hT7r9HqyHLYDfzRti2vIxUjypA0bPZVkBUKnHtcvfGokl8BX
naIMKM1kJV4/nIq05rD7KoyOROJSJ1muhv2o76LlM8vXIXQ99PXJx2pyKdb0
X05aMLCBrMGlvd92tLiryGUQxtl0N0SsXzk+tCXHVgvqyMDUzbDOnmCdNwf0
qJSSbeqNlGvh9xpenRGROS2i0fOHZq0s1+HdbOcRmaGWch0euGNe5jpZHz3k
n+R9CWH6L06PN95QfSFYHwM2v3ddk/bTPJwBwfirxoNFrJ8RHfEuRf403eeM
yBu6oHIK2PsKHJ/otSjCNC9XgU2BpXxfB5vfhG5PX25PE8tN8Df8EjZksn5m
uDurzs5IyZwZHYnRLSssLK/EQBdCY+Ja/AOgmMq2
             "]],
            FontSize->14]}, 
          {GrayLevel[0], PointSize[0.003666666666666667], Thickness[Tiny], 
           Opacity[0.2], 
           StyleBox[LineBox[CompressedData["
1:eJxTTMoPSmViYGAwBmIQDQNpINDm6ADhfbBXdvm1WqzJFcpncLCbmFFeUAbj
czj4X77A8vW8O5Qv4FB8PfvyAWEYX8ThkufrjoW1blC+hIPtvZAd2qtcoHwZ
h8erZrF7uHlC+QoOXP+y5llOg6lXcpj0P+UGf7MHlK/iIPhiR+ZyS5i8mkOQ
bq33zQgfKF/DgW+u2xyhPb5QvpYDb+vPvNhfMHkdB5X9ShWrv8Dcp+dwIUKM
01DfH8o3cBDfW7//EVswlG/ooNCszOluC+MbOQTON5S8Og/GN3YQOubq6KoD
45s4MJqLnv1xNgjKN3XYw6Gkp/cUxjdzsDv/6pRcHoxv7vDkz63mR24hUL6F
w7Oyw5WPOMKhfEuHmzenfml/CpO3clg8dcK3PoFQKN/aYePbn687c2Dm2Thw
Kb6cptYXAOXbOiTwFuvW9MH8Z+fwYPqDBXZlMHl7h7z8rQ5ZCn5QvoOD07Kj
C871QNU3ODh0n3xX7JsPC09Hh8iYWo4fgVD9DY4O8u++Hvk8GWa/k8OjB8oP
bt2G8hucHFZPzJ6z0Q7mfmeH8LwF7tozoOHV4OzAKu8uJTEB5h8Xh0yuoATn
+1D1DS4OuXqFgicOwPS7Ojz8eNTkYzFMv6vDhEkTW41TYPrdHCTOmu+7cSEQ
Ku/mcN5P3WpXPcx97g7BuRZvokxh7nN3MDFd/e1tFiz+PBzuLN23YC4vzH4P
B2nJ6z0Gi2HmezockLzdZXUrxAEA3kzTKQ==
             "]],
            FontSize->14]}, 
          {GrayLevel[0], PointSize[0.003666666666666667], Thickness[Tiny], 
           Opacity[0.2], 
           StyleBox[LineBox[CompressedData["
1:eJxTTMoPSmViYGAwBmIQjQIOGDpAGB/s3fdP83773BzKZ3DYe9jhW4+XJZTP
4bDwe6/ftRAzKF/AIXDKm/NXZzpA+SIOdXMnestpOUH5Eg4mG/y0ZILdoHwZ
B96sT6uVuz2hfAUHa/+PZfy/3aF8JYfwux/Ml0rB+CoOWnd77j/Z6wzlqzlI
MzvJHrsL42s4rNHnnrI1DGaflkPClIe+P87C7NNxSDvSNu+LDky9nkNzm6f/
tbkw9xo4JIX2W1Z1w+QNHbZce7YuK9oGyjdy8NI7e9U91x7KN3bgf5d8faYM
TL2Jg+r+3NKLDK5QvqmDXY6XhctOmPvNHBIzmwQ3MjhC+eYOVXXLji99A5O3
cDi7NCX/eZAXlG/pcC98ymTzOTB5K4dVvnMFtdl8oHxrh6neFQGei72hfBsH
f0Od1PvvYHxbB7Ez+7xCxP2hfDuHxtjJ5/fN8IPy7R3WHvlmbTwhCMp3cDC7
etjgwPpACL8ByF/XxP3nSTBU3tHhZJDxOs92qPoGR4eHM0+GP+MLgMo7ObS/
WtBl7egLlXdyMNu7bqKmANQ8BmcHtjctD/jvwcx3dngWIGrY4gKz38Wh4tzy
l3v6YfIuDteXXHmV0wfT7+pgcNOyWU4Mal+Dq4Pe3GsnJ1XD/OPmcDlw7q/H
KTD3uTmUTHN/VXUQZr67Q9HUHf8l/KH+aXB3kHOwUdHbDAsfD4cKmap9a3fA
zPdw2Pn/rsu+ljCovKdDPXOpnCtzsAMAAWDR3Q==
             "]],
            FontSize->14]}, 
          {GrayLevel[0], PointSize[0.003666666666666667], Thickness[Tiny], 
           Opacity[0.2], 
           StyleBox[LineBox[CompressedData["
1:eJxTTMoPSmViYGAwBmIQDQPpaUCgZuYA4X2wF6s2FLHXdoLyGRyy2pItpGbA
+BwOAZzV6rO6raB8AQe7vbJSz5tsoXwRh7s6u9e+/GoH5Us4cDx4scg9wRHK
l3FwELWZF//UAcpXcDg0yz383z8PKF/Joep3ZtbPMD8oX8WBxz/g6E+HIChf
zYGNMf9suTyMr+HQp/q59lEQjK/lELLuQ2gDYwCUr+Owqf5t7/eN3lC+nsOL
vMCYXg6Y+QYOYRsmFYjq+0D5hg4hJdNTV612h/KNHG50SIZdeQDjGztorunV
S18L84+JQ5rfUbYbnC5QvqnDqvdSldckYf4xc2j3+KKRwAPTb+6QlxBceqEI
Jm/hYJmevFy4HGaepcNci5RGbmcvKN/K4dWct4kFXzyhfGuHsLvS3+7dhcnb
OPgUfvZ+dNkVyrd1+P1XN+/ASph6O4fXh/wXP4iB2WfvwJ/RGi3d4AblOzgc
mqZaxFYH1d/g4KD+YP7SnCyYexwdTrQ2fFAzg/qvwdFBu6P7ocIkmLyTwy7l
oKqt96H8BicHz1O8H08GOkHlnR3mSlfNPWYJje8GZ4c/d3WebUt1hsq7ONSF
ra3c9x3qnwYXh5K3e/wYvWHx5erw36FE0L0J6p8GVwfWxS9ZI57AwtPN4XV0
oMNpDZi8m4OPPfvyE89g/nd3MHKMsfb3g5nv7sDMHdi53cQXKu/hsNz305nY
KzB5D4e9Cz46h2bAwtfTwWn+lw28j70cAF6NzoY=
             "]],
            FontSize->14]}, 
          {GrayLevel[0], PointSize[0.003666666666666667], Thickness[Tiny], 
           Opacity[0.2], 
           StyleBox[LineBox[CompressedData["
1:eJxTTMoPSmViYGAwBmIQDQOMIOKApQOE98Fe3tpkys1r9lA+gwNH8YmNsrdc
oHwOh1sWzob7kpyhfAEH3zXTliQVuUL5Ig6dq6bPvsPrBuVLOFzQ8gzPEoPJ
yzj8MF22QeENzDwFh7XFJ/nZZsPMU3KIb+b8/WyXE5Sv4lA/861+EZcjlK/m
8MwgQHBPMky9hsN0tqJVbsYw87UcrPP/lx6thdmv4/DT4FVXz2J3KF/PQdzA
JL1LHqbewGHRda3j/5tg7jF0KOnucgrugak3cui69sNIRQsmb+zQydQkfG4i
zHwTh9/bZzVdZ/KE8k0dthxxXaVR4QPlmzlkdzKvXzTRG8o3dzC46BHFNQnG
t3BINTzgsmkhjG/pYBipL7T3Nky/lcPeh6dncvUEQPnWDgbz5/JpfwyE8m0c
rvMU/JayC4LybR1a9h46cTgnFMq3c2ha3ph56HoIlG/vcKmdOahJKRjKd3CY
qT+zfl5RGITf4ODwNePjuleTo6Dyjg7FQb7hL9bB5B0d1pmfdvoWDjPfycFb
Ipw1OxlqXoOTw86wv/N2OMHsc3YoDxQQ1ZzpB5V3dtDtt/1oKQHzr4uDiOOj
V7+iYfIuDjt+rYr9/QEWnq4OL/6dcPcRhsZHg6vDGU/5cz+iYPJuDuJNxhyM
7DB5N4eV5z/cYUqExZe7w7JS3dvaBk5QeXeHc3PS9O5qwuLXw4Gtrfz23lyo
+gYPB9N9ReGfpb2g8p4Oy8MWu1oLuDkAAOzOzBw=
             "]],
            FontSize->14]}, 
          {GrayLevel[0], PointSize[0.003666666666666667], Thickness[Tiny], 
           Opacity[0.2], 
           StyleBox[LineBox[CompressedData["
1:eJxTTMoPSmViYGAwBmIQDQMmxkDw2cYBwvtgH7wj+g/DUWcon8Eh5eaM/ghG
VyifwyGqcin71dcweQGHUIa9m1h4HaF8EYfZVZlp35k8oHwJhwjDvfPzr3pC
+TIOG2dJvixm94LyFRze5kzK9znlAuUrOVRfamzatBemX8WhUOm9xZKJMPVq
Dnfq/4udtPeF8jUc3otV8OtPDYTytRyuMNVnndKB8XUcfu7eIKI7C8bXc9D0
3LAsuz4AyjdwOCm1MqStNQTKN3SQz2Ao/DspCMo3cnjcXubOANdv7HBPcbe8
ilkwlG/i4JyhYbHjeCiUb+rAltm59988mLyZw4G2t34nn8H45g5WnOJbn0XA
+BYOFWUeXcVfYPZZOjD5uHalqcH4Vg4zil9v/HnXH8q3dhC8fsDAcBaMb+Og
dDI73CPMD8q3dbA6/Jpjw3NYeNk56C/iZJv3xwfKt3ew1MlQLtGGqXdweCVR
ub1cHOq/BgeHv/OMHnGZwMx3dMjilX2aOxUafw2ODnVfujJnqsDMc3IQf+98
TvAU1LwGJ4fTpaH1dfdh7nd2OLh6fvpmWPg1ODtwJR2UXVwKC08XhzJdZ4ZE
M5i8i0Obudnzf3ww+10dWh84X+f+DzWvwdXh5dfMrakq4VB5N4fVJx92v9OK
hMq7OTRp2Ng/kAuDyrs7bCmuUblRBI3fBneHtzevfCuPhIW/h8M+ndoJAn4w
8z0cggyCyve8gLnP06EkIWyfn2WIAwAZjs2e
             "]],
            FontSize->14]}, 
          {GrayLevel[0], PointSize[0.003666666666666667], Thickness[Tiny], 
           Opacity[0.2], 
           StyleBox[LineBox[CompressedData["
1:eJw10F1Ik2EUB/AlhGJUNhaTITRbs5D5ulxaOXX/fVvKZtbSiYFobjhHipVZ
NxssvQhzQUrMEpMiZxcp+JGFpba+I2cUQjHqIljkNFbEVELJ6DwPvLz8+J/n
PIeTWt1QWhvH4/EU69+/Pzt22/oJZ+K/oipp63XJloCczMPHt4Mp/Nnd5AQk
VmdZay0ychKeBe6dXhrKIAsgMScn7bjP6pPR6n+wMpGSRk6B3jBpuepg/cX4
FF98I8+UQ94Jr7ip7WS2krwLV+bPWV5Nq8lp2PSzPP7lgJa8B4svftg3uzTk
dFTKLlgXMnVkGbS/izpmpCznEFU6M+ry9WQ5Kvt6UxVNh8l74Wu/HPjuLyZn
IZLYvDhQVUJWYHuXrqZgtoi8D0sfXLnLIZZnw/h464x/vJScg66aM43dEZbv
x0iwvbHgq4l8AFV2R2ec9xj5IBL0Uxfr25hzwQ3LhauDZWQlMHHp7NTt4+Q8
uBq41wo+q89HzOwNdvuYC/CtJygcszGrsNbv5Pe2sHkAZYejxc7RvG7A82u+
L6Bk9Wr0CB13XHNktxqx5SI+99lCuQbvS9Ii0jXq59bAF4obbZpk/bVY7RfL
557TPt1aqES3rk3mmCnX4dT50aHIU3Zfh3TTyAlZxVHK9Riv00yL7tK+3HpY
V8MPYWT3DejkagWe6SOUG7Dhi1OysZ69b8SCxGB8s4325TZCEC0bFtnY/IXw
hZ80e8bKKS/ETVWXSfSngvJD0D6KrYTeWfEX1UfTXQ==
             "]],
            FontSize->14]}, 
          {GrayLevel[0], PointSize[0.003666666666666667], Thickness[Tiny], 
           Opacity[0.2], 
           StyleBox[LineBox[CompressedData["
1:eJxTTMoPSmViYGAwBmIQDQPpaUCwzMgBwvtgf+ln3LS3mwyhfAaHQqZIlsb7
ZlA+h0O/2Q/umf9NoXwBB4uC4qKcW5ZQvoiD3f/aD7HbnaB8CYf43c3qC2Ic
oXwZhx32LztZ1TygfAUHV+e8/APnvaB8JQdeVtesidwBUL6KQ9T25d8WuAVC
+WoO3u7pa8oZgqB8DQf2OJNzLtUhUL6Ww1rfho+T9WF8HYdnWU7/YiRhfD2H
DU3ucjsCg6F8A4fOE2f2WjyDyRs63JnUw9wsFwrlGzkor3jFcT0uDMo3drhk
dPT6SmaYfhOHqgP7VOZFwORNHbaVHo5bpAozz8zhw3L2iEpTmPvNHeykbdUY
f8D0WzhwcRa9yrsL41s6NEx8GrlEAqbeyuHpHVnpg3wwvrXDTysbkXVMsPCx
cfBqznWc/Q4mb+vAqhgsVWPpB+XbOSRO2JC8IRym3t7hNltt9evdvlC+g8OM
On5rJQeofIODw96Dpj53lGDud3Q4+OJf2FdDf6i8o4OZ2dlj75t9oPJODhNX
VfgK1kLNa3ByMNP08PGWhKpncHaYMn2qgMJrmLyzg0cyq8OcjTD/ujgIqd2s
t8mGhneDi0OJw7opSz/B4tfV4emCA851x6HqG1wdPnUaT0mxgfnXzUFnen2Z
02RvqLybg94lC+WnG2D2uzvUBfH0WG+Gud/dgUFuVsfSSzD9Hg4NQlGOL5ph
/vdwODjp+6RcDpi8p0P6n2+XbW8FOgAA+bDK9A==
             "]],
            FontSize->14]}, 
          {GrayLevel[0], PointSize[0.003666666666666667], Thickness[Tiny], 
           Opacity[0.2], 
           StyleBox[LineBox[CompressedData["
1:eJxTTMoPSmViYGAwBmIQDQNnz4CArAOE98H+kcH5LQKbVKB8BoesmKcpkde1
oHwOh9V9U77NumIG5Qs4+LmL3NFwcobyRRwEwlUmPdFzgfIlHM5LmseVt8Pk
ZRy0/Pe8kHrnBuUrOHgsUZwQl+IK5Ss5KEX5msVO84DyVRyOSqsuVNGC8dUc
9lzYkyj1FKZew2Hf1hWXc/pgfC2H3XE1z1+8gtmn4zDxuoDq5wcweT2HCW8m
HuFghZln4CCldnuVZjZMvaHDn9f+O/PcYXwjh4fnPxorHneA8o0dNsxb4sLA
C9Nv4pB838ZgnpAnlG/qkFZak+Kd4Qflmzk8/fGXeS+fP5Rv7vDvdlzBi45A
KN/CIbQ4PzaWDca3dKhoknliFxgC5Vs5dG6TEIsuDobyrR12bwl6+LAfpt7G
wXUKyyy/LzC+rcNuli2HPvF6Q/l2DnMexZRpvIW5z97BuUE/YZ4mjO/gcOj7
eyGecqh7GxwcCn+selWzGGaeo0PMd2ENmWsBUHlHB6bNXD/flvpC5Z0cLNl4
8p84wfQ7OdwP1xFh3+EDlXd2OJG6ad66jVD7Gpwd1vnMYbhxDqbfxaH+z/1T
3G1QfoOLw8s/Uw1PM8Hc7+pQ9D4p95w5lN/g6sD/3dR5myHMfDeHoGuzmYQe
wsx3c1h4o3KWtSUsftwdWvk8jvi/h8m7O1Te+3XoSwrUPwweDu/jXrQeuw41
r8HDYffsVC6/IJj9ng78TKql4rVeDgDFr9NT
             "]],
            FontSize->14]}, 
          {GrayLevel[0], PointSize[0.003666666666666667], Thickness[Tiny], 
           Opacity[0.2], 
           StyleBox[LineBox[CompressedData["
1:eJxTTMoPSmViYGAwBmIQDQPnzgCBj6YDhPfBnvOL2WlJbV0on8GhZ/fWNZ/U
zKB8Dgc1x+sWrlq2UL6Aw9UFTIcvTXSG8kUcmHurDPlkXKF8CYd9cge7eRrd
oXwZB6utzt1np3lD+QoONw/+FhVS9IXylRyyT4plFa3yg/JVHL7tilrIOQvG
V3PI3vSp5wmLJ5Sv4ZC3oHPBO2aYfi2Hxzb+JVoHYfbpOOw5fPzzhyQPKF/P
Yd6WI1YikW5QvoFDu9/ryZq/YOYZOhzkTA+ynQRzn5HDsifRIg8fw8wzdghZ
N9ff5yNMv4kDZ1mUoOALmLypgwvXinzNE15QvpnDjPiLggFNMPPMHc6cc33/
TAfmHwsHvrsFh/I4A6B8SwfXT7kzDprA+FYOC52ZL3VrwvjWDgqXufVvagVB
+TYO0o2//2sfhJlv6xB6kneqtxgsPOwcinje/HU97QPl2ztc7NTrjq2A6Xdw
sF05ac6UHVB+g4PDAwXlI0JbYPKODheeb547Kwdqf4Ojw4/nDWvTl8PMd3LI
7BN8+/otNHwbnBxafFZOfPIN5h5nh+WFqm+3rICGR4OzQ3CJm/2KHTD9Lg4z
g6+84mSGhkeDi0PAspMJN5+6QOVdHW5Mjbgqvg+m39UhvJLRUXMGLDzcHE6G
m8q9/wA1r8HN4VD5fNcPO2H+dXfYoHHhctqtQKi8uwPbmhVO+7WDofIeDknP
73ya5Qjzn4fDVrcnUV7roeoZPB0UuOc/vrMx0AEASQzXrw==
             "]],
            FontSize->14]}, 
          {GrayLevel[0], PointSize[0.003666666666666667], Thickness[Tiny], 
           Opacity[0.2], 
           StyleBox[LineBox[CompressedData["
1:eJw1z11I01EYBvA/K9KbQJeprIFLbCu/5z50Trdnm/vS5sYCK8yIIA3SpCT8
WNFkWgSBZhlCmSBuu2ixiaGy1Cy8qpYiUt4YTFErWnkjFlFm+J4Dh8OP57zv
ec/h843OCzyO42Q7+//JVl3tzvKpsKsNbX1LdWP/oxIyh/n2JkHTjIIcD/kD
Tdh0SEpOwOZUcfdcOcuTsLHwNVG9XUBORYdJetLhUJOF8Ly0C2OrhWQRcqLN
vYHn7H46BjJeSW9PKMkZ2Pu+Y9LpLyaLcT8qmfw+z+Y7iqc5eSsz3zTkTCR0
XbN2p+rI2QjVDwpah/XkXPiiQfHbeFafj3OxlGC1F2QpepY+hYyrzAUYFbYY
nY0GsgxvvkxfXv7I+ssxxbup2q4zkhXwT2hfBE1mshIeee56UaeFXAhPoVbT
IGEuwq+ItC3rWTlZhfGz/NNVehO5GJWBvvBsiPVT42/c454WAXMJ3nlP7Svz
M5ei05w407zJ/qvB1lXR8oCN5VrEqV0fZvnHycCVvkjEJ67ctRvosuTdGNlv
o1wHfmApOWmI5nHrsEe2FTymYPPpkcl5Li62s1yP8Outn9MH2H8M+D03lpWw
TnYbkJb2w54yaKe8DINB5TCXTe+5y3Dm4FrsEo/lRhxp6xc9KXVQbkTf9fS1
e7fY/CbM9zZ4W8vpvtuEIW+tLfKQ1ZsxkrxiKLhrpdyM0RrJHV9VBeUW9OTn
Ly5w1M9tQb1LcmLMy+qtcNX8+TzudeAfFa7Qag==
             "]],
            FontSize->14]}, 
          {GrayLevel[0], PointSize[0.003666666666666667], Thickness[Tiny], 
           Opacity[0.2], 
           StyleBox[LineBox[CompressedData["
1:eJxTTMoPSmViYGAwBmIQjQIcjBwgjA/2ITcNd7h0GzjAZP5vqS9bddYUyudw
MPphYLLQwgLKF3CIX+DI8krBBsoXcfCL27BM9ZILlC/hkHG6xTY/1xPKl3HY
13XoFs93XyhfwaF622zrzRIweSUHmQ1sxskp/lC+isPOzbd1kg54Q/lqDkUh
Dw+LXYfp13BQ53232lE6CMrXchAzTRX+rRUC5es4HPXifvu7LBjK13Nwf//+
j4w9TN7AIY57SUXDZBjf0GGb+wXvDaYw84wcPHIddmybHQDlGzvc1n6kWhgE
45s4KMrHx+mywdSbOpwSVovvCYTxzRysvGdvU2mF2W/uEGgeEmu41A/Kt3C4
urr7WOgKmP8sHa52LW7z2Q0LDyuHmwqsB7XkYP61dhDNO8bt0ecB5ds4WHu1
Xi4P84LybR0sjnGtqLGHyds5zLrZ33/RBiZv7xBTwbqDLdcVyndwcOeI3D/5
mjuE3+DgkLrBo9PD3gcq7+jwhVNRuVgF6r4GRwepO1u23wmHud/J4c7KSxvq
CqHx1eDk8Gvee6s33DB5ZwfzlVppgd5Q9zQ4O6S9nxL7/jtM3sXh7Q2HCRcn
Q+1rcHHwerL4mmc+zP+uDpWmhrlzKmHyrg7Kzyd9NG6AupfBzYE7bp4j10Ko
/xrcHKb5OS2XSoT5391BV6eGo/wWTN7dYfPP2bZS7bD483CIYZwtdXNCIFTe
w2H7sfXRS4ygfAZPh9zNvko9ToEOABw9xrY=
             "]],
            FontSize->14]}, 
          {GrayLevel[0], PointSize[0.003666666666666667], Thickness[Tiny], 
           Opacity[0.2], 
           StyleBox[LineBox[CompressedData["
1:eJw10l9IU3EUB/CbsZAG4rTRwNWaDBlzRLUtt3ndvvu/XHPLBoEProT0odDW
QgoKRrIiS1CkIudDimWQ9seetPZSMosZVGJiSFDbSqKykVk0qRb+zg8ulw/n
d+75nXN/8qa2+sMFHMdp8s//N62+a/k1r8WavpmH2x2ryiSYOQgXVwcCExbm
Qui8v6LZ807mYjSX/bkfO2Zn3oQmwWJV3SUHswSTj+QjaKH9Ulx4dqVZEtzD
vA2iUUNvKu5hLkc2cbVRKvMxKzB9M5bxyvzMFagsTPJd0gCzEkeWGr5EJfuZ
VVgSKzTW2npmNc4Wy08+15K3w8/FPUNtlL8DRsdAy0yIvBOS3IhrWU/7d2G2
tO9FaIzqa1CaMiwIbriZtfhr/x3qHCPrEFjpn+8C9b8bswtFLx1e6q8KF7cq
VPEz1L8e7g7feFE35Rtg6LnTquC9zEaIfn7vLxmpZa6Gal1KlHHSPHmc4zcH
BRmafw3WBzbujYapvgk/yjQT/BDZjGTv5XuJMM8MvL3+xnO00rTmCFBxKD6d
C1ezuAUHb1mfei3s/0csaOXaM5PvqJ4Vr3PBxmg5xa2Y0os/rujp/tiw5cPx
z6YeK4vboIqeUNf5aR52aMUdo5pO1l/EjpnHyrQxQfNxQIfY3IYkxR14aPk0
fMBM/TjRUJLOPnCzeUScOG2//epuwMbiLgx6puZOCdl5Iy48CXiEGjXdZzfE
NfuC4q/sexE3Ct6bZOPdlJ8/h2950JB24h+E/swl
             "]],
            FontSize->14]}, 
          {GrayLevel[0], PointSize[0.003666666666666667], Thickness[Tiny], 
           Opacity[0.2], 
           StyleBox[LineBox[CompressedData["
1:eJw10V1IU2EcBvBjRIrrQ6OglRdtrGkm6r7MZuYzd/ZhqW3LZdqdZjaVLK3I
olqpfVGUhYiUtaRyItHYaDcWSabdZKyxNaRUps70opBgBFaS0f994XD48bzv
4f+eR1RRb6laxnGcYun592Zr5P3SKhTjv+bzphQdjQsnU8gcEpvbxk8Zt5Hj
YA1K3O33ZeQErDaphix8FnkdPkeFq4THcsgbsOZ4b/asXENOgnXA73v+lXkz
/tjUMVcjWrIYZ0sSPVc28mQJDKbFcF22nixFte5gVCDVkVPgvVW5WBMtJKfi
TcW5LwuP95DTMBLsfOv6ZiSnI6SfVh1BETkTH9zeRpGomCyDoy+uaEbEcjke
la/sDK2wkBVQHFA3/5o1k5WoyfCE/EdZroLkUDDt/Ku95Cw0uOJ2KwUs3446
99zkoG8/ORsF95J/didZyTswYRuQpl7YR1bjuttl6z/NnINLIsnDqWq2fycm
nbXPXhSUkHMxJ4gdEoVYvgu5LxPje3qY86AxPxnurmf7gVFhl/GGme5jB8rK
2kM/mtj9NAhOtzYl8DS/XYNwtGXrOyXL8zFRzI0OJdN89nxEYqXzlZlsXi1q
zywvTRpn57WYudilu93G+uKh+OSVfyyn/2Xn0edIbzBksO/rsCXw3R+5bKJc
h2HfmNP6m/Wlx8DTMceDFja/HvxdpbiqlJ034Nr6+N6IgeUGBA7HjMrusD6M
SJYNrr15gvq2G/FaGugPa1h/BfC0bnIqORP+AoY71SU=
             "]],
            FontSize->14]}, 
          {GrayLevel[0], PointSize[0.003666666666666667], Thickness[Tiny], 
           Opacity[0.2], 
           StyleBox[LineBox[CompressedData["
1:eJxTTMoPSmViYGAwBmIQDQPpaUDwTN8Bwvtg7zv5r//rZSZQPoND0SzHpAe7
zaB8Dofg1dWGbLwOUL6AQ8CVskMzLlpB+SIODC/0Uz6utYHyJRyedq3h+f3T
EcqXcdBvkWpj6HWG8hUc6kRnzN0u6g7lKzmsuDHv+Ud5byhfxeHalunpCSJe
UL6aw6aTKxRFZ8P4Gg55HF7rHnr7QPlaDseKepxz/WB8HQexFdubN2XC1Os5
6D7POM5uBZM3cFCdfSra28oPyjd0cBfVuRg1OwDKN3LoN535+/OJQCjf2OHJ
jbSVMfEwvonDpWuXWO8/gPFNHeanyi5SuxQK5Zs5TOwNmcZ+KhrKN3dQ6Lgk
alUVA+VbOMgcc8/beDsKyrd0mOz6we3mVZh+Kwfz5X+c1daGQPnWDm9e7hFX
KgiD8m0cyhlSDD+tC4fybR1YT5+7YD41Asq3c3Cp5o2dsQvmPnuHL7bFFrVz
g6B8B4cvWwNmeW2Cyjc4OOQb/PsqX+YLlXd0YH5x9dy+v9DwanB0SBANm2cd
7gmVd3I4xHVondxxD6i8k4NNOv/Fr2ow/c4OEWzc3/UNYeY7OyQskVaeuQkW
vi4OTo2ac75GQeOnwcVhtdbC6RxysPhydXDunlOUHAU1r8HVYUp1gH4FF8w/
bg4lzur691/AzHdzeOukd0PhEsx8dwed2BM7XjRA/dvg7mB4UePKrHfBUHkP
hyUPrhQ2boTp93AwCP//aGMfzHxPBwU9iVO9fcEOAH9r0mI=
             "]],
            FontSize->14]}, 
          {GrayLevel[0], PointSize[0.003666666666666667], Thickness[Tiny], 
           Opacity[0.2], 
           StyleBox[LineBox[CompressedData["
1:eJxTTMoPSmViYGAwBmIQDQOMIKJBwQHC+2Avs4kxKeOECpTP4JAWY3O56JUx
lM/hsOAzw5SNttZQvoCDYof6jHmPnaB8EYflNXsXTc50gPIlHC5Kdc+7eRIm
L+NwbsX51jNuLlC+gkM2p2pZxkp/KF/JIbw2OOLFNT8oX8Wh5ap03ElFmLya
Q4h91bYXjp5QvoaDutPbiioXmHlaDhUfFwYcFYHZp+Mg7c6brO3pDuXrOXBf
mxFzPtsDyjdwUOmzd9Sw8IbyDR3Y529cb30AZr+RQ1eV+YaPvjD9xg7LHzDs
f6roA+WbOHSermR8VeEF5Zs69OvPfmzcAzPPzGGNd5nqnA0w95s7zPAu9Tli
EgDlWzhERvjGBb+D8S0dLuXMs29TgvGtHLZ+duFSsoa5x9qB6UhAceTLQCjf
xuGyaP8yhV1BUL6tg6XE5pnuZqFQvp3DqTW37HccCYfy7R2mHBMK2akQCeU7
OLC8PRO5aT1Uf4ODQ+gaM8OZ24Oh8o4Ob8R6ZPT1oPY1ODqUpxwvVY+C2e/k
YNYpIvD5F9T/DU4O+idEguVqYOHr7PDa/buMSgc0fhqcHYpM3qqcrnaFyrs4
MK23zWqogcZng4tDmmp2fuFBWPi6OjzbuHq3Icy/Da4OIis8/waeg9nv5lB/
gkP9ewLUvQ1uDsG1i2tbl4ZA5d0deoTzKjfvgcm7O6QyVf750wULXw+H3DOp
RhK6MP97OETwLtiQUwmLP08HqWaBd9VP/RwA863IHg==
             "]],
            FontSize->14]}, 
          {GrayLevel[0], PointSize[0.003666666666666667], Thickness[Tiny], 
           Opacity[0.2], 
           StyleBox[LineBox[CompressedData["
1:eJxTTMoPSmViYGAwBmIQDQMmxkCwWdkBwvtgL+AwaULgBG0on8HhQOvbuog6
Qyifw2H3//bVlxItoHwBB7udWYYuv6ygfBGHJM7tZ49PtoXyJRwmefzKXFNs
B+XLODRP7OdcWOQK5Ss46H7N1ZuX5w7lKzlsK/m74X0PjK/icCQiok/lsj+U
r+YgcX1f7r/pgVC+hsN167t8whKhUL6WA9fJjwzLV4RB+ToOGTzFSdOdwqF8
PQeVkhdMf1hg8gYOxf9Xfgp9FwTlGzo8Xlr45LYCjG/kkFNzMjH1Loxv7FAw
xX6KmUkwlG/iIDG1gtdgNsw9pg6/lV7tPnctAMo3c7CODZLaLQ1Tb+7whCGy
uYsPxrdwOG5y8eWRFhjf0kGGTf7D2SIY38rh7JbI2WpeIVC+tYOk0Zedur4w
vo0DV7OCkFAPTL2tg9JZjan74mHutXOQ869za06Eucfewe3aiulSi2F8Bwfv
JkOO6AAov8HBIX773N/hy2DmOzq0Nj+9xdkMDd8GRweTo8evTloBM9/JYbG5
/pzzX6D+b3ByeLw82dfEGBYezg5shvU9MbOg7mtwdrix85ml9ERYfLk4LPwy
49DFjVDzGlwcDpvcE7h7A6bf1WFtxJpTPxJg8q4OIucC3vxaBnO/m8N53rkr
nmjAzHdz0JV7k/F/FUy/u0PUFcbiNQuh8d/g7sDubfVltT/Mfg+HWxcWnVox
H+rfBg+H6s0lEnJ7Yf7zdHjyV+ljX1aIAwD/ydWM
             "]],
            FontSize->14]}, 
          {GrayLevel[0], PointSize[0.003666666666666667], Thickness[Tiny], 
           Opacity[0.2], 
           StyleBox[LineBox[CompressedData["
1:eJxTTMoPSmViYGAwBmIQDQNnzwABj4EDhPfBftWbqDnWHbpQPoODKSPztqo/
5lA+h0NZxAKWpKdOUL6Aw6lD+hsmtDhD+SIOco+r1gu3ukH5Eg7H3Q7LHHzq
AeXLODjv4DfcIgnjKzg4L3ZY9HGOJ5Sv5FC/IDV7/TkvKF/FoW9GIR/fKZi8
moPXKwWhPwHeUL6Gw6R1T3hPv4TxtRxOH5zteOSQH5Sv46D3Ved3RySMr+fw
1VlrV+6JYCjfwCErh/Xd4qhAKN/Qgd/599VlfTC+kUNyfdzxo3IwvrHDnCcW
ldpVQVC+icPPBIPFKay+UL6pA9PpjydVW/2hfDOHpRdWGjTdhsmbOzzsbWD5
dRbmPwsHiYtxv5dowPxn6fD93SfGY4UwvpXD2/fBM28ed4fyrR1yD5YE9Nf5
QPk2Dpfn7PFZnwDzn63D8/VzF288BTPfzqFb2vzF+2kw8+wdnI6nhmzVg7nH
wUFkknW2fT1UvsHBwZMhTCexBSbv6CB8zTL3TRDUvw2ODlK5OdfO/oKFn5OD
hK70o4kVEVB5JwdbR77kUgcon8HZYfUVm0DHzZFQeWeHjyVZ52Y+DYPKuzj8
sLX4mukKM9/Fwc14xrTNViFQeVcHpao/vFdPhELlXR22737+tsoYZr+bw29z
vv7wfVD1DW4OHo/eRbeJwvS7Oyw6XH/otBdM3t2h4fs0taBcmH4Ph1VWNxUS
w6Hx2+DhkB75cKFsBix+PR12vGeLn2UR6gAANXvYrg==
             "]],
            FontSize->14]}, 
          {GrayLevel[0], PointSize[0.003666666666666667], Thickness[Tiny], 
           Opacity[0.2], 
           StyleBox[LineBox[CompressedData["
1:eJxTTMoPSmViYGAwBmIQDQOzZgKBpLoDhPfBXmPBsjnl3apQPoPDWptKx3kT
DaF8DodY3XUaykLWUL6AQ0b71dZl/82hfBGHhN3hdyrkLKF8CYf+DxUcHU9g
fBkHc0FfYwsbeyhfwWHD1SvMqnzOUL6SQ9qrowaFyd5QvorD63jrm+e/uED5
ag6rboiwr9nqA+VrODCf7zTM/OUH5Ws5tFRwL/z/3RfK13GQ1Fpr5OsdBOXr
ORzkrV9tKBkI5Rs4vCy4sGSTDEze0MFve3N/0ksY38jBv8fhm7MmjG/soJRt
paedBdNv4pDrpnr0/DeYvKlDgeynNZNOweTNHFriIv8UXoXJmztEuSfuMl0I
k7dwmKJRefBuYTCUb+lg1Z2d+XgLTL2VA/9+ji3HJPyhfGuHroykA29iQ6F8
GwfOWrtdZ0Rg+m0dGG89PV6yPwzKt3OQNLo2KUkZpt7e4XkGZ6Lp9RAo38HB
sbZkjt5eqPkNDg6xf1ZPNZwC0+/owCYusKbyENT8BkeHnQVrpl94AHO/k8Pr
l30mTRMCoPJODtN+Pp6w/QvMvc4OB5KPS+UVwOSdHTwDjYwdLsHix8Vhg4yU
9y0GqHkNLg77JrEnH1SF+cfV4XH5Q/UJblD3Nrg62Jt9PyqjDzPfzUFL+Jzq
5h/Q+G9wc6gLMvR/bgdzn7vDP4YGmbWdUP80uDs84Xp3c3YoLDw8HK5zHL15
dw6U3+Dh8EjDoshdOBwq7+lgLOX89ElPmAMAfybPJg==
             "]],
            FontSize->14]}, 
          {GrayLevel[0], PointSize[0.003666666666666667], Thickness[Tiny], 
           Opacity[0.2], 
           StyleBox[LineBox[CompressedData["
1:eJw10V1Ik1EYB/BhfiRe2EULJXNZ5sZcYW3ZPkz/blOnbqnLmfm1NVSCLkSK
imxruyiErCSnEFRQMiEzsmBrzspRQistTZhT8iaYKWQ1JElhUYuec+Dl8ON/
zvM8LyfD3KZvieFwOOLo929n68NkdGn5+K9wAd40DI19V5A5aFtN6uKaVOTN
eOIY60ifKSRvQbJpSt8/zvKteJp9tvqYheUpKH28ZyOsUpLTwKvee9vPU5N3
4nRwfaVuAORd4Iziy5l6OTkTMvevzqGvrH4W9PevRuLi2H0BEk+9NqduaMhC
/Kz0/Vnml5NFcO6+9NwjZd6Hntxt8wlyHTkHuUlu/+R8BXk/3GmQlSczH8Ba
SPLZHawki9Gb0fQMniqyBOLGXmF7k558EC5u6z2PnuW58N/18mJD7P4htHtf
PPSJmKXwWOu7A4vsvAyb8rJbL8czy+G4HvGO3DxKVmBuh2uy61YNOQ/Xyi50
ODuryYdhyUxxRwcg52N6NGwXXGEuQO2DTy2jEVYPyFmvsk70UW4DJgzfZl69
Y/MVYnokL9V1nuaxFeKlVHqyIZ71U0Lxfkm7uEy2KTGcfrEua4rNr8JxS365
3czqq9A8eM4hmGX91fDF8LevLRgoV6Pxzg/tcCz7vyL0GxJCCwY6bytCzSOd
87eI9S/GnClYm2pneTG4N6ZE3QFWvwSrg0uzKwE2fwm842XNVskRyjWIvD3R
x5fRe9s0MOqERiNHS3kpSiU9HxNzKvAXQsrXfA==
             "]],
            FontSize->14]}, 
          {GrayLevel[0], PointSize[0.003666666666666667], Thickness[Tiny], 
           Opacity[0.2], 
           StyleBox[LineBox[CompressedData["
1:eJxTTMoPSmViYGAwBmIQDQOMIOKAqQOE98F+sc2JU8sCHKB8BocsB13Nr7pO
UD6Hg3tyoL+MvwuUL+CwQLXMrS3dGcoXcVgXEi/v3WkN5Us46F8Re/WgHyYv
4/CWK3vtPUdXKF/BYXF4jAWLvSeUr+RwnEO63tDNG8pXcUi9Gp4UvNQdyldz
OMmpWlXx1wPK13Cw/vzM43+CD5Sv5fDx/D0953m+UL6Og8Ix07UPe2Dm6Tko
PToQZWsBs8/AYR9T6+2eepi8ocPvxNDXLlww84wc7Gt42k7JwMwzdujSt75/
L9gfyjdx2P/v6AKbWYFQvqmD9eR7/24FBED5Zg4L+/Qz/xyH8c0dRI7n6Tl0
wPgWDn8ua27dJQ3Tb+lgZbBVuPs5zD4rh1kHnnsfFIXZZ+1wTIz5i+ZDmH4b
h+6LWS9j1gdB+bYODLW22+8fgpln56CgVmtx+TaMb+/An/L+ZuxEmHoHB+VF
nwrNFaH2NTg4PKp9+HArPPwcHWTqjiby2kLDu8HRwTttVqM7Byz8nRykZqhM
3dEG0+/k8JohuJH9K0y/s0MgT4B5zDGYfmcHzzJ9n7stblB5F4drz59pML6G
xm+Di0P3+fMLPtR4QeVdHaSF71y+HQmNjwZXh52mz51b+mDmuzl88I3NUm+F
mtfg5mCiEW7WFAJLb+4O8Re8+698c4LKuzvcr5NcwXYAln49HO4rKXNXqMLs
93B4+bowcLkgLL15OrCsm/JvZ7WnAwAAncxP
             "]],
            FontSize->14]}, 
          {GrayLevel[0], PointSize[0.003666666666666667], Thickness[Tiny], 
           Opacity[0.2], 
           StyleBox[LineBox[CompressedData["
1:eJxTTMoPSmViYGAwBmIQDQPGYCDgAOF9sO/xOsI0d5cQlM/gcPTgpCxhX2ko
n8PhEtvUhtuFClC+gAOTnXiV1iE9KF/EQUjus+unpSZQvoSDdYXFotJdFlC+
jMPmzfELTVbZQPkKDsdeM726f8oByldy4LshNGdOqhuUr+LwL/6hgXywB5Sv
5vDGkbPp1mdPKF/DwU67rWFppT+Ur+VgE+Hy/OEpPyhfx2HKdNWeL5e8oXw9
Bx7WB3NtwwKgfAOHE7n9t95dg/ENHT6pnz+wIB/GN3J4etIic2ZXMJRv7GCi
FP61sSMMyjdxuCtdsXg6SziUb+rwxJR7S04wTL2ZQ+P2TemdZqFQvrmDp8sL
Bq8ImLyFg/XlvtNzI4OgfEuHRYWZf7s6YHwrh3kX16ZVJsPcY+3Q/N1w998r
vlC+jYNW2Rqfx2u8oHxbhwWmm21nboKFh51D9YHg14u/w8LD3iE3etmJNwyw
8HBw6JwpJ7MkDRq+DQ4O8Z0sP2snukPlHR3+CpfamBjD5B0dpnx+53VeGCbv
5HDfU6mowAxqf4OTw/vVLffDBGD2OTuE9V4IjFwHVd/g7LD3eGaMUQIs/lwc
vBMm8W0/BvVPg4vD9s+x0fyXYPKuDjw/PSPsm6HmNbg6aJ5yTfnYEAiVd3Oo
XuTErtoMDZ8GN4e7YcdVrTbBwtfdYUJTYlrlSWj4N7g7PKq6JyivCZP3cEg6
xjBx6e4QqLyHQ/bylgaXebD48nQobChSTlkc6AAACDrRNA==
             "]],
            FontSize->14]}, 
          {GrayLevel[0], PointSize[0.003666666666666667], Thickness[Tiny], 
           Opacity[0.2], 
           StyleBox[LineBox[CompressedData["
1:eJxTTMoPSmViYGAwBmIQDQOMIKJB3wHC+2CfrqRQ+FhSD8pncAi1fpDZ2msI
5XM4iHhM1PTbYQrlCziErN17zGeGJZQv4nDGmP06q7cZlC/h0Lh+wo/iTTZQ
vozDuk87WGPZ7aF8BYfHdTN5pnc7QvlKDmsLJ928F+UA5as4mO7cZLrmPoyv
5tDwcZbkhCJnKF/DQYP19nqpHk8oX8shgdVyw4lyVyhfx2Ffc0jdbS4PKF/P
gf1z84a74u5QvoHD6nt7Up2DYOoNHTYc6Zg+MxpmnpED01yVQIlumHpjB6VN
ThFyml5QvonD7pCNIXZhAVC+qcPZwHuHHLNhfDOHtb9XpwjfhvHNHfI4u+aU
+8H4Fg6PPlRMS1vrD+VbOqzjeNNvtgwmb+UQtmKGSNJ8GN/aQb/qdPB+viAo
38aBredyOksvTL+tw5EV6oE+X2Hq7RwUEp5vs2IMhPLtHfhOPLc5BbfPweHK
WYf5JSU+EH6Dg8M/njUf7/j6QeUdHWYz75/6YgXUvAZHB0Hu4wUTU2HmOTmE
BP76IyoQDJV3ctgZq3G+uiMEKu/sEPMnJLuRMxQq7+xw+ufCUx6pUPUMLg6h
NdyK235C/dPg4sDLUxIosRHmflcHp+M69S93wex3dbi2eZ7P2eUweTcHy5Ol
4WtsoO5pcHMQ2Ls/asI2mPvcHeZHXYnfOwnmPneHe7y8Oy9zwfzv4RDw8Wid
MCvMfA8H3gUv18VmwcLX00Hv6fQoRasQBwBVZsxN
             "]],
            FontSize->14]}, 
          {GrayLevel[0], PointSize[0.003666666666666667], Thickness[Tiny], 
           Opacity[0.2], 
           StyleBox[LineBox[CompressedData["
1:eJxTTMoPSmViYGAwBmIQDQOzZgJBpLEDhPfB/kXhM5mW/UZQPoODrXTbO3cX
ayifw4E/fllZ7n5nKF/AYVLlVO6qXx5QvojDoudnM7O8YXwJhyrFm71xel5Q
voxDfKOOZBInTF7B4fmBiBORxzyhfCWH7VtsjFz1YXwVh5tcqVLup9yhfDWH
jkfn3Rm4YPIaDt9mNb03d4LJazlMe3f4huQ8HyhfxyG+pq+rKM0PytdzyJLY
JJNT5w/lGzgciFI4vW47jG/osPdcld/p5AAo38ghIWlFMMsfmHnGDutNeDOf
T4bJmzj0vZvMb+kdCOWbOjw8rnY8miMIyjdzmK0qUGDPAbPf3CFY+27OMQdY
eFg4zH9R/EfqLMx+S4eO+a/uT7kDU2/l8NDxdbeKHEy9tYNGtopIeCrMPTYO
T/zE3q5Rg+m3dRBWP+jFmgKz387hhHTT1MNtMPPsHYQbt7cGfPSF8h0cpPYc
5nJwgYZng4PDUa37xQ9uw8LT0WHuhz/pRy/A5B0djt70PBkZDYs/Jwen5d2J
/z84QeWdHJgvRhtx+jhC5Z0dinrNZxnlOEDlnR1CC+U0d2rbQ+VdHI4UvGxn
sXKByrs4bIg5fGu/rStU3tXBev8blbgTMPNdHdgurftT5GUHlXdzsPg3c8bc
bqh9DW4OfZdPT2vZCdPv7qCjmuFjIwkNvwZ3h9lvJQ/HCLtB5T0cTHRsNOaq
eUPlPRxa/3rLrCyAha+nQ7zNglcLNXwdALU/zWY=
             "]],
            FontSize->14]}, 
          {GrayLevel[0], PointSize[0.003666666666666667], Thickness[Tiny], 
           Opacity[0.2], 
           StyleBox[LineBox[CompressedData["
1:eJw10l1Ik1EYB/C5ULwQExylGFZri2kia2tfutx/ug9j9jVbWdmH0rpIUrqo
kIo2t5xliaUVaK0PltDAYrCSdZUXkaGbJmLgGq0bw2a2UmjIhhmd58Dh5cf/
4ZznObybG1vMVi6Hw5Gu7n9fWsGx1ZUlw3/FNTnTIZ+LK2bm4EEqkCq9Rc7E
/YtF8gsROXMOPj3zFgy2VzDzcDSmWzgV1zLnoe7k8MEx0W7mDQhfVf1+q9nL
vAnODN63Tvt+Zj7CA66m7i1mZgH6HeEVTnEt81bM9TZO/mkji2CfnM89tkQu
hvB7r/sJ7wBzCYoMv0bOvzvEXIosmzrxMlLHLEaXP7vPKLAwb8fIKPdEYQGd
J4G2faglFqL+pHB4KvmOBvIOjIvrJd6v+5hlmEiJV1bMNJ8cc1Kl0HSN5lfg
jE1YpQhQvRJJnTkczaf7VZg951rmxcll8KuiA/0byeVQLiYm7tRTf2p0ffmY
/voyeSdGg7kRfpJcARmigYZL9B4apCnWByWfqX/A4+4p65li9Tbgbtvjn0/j
VK+FZcH0Ymaeci2u5DdJxoeo/0r4j0+pYxnMtkro3csWazbdX4VBbubMj3L2
HrYqKO3OSGvCxHId8qzNrV5QrsO0o7DjvZLO1+NV92lR2j06X49Q5PYR3yzl
BjzyPBfUxGtYbgD/5tRhwQ3KjdCuGW7GIpvXZoTCd925zUB5Nbhr1R86z+5h
eTXyOpYerkun/28Xkm9q+4wlZvwFTVzZfw==
             "]],
            FontSize->14]}, 
          {GrayLevel[0], PointSize[0.003666666666666667], Thickness[Tiny], 
           Opacity[0.2], 
           StyleBox[LineBox[CompressedData["
1:eJxTTMoPSmViYGAwBmIQDQOzZgKBpJYDhPfBvupj0CnHnXpQPoNDxByfXM+N
plA+h4O9y4qP393toXwBB9Vvf+bfXGQN5Ys4XOv9Evwp3AnKl3BYdX9754cT
HlC+jMPqGMOHK9W9oXwFB7X3ffNNpvhB+UoOv2Z6Xb5vCOOrOBTlP18U8skX
yldzKKtK2TGz1h/K13C4f7bwyjXZQChfy+Hb6VA/XxaYeh2H8zKHf/785APl
6zlEXZ2XWFkMkzdwON77atWLbTD3GDokc+0/emUPzHwjhztr13hetfSE8o0d
mq6ECyqbwORNHETO7th9QzgAyjd1aGqOZdmgAfOvmcND7tMdxjNg+s0dJs/O
4l1/HiZv4XD00sY/utdg/rV0cJHgTUi9A/OPlcMJfs5ZZT9g5ls7qBVqx8hc
8oLybRyy56+1neMPc4+tg7Zr0nZ/QZh5dg4uUZWvn68OgvLtHTL6ZtpFng6B
8h0cCut8t2hmhUL4DQ4O9Xmu0cvMoXwGRwdXxoLwDLswqLyjQ8jhXenCHBFQ
eSeHyZuWPL7bHA6Vd3KYX7Lx5LMSKJ/B2WHWh20dl05EQuWdHVjO+5b67Ya5
x8VhAtcFlwf5UPc3uDgcuxoyd9stWHy4OvS77Zuu89kNKu/qMOnC15Xfq6F8
BjcHh6np9/3z3aHybg5fpQyVHp2Hxbe7g7iO4mdpX2h8N7g7vGjyuhQPTz8e
DrsuvqmLtIeGd4OHw3avd4o5D2Dh7engJ7mbXdg10AEAOcvcCA==
             "]],
            FontSize->14]}, 
          {GrayLevel[0], PointSize[0.003666666666666667], Thickness[Tiny], 
           Opacity[0.2], 
           StyleBox[LineBox[CompressedData["
1:eJxTTMoPSmViYGAwBmIQDQPGYCDhAOF9sK+2rO1uqdaG8hkcNirITuk5aArl
czjULfwkcyzcAsoXcDginFL/5TCML+KQOmPWo23Z9lC+hIPjjKsNcd9soHwZ
h3SpR3//1VpD+QoOUjq8T3+bmkP5Sg5bHr8Tb+6BqVdxMLrx/9L+cpi8moP0
AVvt7StcoHwNh5hvh2fanHKG8rUcAvZIsngfgPF1HDKMexNv5cP4eg4BZtmV
p965QfkGDtrPVJ6IfvGH8g0dHn5d/cQ3wBvKN3JgtmvVEX8YAOUbO7x1zV4q
nx8E5Zs4PDnNZs/pC+ObOnjniqywPAHjmzlUTFMtdlKE8c0d8ibNbi6eB+Nb
OLR1rfZz4AmG8i0dphiFnFf+HgLlWzkEPnYMXfMnEMq3dog/un2hrAhMv42D
bPWPDUeqYeptHcr8Vkv41sP4dg4nFY+zaW6A8e0dCh7Vr/x7DOYfB4dzM99n
bt0P5Tc4OLzaff63tCbM/44OAUm3Np8+Aw2vBkeHDpON6+Zz+0DlnRwUWzLV
rnhAw6/ByWFv8M1rAk99ofLODlMnfuFpWAxV3+Ds4HTcJd6BD6bfxcF5NeMj
/pcw+10c4l/cYpwi6QWVd3XYtOkun9s8qHsaXB32FFUs8nOF6XdzWB3/ZF5F
KMx8N4dEJlWjR06eUHl3hw1yC15PneUBlXd3KPZfz3Z/NpTP4OHAq1qpcey6
E1Tew6G56ndazC5Y+vJ0aLcp4BTSDXAAAHiX0Gs=
             "]],
            FontSize->14]}, 
          {GrayLevel[0], PointSize[0.003666666666666667], Thickness[Tiny], 
           Opacity[0.2], 
           StyleBox[LineBox[CompressedData["
1:eJw10W1IU1EYB/AtKJOiDRxlkC5bSpgsbS/Ncu6/903XXLOtZlERpIMlgTRs
0eCSQ8JqaBYqvoBWiBWTskCzICltTC0NxEH1wQysD2lUIzSJDJ9z4HL5cZ7/
85x7T8bpc84za3g8nmzl+f9m683YyrJlYVXfNYGO3sixR7vJPPRJB6PfnuaS
12Nxc0rVQr2cLERDT/L7ClEBWYRFS3s80KMhp+LFq7nSH0sG8jY41k7EJD4T
eTs8Izi5ZaOZvAPl/PTIBX8ReSdO2aUXNVXF5CzMOn9df1zmIO9CpU2uOPuV
ORuZhX1Wwc0Scg4+S1I8rwdsZCmaRdVfmlzMuVjgN0lL/rD6PMwnegefJB8i
70XxHl7X8UwnWYY6ZcheEmJ5OYZH6sTlMjZfAVWD/5YkzPJK1PrUiuZnLL8P
vqHanKjkMFmFbEviYIf0KDkfHrfQK2ph3g/bcFzYKnSTD8Ai+G1O7WT9C6CI
/910aY71U+Nd6LnMOFtKLsTMuLtruoHta7B8JPiyegMz4B4LOls6XavmAE9a
RjBFSOZpId6aEOS1UT2nxZUbd5YHGlleh4/ea43iuzSP08FV4wkv1LD5enS/
XVpXdoL11yOc9HByZoL1NyC9alyZVkHfxxnQ3t/tv6xneSPyHfHAdJT+H2eE
9YNRNfqJzTehXi2eKo+w85nAx7xKx7H7MCN2/ufV+06WN2M0+mDqttJO+xZM
Ou8JWiVUz1lgtwx5K2PsvqwoSmrTRvsd+AfO+NC3
             "]],
            FontSize->14]}, 
          {GrayLevel[0], PointSize[0.003666666666666667], Thickness[Tiny], 
           Opacity[0.2], 
           StyleBox[LineBox[CompressedData["
1:eJxTTMoPSmViYGAwBmIQjQIOGDhAGB/s53e7x58stYTyGRyWqYZlv3Gzg/I5
HMqf2P85M9EVyhdw+G2ydvckWRhfxMExc//1Fl8vKF/C4ZV8VZv6BW8oX8bh
ZELmwrr7ML6Cw2uW9bP+sPhB+UoOS86nyQrugsmrOPQ9bPtmONMDyldzmNX+
8eXDVQFQvobDEdFDtRvsYXwthzU9pToMswOhfB0HzhJB4y+BQVC+nkMvo/qr
Tm+YegOHSzUCTonnQ6B8QwepSa/1nQLDoHwjBx2znCl70oOhfGOHiI3XToV2
wsw3cXBd+Cdn8jN/KN/U4dKE9+2nNsDUmzn87r+82cY8HMo3d/hy50hTYgfM
PguH8z+Wr3t6HSZv6eDz3HYj5xaY/VYOG//qtV74FgrlWzv4TeqRn9gH49s4
nE2rdt/hCfOPrUNTze3s8jOw8Ldz+OGuGThrFYxv77CIv2ML22KYegeHxbn1
nhd/Q8O/wcHhft7SztJWmLyjg0DJ5k/i732g8o4OUl+OhN7eBjPPyaFcfcGB
TbxQ/zc4OZhuyyzdcBiqnsHZwYNz02m+ZVD1Dc4Ouztu775b4wmVd3Fw+J2d
d2U+lN/g4iDy41zVl20w/a4OofOWvH3PAg3vBlcHCU32J88Xwtzn5jCB/Uuj
ozvMfjeHp/I/5BbFweLH3eGswQ7bTzuh4dXg7nCbz/Pwsumw8PVwWPF7C3vr
OWj6aPBwkH22JPSHGCx8PR1Of3V9w2IQ6gAAdKnd6g==
             "]],
            FontSize->14]}, 
          {GrayLevel[0], PointSize[0.003666666666666667], Thickness[Tiny], 
           Opacity[0.2], 
           StyleBox[LineBox[CompressedData["
1:eJw10m1Ik1EUB/AlZYVQmmXLySiVOUSrbTqd6fbf1Klr1eZmL2RDmuYWxIjq
wyRq+MEcsrJiiQYjcM6gIipyycBW9CIrWgNjmSZBEX4pw8DCoDI658Ll4cf/
PpdzDnfLYVdjW4pAIFAs7X9fXu1Hltbnbfivb5pb392bzBtlZAFUWteh/guV
5FW4BrNizXV2OrL8PYmxbJDXY9nIBFS5nAtxcn5v38qImpyD1oTcETToyZsR
tC1+yTjaQM6F5erM6x/Ld5PzUREPCKVqK1kCZVbS3qqxkKUoS4uF3cPsQpgm
7/e+72giFyGm1ofDo5xvxUPTAbc1wPl2SIPTzvZ9bBna/c+90bdsORLZuUPu
UyayAi5r29Ts3C5yCR5PKtPKh7jeUshfiF8NutlKjN+xxlMGGslliB+78iTH
ayaX46Aor3msgK3CvWhRlUG2h1wBc/efal0x37cDnTcCqV0RrqcSAee7n75e
dhVGbM2/mqJ8nxpnuhb6jR1sDSSnP7bIwfMEPBfHn10203w8QGZI7kg+5fNa
nBub3nA+j3MtSh0Rx7q7nOsgWS3KPz5K/Xl02O9cfBOwcb/VyFzxNX20jOr3
VMO38EhZ3MPzq0Gf7sFgRoL69dRgQBSayMzj91CLteVpfvtOI+W1OGGfTe32
kgV6eOeTiU8mOu/Ro7NwuMCnqqe8DlZxy5zcYqC8DsYZsVXYzXk9bobioZd2
/r8evyOW2zEXz7sBZ8Mfpi6VmPAXX0fOIg==
             "]],
            FontSize->14]}, 
          {GrayLevel[0], PointSize[0.003666666666666667], Thickness[Tiny], 
           Opacity[0.2], 
           StyleBox[LineBox[CompressedData["
1:eJxTTMoPSmViYGAwBmIQjQIOGDpAGB/sn3RLXbG4ZQblMzicvbbZ78pLOyif
w+HFs251tjuWUL6Ag+irlZzsp5ygfBGHNSrtqxdddITyJRwMKxo9ZHU8oHwZ
hzlhIbzikj5QvoLD4j3fN0R+9YXylRz6vqhFry2Byas4zOH6XmzyzBPKV3PY
XlDM6PIbJq/hsP+iaa1NEcx8LYf8U8UST2bC+DoOGalH17z77Abl6zkIrnsS
ENYPkzdwCBU8oszbDDPf0EFlZmC30UZ3KN/IQb7w/lPXFJh+YwceK+s7HlIw
eROHH+8Y2xkeu0L5pg6GQiaP+jW9oHwzB7lLSTrO3v5QvrnDrdMXfstXekP5
Fg5ZoQsXdm2E+d/SIeSKieOTnQFQvpXDmagDZy24/aB8a4f4TsY7zYIw82wc
LGJC/19wg+m3deiZeCTPOh7Gt3PYm6gQ3yAIc4+9A8P+553T62B8B4ewPTkx
66Sh6hscHGy0/90z5IfZ7+jwZ/1UnzNJ0PBucHQo6m1+z8gEM9/JwVbsnI7F
d5h+J4fb3yIN077B3Ofs8GWP8fXFmlD/Njg7KFz1+af4AabfxUEhMF1/TVgw
VN7FQUDqp1VURyBU3tVhslnS/9NFUPc0uDrYuWtZx2TD5N0cvsw1WGO9ESbv
5rCOY4vqP/sgqLy7g5mfyGs5e6j6BneH80WFv+JsYfo9HPwOlfzgaoeqb/Bw
iLk/87He7FCovKfDvcy3b+ceCHYAAJHJzRU=
             "]],
            FontSize->14]}, 
          {GrayLevel[0], PointSize[0.003666666666666667], Thickness[Tiny], 
           Opacity[0.2], 
           StyleBox[LineBox[CompressedData["
1:eJxTTMoPSmViYGAwBmIQDQOMIKJBzQHC+2C/VHGb3+KbBlA+g0P7lqXXtn2x
gfI5HK4d+lsoG+kC5Qs4zKwzPWbR7gblizhcmMf0jWOJE5Qv4dDyfW9tTKg7
lC/jcKWwWmzKMlcoX8GhuKVL4uMPLyhfySHnmp9ZrwXMfBWHgFfnvr2eANOv
5nArUCYyohOmXsMhMvOHmMYjXyhfy+GmafQrhZXeUL6Og2UGj/9VBj8oX89B
4qKIBVd/IJRv4JA491nCoeIAKN/Q4ZUir/2GLpi8kcOZ87rqE3thfGOHpe99
7ZIrYfaZOPjMan7ts8cTyjd18DpnYXuzBGafmYPvywc9E/f6QPnmDpayu+JT
nsLkLRx2L+JQ+bwFZr+lA+OqmJWsq2HmWznsTLH466gD41s72PW5Kuo/g5ln
4yC41eLBShZ/KN/Wgc+Y/Wb9ZZi8nYOk/eYV14thfHuHuX57Sk69gJnn4OCW
c8u2vhMaXg0ODpoZ+tnvHGHqHR1Ceb6f7DjgAZV3dLjrerr0/Q+Yf50cXotE
rCo6DI2PBieHnf82u69yhqpncHbwiBG1mcQI0+/skG05V+PbC1h8ujjIhr+o
m6IGk3dx8FOcWF/oCotfV4euA0dTwnWg7mlwdZDYY12wlxPmPjeHu7Uasvz3
of5vcHPYZqKzLiAWFh7uDtMPPfy0PQIafw3uDrNuHrT7vAgWnx4OG+peG/nE
hUDlPRyu5vZI6WkGQeU9Hb6+nzQpND/IAQBgu9Ag
             "]],
            FontSize->14]}, 
          {GrayLevel[0], PointSize[0.003666666666666667], Thickness[Tiny], 
           Opacity[0.2], 
           StyleBox[LineBox[CompressedData["
1:eJxTTMoPSmViYGAwBmIQDQPpaUCwzMYBwvtgr7jBIPC3igeUz+BQsXaWwJ14
Lyifw+H2EumrHhGeUL6Ag81p9x03PrlA+SIOKt83ls+dA+NLOAjtrw3SCIfx
ZRwyksSMNlS4QfkKDhk7JwWwBbtC+UoOkU+2mhQkw8xXcRCOV56jbQZzj5rD
x/lWf/zOwdyj4bCXR/OByA2YvJbDhJiiH6rXYObrOLR80LrcsdkdytdzYHk/
T1+q0xvKN3DQOix6Re6/P5Rv6JBXcPlibnwAlG/kEG0okVF+NRDKN3Y41CVo
f6UPxjdxmPfwn9uGkiAo39Rhxk6LMpvwUCjfzGGT4pt/M9xh8uYOVzeZMhWq
wfgWDssNuE4pHIDZb+lwXzomOY8N5j4rB5+2icGmJjD/WDtYdie/3JcP49s4
/K+cpuQTDAtfWwcTuf8i50Vg8WnnsOb43Cc5tx2hfHuHv193hQl/d4DyHRzi
fTyznQOcIfwGB4eVahx5561g4e/o0Lzv0jUbfqh7Ghwd7p4N86/zg8k7OYQ9
fudzthcaHw1ODqst47KCo2Dx4eygYLN/UcNlH6i8s0O2icbX3bx+UHkXhzkm
DBVbHvpC5V0c7vp9NXH5C/Ofq4Oaxu/VjJpQfoOrg3+fcXebD0zezSHwNuPX
s59h8m4OoS+9NkoGQs1jcHfoZjnZG5sMta/B3UF2Zc2x2Rth9ns41D2ttNqh
DY3vBg+HKlOW4wGzYPHh6fDvq/pP18oABwCCj812
             "]],
            FontSize->14]}, 
          {GrayLevel[0], PointSize[0.003666666666666667], Thickness[Tiny], 
           Opacity[0.2], 
           StyleBox[LineBox[CompressedData["
1:eJw10G1IU2EUB/BLEqwkjTBQSphjSalNcyun27z/uVedbTldKZbVcFhgGhjb
SIKbDpKBliKEiSAtizL6sMAocE6zhIIRRG8jyy+rJkWrRsgQzPA8D1wuP869
z/mfk+fstLs2cRwnX3/+v9lRyNdPVyk2lOADrdZqyZSCzCHb+43rGy8nizBa
2e/pDKnJ2xHwStaWxpTkLCy0jmomb7Pvs+GLJ7bOZYK8G6LcSy3D6TxZjFeO
F5WhNnafBOY7k8mesJYsRSxDclPMG8j5CH/OWQhuMZP34taVG6n8Zhu5AMsB
zjd+10ouAmeNTIj9dWQZLNcL3xx328kl+CiLBCU1zAcg73n+sCBwmFyKp3ve
Xlz8XUuWo+Oc8v67NWYFrOdnNH3trN9B2CIr+/ob2H2H0LtUs9pQfIRchtxt
TYlpB8ujRNp71dEnL1m/cth0s183W9k8FWjrFp11m+vJKsxn2uOKFKurwQ+2
J/0KC1mDwQ+2xiJVDbkSTWH9o3YPy8cjdME2Z/vJ6sBYxWMvP2vasADM+EYm
LLuMVNeieGjkqvqyjupauIvnpy08y1uF7p050bJ7NJ9QhdN1HV15tSyfDqe+
uO2fwmRBh7z0Z9fc3Wx+PVZNyaGVCcon6CEtGfihPMP2a8CvlDPpF1M/wYAH
kbAj+prt04joftcJzkP7Foxw/Z2CM8b6mxA/ps6I8SyfCS3Ni/hzkv1vRmPt
8o7CNNqvYEZI9j3Y63JQvRrDA1nShKse/wDuX88w
             "]],
            FontSize->14]}, 
          {GrayLevel[0], PointSize[0.003666666666666667], Thickness[Tiny], 
           Opacity[0.2], 
           StyleBox[LineBox[CompressedData["
1:eJxTTMoPSmViYGAwBmIQDQOMIKJB1QHC+2C/WPZvo+x+dSifweFHrFhLYrkO
lM/h8Kgia7b+RwsoX8DhxJLe11b2rlC+iIOzgXvejQ3uUL6Ew1zfD9H8bh5Q
vowDS+gkCzVtTyhfwaGtY9Nt6dkBUL6Sw9GJhUpGX4KgfBWHnCchiWv7YXw1
B+2TkbIyL0OgfA0H+aau2x/2hUL5Wg6yXfPaszXCoHwdh7iOuG3/m2D69Rwq
t65Ov/0LxjdwKJ+2QsZ0GYxv6HDMythYJh1mvpHDpR++6VelYPLGDnwth5v5
vvhB+SYON27/2czNGwjlmzqkzjl50bQCJm/m4HD485bedTD/mTvkOZZNr1WB
mWfhoPUzivn+K5h+S4eTq41Uy14EQ/lWDjaCbRu6hWHusXb471koO+87TN7G
4emMzz8mfoXJ2zrM/GvaJGwC49s5bG3vMn+xF6be3mH29TOmN2wjoHwHh8ev
J8s4XIbKNzg4dKTxbfHThul3dHD+POVWQhRM3tGh/IPjgw0WMHknh6kO/HMn
7ILJOzn8O8Naf7UY5l9nh7B12cEyK32g8s4OXveSfnA88ofKuziErjz17Mpv
KL/BxaFIRH9Nth1UPYOrg1jRHfHwP9D00uDqIHzBf3vwfG+ovJtDosicvxM1
ofY1uDnkbrjlbP/XFyrv7vBeMbHu4z6Y+e4OW/7cyMgRhIW3h4Ng67WJHySg
/AYPBw/dkB6VIJi8p0N+K+/HFIYgBwANr9PJ
             "]],
            FontSize->14]}, 
          {GrayLevel[0], PointSize[0.003666666666666667], Thickness[Tiny], 
           Opacity[0.2], 
           StyleBox[LineBox[CompressedData["
1:eJxTTMoPSmViYGAwBmIQjQrkHSD0B/ucG2Imaz8rQfkMDulxXYpMR3WgfA6H
O7/lXtkwGUD5Ag7fXOR2fZ5mAuWLOJirJyYLLDKF8iUcFmXv/MQVBOPLODjX
lP3SD7CB8hUcJr3UjT4/zQPKV3I4acsemRjuDeWrODxdw/ucVSMAyldzuGta
9UiKOxDK13AwWPTw4L/JPlC+loN7t+shSw5fKF/HodLx4cdrd/2hfD2HujbG
MwUaQVC+gcO7AIkzZ9bA5A0dqkz7OTImw/hGDhJHJK85XoOZb+yw1/ZXruQc
mPtMHGJaTYIOGsPsM3WwXSOyc9Y5GN/MoeHAF7UoPph+c4dg69WC+zW8oHwL
B68+rrvOln5QvqWDi49KXOFumH+tHO5bJKfl3oS5x9rhhrLHkgpGmP9tHMxs
VNYtuQbj2zokKOVNkpUNhvLtHBLzHh31UYT5197hgqTBYrEbMPc5ODyLeclz
epcnhN/g4CD0Qo471BzmHkeHncwuMT6WUPUNjg5tYU8T9D7B3O/kYP7refwH
dah7G5wcguu23b6wCabf2SF46tb38WwweWeHVvbu5Q+DYPa7OLQeeffgsCrU
fw0uDgZXfcLDrGHudXUonND+icsXal6Dq8OVz6kKnY2w8HBz4FZ6/3H6Kpi8
mwNDHHv1PR9YeLg7/PPY+VKXGWa+u8MbH7nqCWth7vdwkKyeLsDgDtPv4WCQ
ont2aiMs/D0dpthe/OX7MtABAFFCxoo=
             "]],
            FontSize->14]}, 
          {GrayLevel[0], PointSize[0.003666666666666667], Thickness[Tiny], 
           Opacity[0.2], 
           StyleBox[LineBox[CompressedData["
1:eJw10F9Ik1EYBvAvK1gXyxFWu1jpmrSZuqbTNq3psz/OVW7OaRZlUFlqmI2C
xEBqMijqMrcKRG0uxISQaaZGNkK8UKMsttAYLbQwyWVEWw5CMnrPgY+PH885
h/c54jN227kEjuOUa9+/P1uvX62tEhn+60fhey6c2HYlk8yBl2xb/cpXkHmQ
8j3+dr+SLECx8VCrZjabnIS05rnAzbEcshCdAy1Vumdsvwin5ies+iNqcgpu
BMO/IQZ5FwLHLcMbFphTYb46FTu92UDejfSo+ZZ51kSW4cJl7+2ZqTLyHjzy
ZKkjGhs5A+6OycFjMWY5fOujL4KScrICXQHttcqtLM/CTr+X6/1uIWdjclU0
XuVkVsIzE3z56fphcg5OGp43dTaUknPxMLq3P9LO7tuH+C9RMs/P5lNBpu1V
NJpYrsaWpTTr7DTL8+D90HZW7rKS81G5I6Xl55CZvB+1CxGRTM7OH8CbZnHR
4N2jZA0WU+/wV7axfgWwpCfc+6Zn+wtRs+xUvfOxHJD4FgXC85Q7gO76uvDw
lxLKtejpjbkzPxdRroVwU49gZR3rr0OdpO9SfITmc+iglk4/5k+w83pI858M
6YzUx6HHiUDafKya9TXANTdi2CijeRwGhDpcWeMhlhfB9/TjW0OwgvK1OQpy
awVjZM6I0j8XVa1J1N9hREV1l9PdzfoWY0nePyDPoPscxagfFTeUN7LcBOto
TV/iA5ab0GSPbzfeZ+9zEHmhZa/dW4a/EZPWiA==
             "]],
            FontSize->14]}, 
          {GrayLevel[0], PointSize[0.003666666666666667], Thickness[Tiny], 
           Opacity[0.2], 
           StyleBox[LineBox[CompressedData["
1:eJxTTMoPSmViYGAwBmIQDQNnzwBBj5kDhPfBfsqTut9f/xhC+QwOc8Idfyv+
MoXyORwi2RYfFKu1g/IFHL5uiWLuLbeH8kUcrskc/Cs33xHKl3BgsijQPLjY
CcqXcZAuCzoxIQDGV3Bonryr75SKO5Sv5BB8TuFedrQXlK/icDNwic/ROT5Q
vpqDmfKKYOn+QChfwyFxhsLLzPVBUL6WQ2jiSb7ZvP5Qvo7DsdCS3/4f/aB8
PYe/BXkBejwBUL6Bg0nusu5JN2HmGTpsO7d7qt1fmHlGDkwhDmt+soVC+cYO
Rz887Pg6BcY3cWC6LT1x0k4Y39Qh4r6HLFdoMJRv5pAUcEb6+WWYeeYOj28s
3Z6+H8a3cNh7zKRR8i9Mv6WDYVDWuj/JYVC+lcOHII365ZaRUL61gwTf8/J1
V8KhfBuHjPn8n/jjYPbZOszj+yf65QnMP3YOPbKJBsanYebbOzBP5G/P2A7j
Ozg4Xtr5/4xaCITf4OCQX/TjOLcvTL+jA0e90ofXn32h8o4OBbVL+Sdch8WP
k0PFp+5zMROh4dng5NBX/khkaSos/J0d1v3YliX5C2peg7PDXM2Sr73bYOHv
4qC6hFtq6R9PqLyLQ3vPg9/uk2Hmuzr8WBsuKrXGDSrv6rAybl2QPhfUPQxu
Dp37XfYm1kDDs8HN4WnQovVHD0P9w+DusC/6UsOjxzD/uTucivx3c6E+LLw8
HMqNbv0JsIPp93D4Is+2YI4DLHw8He638u/lXxviAAAln9sr
             "]],
            FontSize->14]}, 
          {GrayLevel[0], PointSize[0.003666666666666667], Thickness[Tiny], 
           Opacity[0.2], 
           StyleBox[LineBox[CompressedData["
1:eJxTTMoPSmViYGAwBmIQDQOzZoKAnAOE98G+wZeL6+YWZSifwUH0+npVzoW6
UD6Hg8p8gffhs3SgfAGHp1e3+ondM4HyRRw4OD85XPUyh/IlHCpaXHeelLSE
8mUcnF4lXi3/ZgPlKzhoMP4Pr6xwgvKVHDK37UluvegG5as4sNreYHRzh/HV
HDa7xCx+t9Ibytdw6PZ//E7ikyeUr+XQ6b7PSqAoAMrXcVj9qmFax7RAKF/P
YafVLKep04OhfAOHBoGpazh2w/iGDr+n5Mx05AmF8o0c3kQw8VzODYHyjR0W
pHPtXx4E45s46FzQXS3mHQblmzrsTl/QXvUiCMo3czBsP/JzhTDMfnMHvprr
rzocYe6zcAiftyfsaDdM3tJh92Sza/NyYPJWDjmeJ24ffA3jWzs4L7OzLnsI
M9/Gobz5ePcucZh+W4f7An/Y1J1hfDsH99X8mqcUYP6zd+Bwfpf29jtMv4PD
oZLyNbxVUP80ODhM7bq493UwTL2jgz1v5KfwFKj9DY4O2f7CNmuTYPqdHKbP
mOXn5Q/lNzg5nJvFXOiv4AOVd3b4mivkaMABdU+Ds4NIS0bssW8w/7g4WNqb
ifIw+EPlXRxO711S69DnB5V3dXjrv3/nka0w+10dllj8nLKyFSbv5sDH/i32
lymU3+DmINYkbfz8Esx8d4dfDsfVP/hA00eDu8MlwfunfU7A9Hs4MFyRvv7r
sgdU3sPBgmf2bOtMmLynw4snrObb8wMcAK8ezzM=
             "]],
            FontSize->14]}, 
          {GrayLevel[0], PointSize[0.003666666666666667], Thickness[Tiny], 
           Opacity[0.2], 
           StyleBox[LineBox[CompressedData["
1:eJxTTMoPSmViYGAwBmIQjQpkHSD0B3uL9NPWehoyUD6Dw8MTIt+Eu4WhfA6H
i3uYlqmaqEL5Ag4FsTrdBSlGUL6Iw/Q/m+bUn7GE8iUczB7cio1SsIfyZRz0
d5Zv0NoE4ys4WD+88jWp3hbKV3I4x1IuNTPLAcpXcXgkw++guBbGV3O4Kyzh
y/HdGcrXcPi8bHpHar4blK/lYPi7VenABCcoX8ehUHDFu8R7MPV6DmvPbHZ1
cPKG8g0cWqpz7vb2ukP5hg4eG6Zfu50DM8/IQU5PoStDB6be2OGP+f3FTV4w
9SYOHK4b7Y5+8oLyTR1urlzWvaY2AMo3czDdYXysbQ2Mb+7gcIn1P8MCGN/C
IdLkcK746UAo39JBO27apZJL/lC+lcOcWnf1xxYweWsH45fST5OUYXwbh6O/
ihoWlcH4tg7tB+LzlVhDoHw7h44NFe9eisL49g7Xf20w7+qD8R0cvqxmvB8b
A+U3ODhEfpNSVtWDyTs6xC28mv3MOAgq7+jgWKixqnE7zH1ODtYZAsp/+WHy
Tg7qWsHFzN1QPoOzwyPlsqZL02Hyzg761vVq/1/A/O/isP/Ffgs2dpi8i8N6
uauRlQIw/7g6nK5cdsXeGKq+wdXhdk7TCuZyWHy4Oew7yq3q+hoa/g1uDlmH
PjEZO8Dc5+5wso2ZP+4BlN/g7rC5UHPW65Mw+z0cnmR9/Fj6JRgq7+Gg9ye/
+115GFTe02Hmxbc5IgdDHQBGuc2y
             "]],
            FontSize->14]}, 
          {GrayLevel[0], PointSize[0.003666666666666667], Thickness[Tiny], 
           Opacity[0.2], 
           StyleBox[LineBox[CompressedData["
1:eJw90XtIE0AcB/BlIToMUhJmZfhqlvTQbWo+993LbdbMjZgjTEnItj9SMzJj
MmfGyiBZD7ZZLHsIBRGTXOWsEGrVH5Jg2RCE3iENyrXKmizM6HcdHMeH73H3
+92lNzTr9sZwOBzh4vy7snG+b3GkpOOfQmLt5d7oMTWfzIEhMcvUZNlAjoNc
cR++pC3kFXCc5p+YshSSV6JtnPd7rVNE5qG36oKwSycgr8Fux8UB8fV8chrW
BcSC20Ol5Ay8movdU2IsJmdhukYYbXnKcj48Puup0Vg5eT0OeOs7bjrV5BzU
9819/ubdTt6I1yXGmUBiFXkzlnpc3ydtWnIu7nV3CjQnWZ4H/yAv3PxRQxag
qOcL16LfQRZC7ZAo473sPhHM+ob2hLIKcj4+2Jxh6YSCXIB9te6O+SlWbyFy
ucMeV4OSvBXvau56j/iYi2DXv4yuurWNXIzHkaM9huPV5BLcaO3fH/TryKUQ
GQ/laBKYyxB8n5xt/99fOdrTzirzZtl5YtjPDTh5wUoy8HXTs7jsVOrXCkRS
3ghWj7N+JGgZW+iuzqP6rBL8iLiWFzSy/qQwdZWPuJtUlEsRY77y8NECmSOD
w1f3oFZF+60yjAy2DbtD7P3kCM1eChyupP+yymFKCvl37mL1KdD1q7vTZZZR
rkDf2wlL+3Q55RU4M9mY2fQTlFcgUzsfvGYQU65EfLg18mlMSrkSo8mJaQe5
7D9UeLKkbij1DqtPhautGbaZfrqPo8ayF83c59pK/AFvXNeG
             "]],
            FontSize->14]}, 
          {GrayLevel[0], PointSize[0.003666666666666667], Thickness[Tiny], 
           Opacity[0.2], 
           StyleBox[LineBox[CompressedData["
1:eJxTTMoPSmViYGAwBmIQDQMmxkBQbOwA4X2wf6vrbb13pQmUz+DAwVFsOqXB
HMrncPgePynPJMseyhdw6K8R+zDxrA2UL+Lgmv1Zz1XdCcqXcKiUWNguv8MN
ypdx8Nry6NQRG3coX8FhRY/Uysq5ML6Swwyz6UcZ5D2hfBWHZ5MNChexw/Sr
OThO0nw00wemXsNht4aC17Ir3lC+lsOj4/vecLX4Qvk6DkHR5gs7eLygfD2H
CzJHmS/neUD5Bg6iLd/WzQyF8Q0dbkcd0V1vDLPfyOEBoy/HN2GY+cYOLxYE
/M4+DOObOJj1uG/7yhII5Zs6fFAQEH5yMQDKN3N48eD9xfdzfKB8cwfNg1Vf
5J77QfkWDg//7a/TYoK519IhweZl1adlMPutHCLPT76k0Qizz9rh0I7utCIF
GN/G4chMyR0Kj4OgfFsHgyt7I9pnwvh2Ds+fhOuH/AqB8u0d6pZEqfo/hLnX
wcGXZ2f+/n6o+gYHh7IexR8KS2Dyjg7Xf03f/OkQlN/g6OD442FSfRZM3smh
VSxowhoWmH4nh3ZZRdWTeTB5Z4ftx2+qBalA/dvg7BBS/5r93D2Y+10cZrvf
fNbnCI3fBheHHT8NuyMiXKDyrg7frnrH70h2hcq7Oqw8F739/jRY/Ls5+Jtx
NORfgIZXg5vDnKalsnESMPPdHVqjI7OuV0HVN7g7bDgkH/E1ERa+Hg41H058
M4qF2tfg4RB2LFbIvBAWf54OxVuObnCY5+EAAA5k1Fg=
             "]],
            FontSize->14]}, 
          {GrayLevel[0], PointSize[0.003666666666666667], Thickness[Tiny], 
           Opacity[0.2], 
           StyleBox[LineBox[CompressedData["
1:eJxTTMoPSmViYGAwBmIQDQOzZgLBTWsHCO+DvdZ3rpD5h22hfAYHPw3maV+q
naF8Dof/Gn6qqi9doHwBB+6nG9rzYj2gfBGHtXM/z+7/BuNLOMzPyD8icckd
ypdxmKf6U/2NI4yv4DC1OtCw/5IblK/k8NTXNXSDiBOUr+Jgl39l7oOHjlC+
msNkmdjDf9RdoXwNhy1ld8MjjvtC+VoOWm2ngkOeBED5Og7LrytfPiARBOXr
OVguqC/y+BkI5Rs4HOZY9m59WjCUb+iweoP243sc4VC+kcOZ8627m07D5I0d
lCxma3QKwPgmDupbNkbaf/OD8k0dLmYEyj4x8oTyzRz8Gj/cZ5jnBeWbOyTm
u7i0ToP538LBx2sJ14r/MPWWDh4G5kp+zbDws3KQmBH0dfNZmLy1g+l3x0mW
8t5Qvo3DnwJt+R53mP22DjeZP8ucXesP5ds5eFszGUg6w/j2Dq/52f4qtMLC
x8HhfqNskcNuqHyDg8OhOWFnn8b5QOUdHeaeFq1+/grKb3B0eLQ1LlckExbe
Tg5bflpH97VBzWtwctimPmdOvRnMfGeHBR05+SdfQd3X4OzwdcvuJPffMP+4
OHzqeFAvtRHKb3BxONj8K2KWFsx/rg5cS/58djoJ0+/qsNPMYa8ZLyz+3BxY
/z5Ij9cMgcq7ORwz9K34NRsW3+4OXYzdhx+nQuOrwd1BQKtk74tsWPwBw/k7
g2vCGqj6Bg+H8ws/P3OVh7nf0+FA91xz6YnBDgC5RdVT
             "]],
            FontSize->14]}, 
          {GrayLevel[0], PointSize[0.003666666666666667], Thickness[Tiny], 
           Opacity[0.2], 
           StyleBox[LineBox[CompressedData["
1:eJxTTMoPSmViYGAwBmIQDQOMIKJBxQHC+2B/ulNZOOKrKpTP4LDo/E4piWWG
UD6Hw/+FpdZaiy2gfAEHWS+RghmdplC+iENga8OThROdoHwJh02d2y48DfOA
8mUcPP9orT3/AMZXcIiIXZGSs9sLyldyWLZIcOldoQAoX8Vhz7zdTu/U/KB8
NYfkyU8sf3AGQfkaDkI71B3VtWHqtRx+33/3U2yiP5Sv4yBUuLwmSxYmr+fA
WHqigeGJN5Rv4KD6QqzqxgeY/YYO56RnHXzWEQjlGznUmd7eyDEVxjd2EJG9
1SXZBTPPxCFeagerl70vlG/qEMb6yXgViw+Ub+ZQryH5uL/SHco3d2DZWt/+
7LonlG/hMEH1ZkLTY1co39Ih0l33o+89ZyjfymGub4bR5Vo3KN/aIfnBiyi7
Qlj42TjsKld8H+EFc4+tQ9DFwshnmTC+ncMsjmbL589gfHuHcBmFBUmTYP5x
cEh+X+QpkhAK4Tc4OPDMtDN2vwALX0eHazL9xmGeYVB5R4eFcwO1rUWCofJO
DhsObdvJYgE1v8HJoe2kf7HfVVh4OjsU6JuqVthA+Q3ODlXVD1WPFcDCy8Xh
YyGX/VERmH4XhxKeGwwvpsHi29Wh/s377mQ1qHsaXB24lzKfn2oOc7+bQ940
e17j59DwaXBzWFC/hM3nHCy83B2Cr3/bwWYKje8GdweNxarNS0xh+j0clq03
Y+4IgvIbPByONm602DYXJu/pEBq8ZEbuliAHAL/7yBs=
             "]],
            FontSize->14]}, 
          {GrayLevel[0], PointSize[0.003666666666666667], Thickness[Tiny], 
           Opacity[0.2], 
           StyleBox[LineBox[CompressedData["
1:eJw90H1IU1EYx/ExCmYLdGzQQouclqUi2jZdzelvL15Xzq0tJUqjMktKdFpB
iSArK529cJfRCENyZlSQ0BSyVWAEZZAQzj8sckFhIKvwDwWRhIyepwOXy4fv
OYdzTmqN13NMKpFItCvf3z+P8fcr42oe/mmueJU5MBArNJAlUKl+tYuLRrIM
J8fHLmKjmZyERr98X1HQQlYh2Og5/9FpJ6sxOfK6YdnETkFv2otY/WpevwmB
ilHP9GcbWYOyK88y3ZfY6ZC1dykUX0vIWzBzxHBgOWwlb8X8YpvyVVQgZ6I7
eaL/9IiDnA1xattcl2YPOQdLh1UXhlI85FyoxcRUVQP3PKRlKjRZ67lvx7ni
pJkML3ctks88uTOa4SbrMHt5UEx4zF2Pd/GluthTdj7kFf7OWg3PL4C2auSm
xc/7GyC0bN4QkLJ3QOgLKXtrXeSdKKjKaxMd5WQjtD3e6/FGJ7kQfUuTylwd
zzfhd8KErPn/+iKEB9Kfu108vxj64KNrs/IyMhCyrtFHH9B7+YD5U8OhhLe7
qZvxwa34cmOK7uMzY393vzHyjfezYPp7i2hqoPP7LKjJXlBLF/j+VmjqDr5s
beJuReUtV6ernt/DBpumST9cvZe6DYkP2wzhE9xL0CzvyG+9z70EY1ktyriO
LBFQvVZp0P3kLsC/zpcjHK+kXgox6tT2feJeiqODeu+hcu523B6KBjryK6jb
EUHZvR93+f124c3ZwUiSyYE//T/J4Q==
             "]],
            FontSize->14]}, 
          {GrayLevel[0], PointSize[0.003666666666666667], Thickness[Tiny], 
           Opacity[0.2], 
           StyleBox[LineBox[CompressedData["
1:eJxTTMoPSmViYGAwBmIQDQNnzwABj5kDhPfBPuf7i3qFQ3ZQPoND3pe1c83Z
HKF8Dod1eXwfa/7C+AIOcVY/oq6WukP5Ig4Nt0sTPp71gvIlHH5nrd4UdRLG
l3E4oDTNbbcMjK/gEF4mvOOthg+Ur+Qw7+MhoRZLbyhfxeHC0g0P4mV9oXw1
B89rHMlCbR5QvobDX3aHe6YLYXwth4OMYl4cNjDzdBwCX1hHHq2D2afnYLW6
e9ZN3QAo38DB7fD7qmXnYe43dFDYO2Xe/D2eUL6RQ7fYdQkDFRjf2OGUvmKc
hQlMvYnDjBN/uNlcYPKmDpvXTVc89xvmXjOH0DrRD0mBMPeZO9hPdxIRcg+E
8i0c7FZ6v9/wzQ/Kt3RYdf+URGIBTL+VA9vqeWc/KcPUWzssujNFa/65ICjf
xsEkVPBXYjNM3tZBsnzVhy5VGN/OoSauaPaT3/5Qvr3D/gYp9jdw9Q4OHKwn
7fMbQyD8BgeHxge817ifhkPlHR0On7d+dmwxlN/g6HCkSYTv7xSYvJNDte2O
RSdXw/Q7OSjzLd0zmzsYKu/s8PeGYKWVWRhU3tnhrMijS8ovYfIuDp9sPnW/
3gXlN7g4sBjPVVz2BxY/rg6a/UJe792g/AZXh4UpvxS3CML84+bQ76rnkRQL
k3dzkLbUCubSgel3d+B/pX/PRgGqvsHd4azlXPV+ZZi8h8OFBQ4n8r9Dw6PB
w+F248cJHp9h4ePpILehfqPFr0AHAF250vI=
             "]],
            FontSize->14]}, 
          {GrayLevel[0], PointSize[0.003666666666666667], Thickness[Tiny], 
           Opacity[0.2], 
           StyleBox[LineBox[CompressedData["
1:eJxTTMoPSmViYGAwBmIQDQPpaUCwzMIBwvtgP3uRllXweVson8GhYMkp7eu7
naF8DgfxJUkZjD/coXwBh+/rVu7a9c0VyhdxmHaqedIEby8oX8IhqJbbqpjZ
E8qXcajbdKHdP9AXyldw6GEMl5pfBVOv5GCzkDFO8pkHlK/i8EmzNVQy0RvK
V3MQ+bbsUOILmH0aDjZrg+NC/sDM13K48oX7o6WZD5Sv47DUcbKY+SaYeXoO
wuyO226n+EH5Bg6iD0J/i6YFQPmGDivZfp9a6gTjGzmEHWzoVb4JM9/YYfHH
76ax62DmmzjM5pOW/tYTCOWbOrAU+mxuWOYP5Zs57GeN0tqdDFNv7nBpCouK
ahXMfguHd5lvN1rHwMLX0uHk5NCfNfdhfCuHtqpX+g0XYP61dtCbrbCmzc8N
yrdxqPq36/Sk67D4sHWY5V10hPUoLHztHCzNlnmsZYTZb+/wmYupdYkJLDwd
HOoyd7xk0of6r8HB4Vm01PFLijD1jg4xW9cbujyBmt/g6DDtB6PQtEOw8HRy
sKxT0vzwEMpvcHKI4D99+YMoTN7ZIe7wmZdmvjB5ZwfvlWofrnvAzHdx2L6Z
Z5HzNmh4N7g4TJvhZCpcBQtPVwftopydM9xCofKuDp3WDG2NmlA+g5vD0a71
i1m7gqHybg5bby8r0vcOgsq7O4gZFyzR+BoClXd3UL57W6U+Ghb+Hg5lHNt0
Xdhg9ns4yFqkyerGwuQ9HV7lf5okfNPLAQDTH8tk
             "]],
            FontSize->14]}, 
          {GrayLevel[0], PointSize[0.003666666666666667], Thickness[Tiny], 
           Opacity[0.2], 
           StyleBox[LineBox[CompressedData["
1:eJxTTMoPSmViYGAwBmIQDQMmxkDw2dQBwvtgP8Nlj9Z0PUcon8Hh62XLF3Pb
3aF8DgdftQ1h/ZyeUL6Aw3zFSzeCuLyhfBEHxs/XFB1afaB8CYezibVTzXRg
6mUclNKNH+7/AFOv4PDEorftTzGMr+SQLbpcabuFB5Sv4vDh0VaVyKleUL6a
w0ybQ0Ghtf5QvobDqju3HBfXBED5Wg6nJzXcPLMWxtdxuHLtafCOxUFQvp7D
h22td2REQqB8Awe+Ow6WC57A+IYO/H+E3gVLh0H5Rg57N/8I+8cGkzd2+FEs
d6biSCCUb+JQzD/zbU40jG/qkJ9RX+nICLPfzOFIPnNQxmOY/80dsvTXm8g+
gYWnhcO//zd3LxaF+dfSITbleO3/DJh/rRyWGtb8y1oHCx9rhzwTZuHJPr5Q
vo1Dn+SKrnItmPtsHZyrXfhvzYf5187h+c7cblZ5mPvsHcyOv56oLgfzn4ND
vo3yc+7SYAi/wcFhjrDxtc0noHwGRwdhw01Fm79CzWtwdBD0Efn9fDYs/J0c
Xmve1MpRhvq3wclhpaB4bnkozD5nB7kyGYZlNVD3NTg7zPp441R8Asx+F4ft
uVvt9xXB7Hdx8Pn+RstLBeYfV4e/1esCn1rC7Hd1iL36eePnBTDz3RxMjYL8
uz9B01uDm0PIOV7V91th8u4O2zLPTQuphIZXg7tDzbGQ+ttLYeHp4XDz9qy3
exZB+Q0eDoF5E8U1JsPkPR18l8qkX1f1cQAAMFnTSw==
             "]],
            FontSize->14]}}, {
          {GrayLevel[0], PointSize[0.003666666666666667], Thickness[Tiny], 
           Opacity[0.2], 
           StyleBox[{},
            FontSize->14]}, 
          {GrayLevel[0], PointSize[0.003666666666666667], Thickness[Tiny], 
           Opacity[0.2], 
           StyleBox[{},
            FontSize->14]}, 
          {GrayLevel[0], PointSize[0.003666666666666667], Thickness[Tiny], 
           Opacity[0.2], 
           StyleBox[{},
            FontSize->14]}, 
          {GrayLevel[0], PointSize[0.003666666666666667], Thickness[Tiny], 
           Opacity[0.2], 
           StyleBox[{},
            FontSize->14]}, 
          {GrayLevel[0], PointSize[0.003666666666666667], Thickness[Tiny], 
           Opacity[0.2], 
           StyleBox[{},
            FontSize->14]}, 
          {GrayLevel[0], PointSize[0.003666666666666667], Thickness[Tiny], 
           Opacity[0.2], 
           StyleBox[{},
            FontSize->14]}, 
          {GrayLevel[0], PointSize[0.003666666666666667], Thickness[Tiny], 
           Opacity[0.2], 
           StyleBox[{},
            FontSize->14]}, 
          {GrayLevel[0], PointSize[0.003666666666666667], Thickness[Tiny], 
           Opacity[0.2], 
           StyleBox[{},
            FontSize->14]}, 
          {GrayLevel[0], PointSize[0.003666666666666667], Thickness[Tiny], 
           Opacity[0.2], 
           StyleBox[{},
            FontSize->14]}, 
          {GrayLevel[0], PointSize[0.003666666666666667], Thickness[Tiny], 
           Opacity[0.2], 
           StyleBox[{},
            FontSize->14]}, 
          {GrayLevel[0], PointSize[0.003666666666666667], Thickness[Tiny], 
           Opacity[0.2], 
           StyleBox[{},
            FontSize->14]}, 
          {GrayLevel[0], PointSize[0.003666666666666667], Thickness[Tiny], 
           Opacity[0.2], 
           StyleBox[{},
            FontSize->14]}, 
          {GrayLevel[0], PointSize[0.003666666666666667], Thickness[Tiny], 
           Opacity[0.2], 
           StyleBox[{},
            FontSize->14]}, 
          {GrayLevel[0], PointSize[0.003666666666666667], Thickness[Tiny], 
           Opacity[0.2], 
           StyleBox[{},
            FontSize->14]}, 
          {GrayLevel[0], PointSize[0.003666666666666667], Thickness[Tiny], 
           Opacity[0.2], 
           StyleBox[{},
            FontSize->14]}, 
          {GrayLevel[0], PointSize[0.003666666666666667], Thickness[Tiny], 
           Opacity[0.2], 
           StyleBox[{},
            FontSize->14]}, 
          {GrayLevel[0], PointSize[0.003666666666666667], Thickness[Tiny], 
           Opacity[0.2], 
           StyleBox[{},
            FontSize->14]}, 
          {GrayLevel[0], PointSize[0.003666666666666667], Thickness[Tiny], 
           Opacity[0.2], 
           StyleBox[{},
            FontSize->14]}, 
          {GrayLevel[0], PointSize[0.003666666666666667], Thickness[Tiny], 
           Opacity[0.2], 
           StyleBox[{},
            FontSize->14]}, 
          {GrayLevel[0], PointSize[0.003666666666666667], Thickness[Tiny], 
           Opacity[0.2], 
           StyleBox[{},
            FontSize->14]}, 
          {GrayLevel[0], PointSize[0.003666666666666667], Thickness[Tiny], 
           Opacity[0.2], 
           StyleBox[{},
            FontSize->14]}, 
          {GrayLevel[0], PointSize[0.003666666666666667], Thickness[Tiny], 
           Opacity[0.2], 
           StyleBox[{},
            FontSize->14]}, 
          {GrayLevel[0], PointSize[0.003666666666666667], Thickness[Tiny], 
           Opacity[0.2], 
           StyleBox[{},
            FontSize->14]}, 
          {GrayLevel[0], PointSize[0.003666666666666667], Thickness[Tiny], 
           Opacity[0.2], 
           StyleBox[{},
            FontSize->14]}, 
          {GrayLevel[0], PointSize[0.003666666666666667], Thickness[Tiny], 
           Opacity[0.2], 
           StyleBox[{},
            FontSize->14]}, 
          {GrayLevel[0], PointSize[0.003666666666666667], Thickness[Tiny], 
           Opacity[0.2], 
           StyleBox[{},
            FontSize->14]}, 
          {GrayLevel[0], PointSize[0.003666666666666667], Thickness[Tiny], 
           Opacity[0.2], 
           StyleBox[{},
            FontSize->14]}, 
          {GrayLevel[0], PointSize[0.003666666666666667], Thickness[Tiny], 
           Opacity[0.2], 
           StyleBox[{},
            FontSize->14]}, 
          {GrayLevel[0], PointSize[0.003666666666666667], Thickness[Tiny], 
           Opacity[0.2], 
           StyleBox[{},
            FontSize->14]}, 
          {GrayLevel[0], PointSize[0.003666666666666667], Thickness[Tiny], 
           Opacity[0.2], 
           StyleBox[{},
            FontSize->14]}, 
          {GrayLevel[0], PointSize[0.003666666666666667], Thickness[Tiny], 
           Opacity[0.2], 
           StyleBox[{},
            FontSize->14]}, 
          {GrayLevel[0], PointSize[0.003666666666666667], Thickness[Tiny], 
           Opacity[0.2], 
           StyleBox[{},
            FontSize->14]}, 
          {GrayLevel[0], PointSize[0.003666666666666667], Thickness[Tiny], 
           Opacity[0.2], 
           StyleBox[{},
            FontSize->14]}, 
          {GrayLevel[0], PointSize[0.003666666666666667], Thickness[Tiny], 
           Opacity[0.2], 
           StyleBox[{},
            FontSize->14]}, 
          {GrayLevel[0], PointSize[0.003666666666666667], Thickness[Tiny], 
           Opacity[0.2], 
           StyleBox[{},
            FontSize->14]}, 
          {GrayLevel[0], PointSize[0.003666666666666667], Thickness[Tiny], 
           Opacity[0.2], 
           StyleBox[{},
            FontSize->14]}, 
          {GrayLevel[0], PointSize[0.003666666666666667], Thickness[Tiny], 
           Opacity[0.2], 
           StyleBox[{},
            FontSize->14]}, 
          {GrayLevel[0], PointSize[0.003666666666666667], Thickness[Tiny], 
           Opacity[0.2], 
           StyleBox[{},
            FontSize->14]}, 
          {GrayLevel[0], PointSize[0.003666666666666667], Thickness[Tiny], 
           Opacity[0.2], 
           StyleBox[{},
            FontSize->14]}, 
          {GrayLevel[0], PointSize[0.003666666666666667], Thickness[Tiny], 
           Opacity[0.2], 
           StyleBox[{},
            FontSize->14]}, 
          {GrayLevel[0], PointSize[0.003666666666666667], Thickness[Tiny], 
           Opacity[0.2], 
           StyleBox[{},
            FontSize->14]}, 
          {GrayLevel[0], PointSize[0.003666666666666667], Thickness[Tiny], 
           Opacity[0.2], 
           StyleBox[{},
            FontSize->14]}, 
          {GrayLevel[0], PointSize[0.003666666666666667], Thickness[Tiny], 
           Opacity[0.2], 
           StyleBox[{},
            FontSize->14]}, 
          {GrayLevel[0], PointSize[0.003666666666666667], Thickness[Tiny], 
           Opacity[0.2], 
           StyleBox[{},
            FontSize->14]}, 
          {GrayLevel[0], PointSize[0.003666666666666667], Thickness[Tiny], 
           Opacity[0.2], 
           StyleBox[{},
            FontSize->14]}, 
          {GrayLevel[0], PointSize[0.003666666666666667], Thickness[Tiny], 
           Opacity[0.2], 
           StyleBox[{},
            FontSize->14]}, 
          {GrayLevel[0], PointSize[0.003666666666666667], Thickness[Tiny], 
           Opacity[0.2], 
           StyleBox[{},
            FontSize->14]}, 
          {GrayLevel[0], PointSize[0.003666666666666667], Thickness[Tiny], 
           Opacity[0.2], 
           StyleBox[{},
            FontSize->14]}, 
          {GrayLevel[0], PointSize[0.003666666666666667], Thickness[Tiny], 
           Opacity[0.2], 
           StyleBox[{},
            FontSize->14]}, 
          {GrayLevel[0], PointSize[0.003666666666666667], Thickness[Tiny], 
           Opacity[0.2], 
           StyleBox[{},
            FontSize->14]}}, {
          {GrayLevel[0], PointSize[0.003666666666666667], Thickness[Tiny], 
           Opacity[0.2], 
           StyleBox[{},
            FontSize->14]}, 
          {GrayLevel[0], PointSize[0.003666666666666667], Thickness[Tiny], 
           Opacity[0.2], 
           StyleBox[{},
            FontSize->14]}, 
          {GrayLevel[0], PointSize[0.003666666666666667], Thickness[Tiny], 
           Opacity[0.2], 
           StyleBox[{},
            FontSize->14]}, 
          {GrayLevel[0], PointSize[0.003666666666666667], Thickness[Tiny], 
           Opacity[0.2], 
           StyleBox[{},
            FontSize->14]}, 
          {GrayLevel[0], PointSize[0.003666666666666667], Thickness[Tiny], 
           Opacity[0.2], 
           StyleBox[{},
            FontSize->14]}, 
          {GrayLevel[0], PointSize[0.003666666666666667], Thickness[Tiny], 
           Opacity[0.2], 
           StyleBox[{},
            FontSize->14]}, 
          {GrayLevel[0], PointSize[0.003666666666666667], Thickness[Tiny], 
           Opacity[0.2], 
           StyleBox[{},
            FontSize->14]}, 
          {GrayLevel[0], PointSize[0.003666666666666667], Thickness[Tiny], 
           Opacity[0.2], 
           StyleBox[{},
            FontSize->14]}, 
          {GrayLevel[0], PointSize[0.003666666666666667], Thickness[Tiny], 
           Opacity[0.2], 
           StyleBox[{},
            FontSize->14]}, 
          {GrayLevel[0], PointSize[0.003666666666666667], Thickness[Tiny], 
           Opacity[0.2], 
           StyleBox[{},
            FontSize->14]}, 
          {GrayLevel[0], PointSize[0.003666666666666667], Thickness[Tiny], 
           Opacity[0.2], 
           StyleBox[{},
            FontSize->14]}, 
          {GrayLevel[0], PointSize[0.003666666666666667], Thickness[Tiny], 
           Opacity[0.2], 
           StyleBox[{},
            FontSize->14]}, 
          {GrayLevel[0], PointSize[0.003666666666666667], Thickness[Tiny], 
           Opacity[0.2], 
           StyleBox[{},
            FontSize->14]}, 
          {GrayLevel[0], PointSize[0.003666666666666667], Thickness[Tiny], 
           Opacity[0.2], 
           StyleBox[{},
            FontSize->14]}, 
          {GrayLevel[0], PointSize[0.003666666666666667], Thickness[Tiny], 
           Opacity[0.2], 
           StyleBox[{},
            FontSize->14]}, 
          {GrayLevel[0], PointSize[0.003666666666666667], Thickness[Tiny], 
           Opacity[0.2], 
           StyleBox[{},
            FontSize->14]}, 
          {GrayLevel[0], PointSize[0.003666666666666667], Thickness[Tiny], 
           Opacity[0.2], 
           StyleBox[{},
            FontSize->14]}, 
          {GrayLevel[0], PointSize[0.003666666666666667], Thickness[Tiny], 
           Opacity[0.2], 
           StyleBox[{},
            FontSize->14]}, 
          {GrayLevel[0], PointSize[0.003666666666666667], Thickness[Tiny], 
           Opacity[0.2], 
           StyleBox[{},
            FontSize->14]}, 
          {GrayLevel[0], PointSize[0.003666666666666667], Thickness[Tiny], 
           Opacity[0.2], 
           StyleBox[{},
            FontSize->14]}, 
          {GrayLevel[0], PointSize[0.003666666666666667], Thickness[Tiny], 
           Opacity[0.2], 
           StyleBox[{},
            FontSize->14]}, 
          {GrayLevel[0], PointSize[0.003666666666666667], Thickness[Tiny], 
           Opacity[0.2], 
           StyleBox[{},
            FontSize->14]}, 
          {GrayLevel[0], PointSize[0.003666666666666667], Thickness[Tiny], 
           Opacity[0.2], 
           StyleBox[{},
            FontSize->14]}, 
          {GrayLevel[0], PointSize[0.003666666666666667], Thickness[Tiny], 
           Opacity[0.2], 
           StyleBox[{},
            FontSize->14]}, 
          {GrayLevel[0], PointSize[0.003666666666666667], Thickness[Tiny], 
           Opacity[0.2], 
           StyleBox[{},
            FontSize->14]}, 
          {GrayLevel[0], PointSize[0.003666666666666667], Thickness[Tiny], 
           Opacity[0.2], 
           StyleBox[{},
            FontSize->14]}, 
          {GrayLevel[0], PointSize[0.003666666666666667], Thickness[Tiny], 
           Opacity[0.2], 
           StyleBox[{},
            FontSize->14]}, 
          {GrayLevel[0], PointSize[0.003666666666666667], Thickness[Tiny], 
           Opacity[0.2], 
           StyleBox[{},
            FontSize->14]}, 
          {GrayLevel[0], PointSize[0.003666666666666667], Thickness[Tiny], 
           Opacity[0.2], 
           StyleBox[{},
            FontSize->14]}, 
          {GrayLevel[0], PointSize[0.003666666666666667], Thickness[Tiny], 
           Opacity[0.2], 
           StyleBox[{},
            FontSize->14]}, 
          {GrayLevel[0], PointSize[0.003666666666666667], Thickness[Tiny], 
           Opacity[0.2], 
           StyleBox[{},
            FontSize->14]}, 
          {GrayLevel[0], PointSize[0.003666666666666667], Thickness[Tiny], 
           Opacity[0.2], 
           StyleBox[{},
            FontSize->14]}, 
          {GrayLevel[0], PointSize[0.003666666666666667], Thickness[Tiny], 
           Opacity[0.2], 
           StyleBox[{},
            FontSize->14]}, 
          {GrayLevel[0], PointSize[0.003666666666666667], Thickness[Tiny], 
           Opacity[0.2], 
           StyleBox[{},
            FontSize->14]}, 
          {GrayLevel[0], PointSize[0.003666666666666667], Thickness[Tiny], 
           Opacity[0.2], 
           StyleBox[{},
            FontSize->14]}, 
          {GrayLevel[0], PointSize[0.003666666666666667], Thickness[Tiny], 
           Opacity[0.2], 
           StyleBox[{},
            FontSize->14]}, 
          {GrayLevel[0], PointSize[0.003666666666666667], Thickness[Tiny], 
           Opacity[0.2], 
           StyleBox[{},
            FontSize->14]}, 
          {GrayLevel[0], PointSize[0.003666666666666667], Thickness[Tiny], 
           Opacity[0.2], 
           StyleBox[{},
            FontSize->14]}, 
          {GrayLevel[0], PointSize[0.003666666666666667], Thickness[Tiny], 
           Opacity[0.2], 
           StyleBox[{},
            FontSize->14]}, 
          {GrayLevel[0], PointSize[0.003666666666666667], Thickness[Tiny], 
           Opacity[0.2], 
           StyleBox[{},
            FontSize->14]}, 
          {GrayLevel[0], PointSize[0.003666666666666667], Thickness[Tiny], 
           Opacity[0.2], 
           StyleBox[{},
            FontSize->14]}, 
          {GrayLevel[0], PointSize[0.003666666666666667], Thickness[Tiny], 
           Opacity[0.2], 
           StyleBox[{},
            FontSize->14]}, 
          {GrayLevel[0], PointSize[0.003666666666666667], Thickness[Tiny], 
           Opacity[0.2], 
           StyleBox[{},
            FontSize->14]}, 
          {GrayLevel[0], PointSize[0.003666666666666667], Thickness[Tiny], 
           Opacity[0.2], 
           StyleBox[{},
            FontSize->14]}, 
          {GrayLevel[0], PointSize[0.003666666666666667], Thickness[Tiny], 
           Opacity[0.2], 
           StyleBox[{},
            FontSize->14]}, 
          {GrayLevel[0], PointSize[0.003666666666666667], Thickness[Tiny], 
           Opacity[0.2], 
           StyleBox[{},
            FontSize->14]}, 
          {GrayLevel[0], PointSize[0.003666666666666667], Thickness[Tiny], 
           Opacity[0.2], 
           StyleBox[{},
            FontSize->14]}, 
          {GrayLevel[0], PointSize[0.003666666666666667], Thickness[Tiny], 
           Opacity[0.2], 
           StyleBox[{},
            FontSize->14]}, 
          {GrayLevel[0], PointSize[0.003666666666666667], Thickness[Tiny], 
           Opacity[0.2], 
           StyleBox[{},
            FontSize->14]}, 
          {GrayLevel[0], PointSize[0.003666666666666667], Thickness[Tiny], 
           Opacity[0.2], 
           StyleBox[{},
            
            FontSize->
             14]}, {}, {}, {}, {}, {}, {}, {}, {}, {}, {}, {}, {}, {}, {}, \
{}, {}, {}, {}, {}, {}, {}, {}, {}, {}, {}, {}, {}, {}, {}, {}, {}, {}, {}, \
{}, {}, {}, {}, {}, {}, {}, {}, {}, {}, {}, {}, {}, {}, {}, {}, {}, {}, {}, \
{}, {}, {}, {}, {}, {}, {}, {}, {}, {}, {}, {}, {}, {}, {}, {}, {}, {}, {}, \
{}, {}, {}, {}, {}, {}, {}, {}, {}, {}, {}, {}, {}, {}, {}, {}, {}, {}, {}, \
{}, {}, {}, {}, {}, {}, {}, {}, {}, {}, {}, {}, {}, {}, {}, {}, {}, {}, {}, \
{}, {}, {}, {}, {}, {}, {}, {}, {}, {}, {}, {}, {}, {}, {}, {}, {}, {}, {}, \
{}, {}, {}, {}, {}, {}, {}, {}, {}, {}, {}, {}, {}, {}, {}, {}, {}, {}, {}, \
{}, {}, {}, {}, {}, {}, {}, {}, {}, {}, {}, {}, {}, {}, {}, {}, {}, {}, {}, \
{}, {}, {}, {}, {}, {}, {}, {}, {}, {}, {}, {}, {}, {}, {}, {}, {}, {}, {}, \
{}, {}, {}, {}, {}, {}, {}, {}, {}, {}, {}, {}, {}, {}, {}, {}, {}, {}, {}, \
{}, {}, {}, {}, {}, {}, {}, {}, {}, {}, {}, {}, {}, {}, {}, {}, {}, {}, {}, \
{}, {}, {}, {}, {}, {}, {}, {}, {}, {}, {}, {}, {}, {}, {}, {}, {}, {}, {}, \
{}, {}, {}, {}, {}, {}, {}, {}, {}, {}, {}, {}, {}, {}, {}, {}, {}, {}, {}, \
{}, {}, {}, {}, {}, {}, {}, {}, {}, {}, {}, {}, {}, {}, {}, {}, {}, {}, {}, \
{}, {}, {}, {}, {}, {}, {}, {}, {}, {}, {}, {}, {}, {}, {}, {}, {}, {}, {}, \
{}, {}, {}, {}, {}, {}, {}, {}, {}, {}, {}, {}, {}, {}, {}, {}, {}, {}, {}, \
{}, {}, {}, {}, {}, {}, {}, {}, {}, {}, {}, {}, {}, {}, {}, {}, {}, {}, {}, \
{}, {}, {}, {}, {}, {}, {}, {}, {}, {}, {}, {}, {}, {}, {}, {}, {}, {}, {}, \
{}, {}, {}, {}, {}, {}, {}, {}, {}, {}, {}, {}, {}, {}, {}, {}, {}, {}, {}, \
{}, {}, {}, {}, {}, {}, {}, {}, {}, {}, {}, {}, {}, {}, {}, {}, {}, {}, {}, \
{}, {}, {}, {}, {}, {}, {}, {}, {}, {}, {}, {}, {}, {}, {}, {}, {}, {}, {}, \
{}, {}, {}, {}, {}, {}, {}, {}, {}, {}, {}, {}, {}, {}, {}, {}, {}, {}, {}, \
{}, {}, {}, {}, {}, {}, {}, {}, {}, {}, {}, {}, {}, {}, {}, {}, {}, {}, {}, \
{}, {}, {}, {}, {}, {}, {}, {}, {}, {}, {}, {}, {}, {}, {}, {}, {}, {}, {}, \
{}, {}, {}, {}, {}, {}, {}, {}, {}, {}, {}, {}, {}, {}, {}, {}, {}, {}, {}, \
{}, {}, {}, {}, {}, {}, {}, {}, {}, {}, {}, {}, {}, {}, {}, {}, {}, {}, {}, \
{}, {}, {}, {}, {}, {}, {}, {}, {}, {}, {}, {}, {}, {}, {}, {}, {}, {}, {}, \
{}, {}, {}, {}, {}, {}, {}, {}, {}, {}, {}, {}, {}, {}, {}, {}, {}, {}, {}, \
{}, {}, {}, {}, {}, {}, {}, {}, {}, {}, {}, {}, {}, {}, {}, {}, {}, {}, {}, \
{}, {}, {}, {}, {}, {}, {}, {}, {}, {}, {}, {}, {}, {}, {}, {}, {}, {}, {}, \
{}, {}, {}, {}, {}, {}, {}, {}, {}, {}, {}, {}, {}, {}, {}, {}, {}, {}, {}, \
{}, {}, {}, {}, {}, {}, {}, {}, {}, {}, {}, {}, {}, {}, {}, {}, {}, {}, {}, \
{}, {}, {}, {}, {}, {}, {}, {}, {}, {}, {}, {}, {}, {}, {}, {}, {}, {}, {}, \
{}, {}, {}, {}, {}, {}, {}, {}, {}, {}, {}, {}, {}, {}, {}, {}, {}, {}, {}, \
{}, {}, {}, {}, {}, {}, {}, {}, {}, {}, {}, {}, {}, {}, {}, {}, {}, {}, {}, \
{}, {}, {}, {}, {}, {}, {}, {}, {}, {}, {}, {}, {}, {}, {}, {}, {}, {}, {}, \
{}, {}, {}, {}, {}, {}, {}, {}, {}, {}, {}, {}, {}, {}, {}, {}, {}, {}, {}, \
{}, {}, {}, {}, {}, {}, {}, {}, {}, {}, {}, {}, {}, {}, {}, {}, {}, {}, {}, \
{}, {}, {}, {}, {}, {}, {}, {}, {}, {}, {}, {}, {}, {}, {}, {}, {}, {}, {}, \
{}, {}, {}, {}, {}, {}, {}, {}, {}, {}, {}, {}, {}, {}, {}, {}, {}, {}, {}, \
{}, {}, {}, {}, {}, {}, {}, {}, {}, {}, {}, {}, {}, {}, {}, {}, {}, {}, {}, \
{}, {}, {}, {}, {}, {}, {}, {}, {}, {}, {}, {}, {}, {}, {}, {}, {}, {}, {}, \
{}, {}, {}, {}, {}, {}, {}, {}, {}, {}, {}, {}, {}, {}, {}, {}, {}, {}, {}, \
{}, {}, {}, {}, {}, {}, {}, {}, {}, {}, {}, {}, {}, {}, {}, {}, {}, {}, {}, \
{}, {}, {}, {}, {}, {}, {}, {}, {}, {}, {}, {}, {}, {}, {}, {}, {}, {}, {}, \
{}, {}, {}, {}, {}, {}, {}, {}, {}, {}, {}, {}, {}, {}, {}, {}, {}, {}, {}, \
{}, {}, {}, {}, {}, {}, {}, {}, {}, {}, {}, {}, {}, {}, {}, {}, {}, {}, {}, \
{}, {}, {}, {}, {}, {}, {}, {}, {}, {}, {}, {}, {}, {}, {}, {}, {}, {}, {}, \
{}, {}, {}, {}, {}, {}, {}, {}, {}, {}, {}, {}, {}, {}, {}, {}, {}, {}, {}, \
{}, {}, {}, {}, {}, {}, {}, {}, {}, {}, {}, {}, {}, {}, {}, {}, {}, {}, {}, \
{}, {}, {}, {}, {}, {}, {}, {}, {}, {}, {}, {}, {}, {}, {}, {}, {}, {}, {}, \
{}, {}, {}, {}, {}, {}, {}, {}, {}, {}, {}, {}, {}, {}, {}, {}, {}, {}, {}, \
{}, {}, {}, {}, {}, {}, {}, {}, {}, {}, {}, {}, {}, {}, {}, {}, {}, {}, {}, \
{}, {}, {}, {}, {}, {}, {}, {}, {}, {}, {}, {}, {}, {}, {}, {}, {}, {}, {}, \
{}, {}, {}, {}, {}, {}, {}, {}, {}, {}, {}, {}, {}, {}, {}, {}, {}, {}, {}, \
{}, {}, {}, {}, {}, {}, {}, {}, {}, {}, {}, {}, {}, {}, {}, {}, {}, {}, {}, \
{}, {}, {}, {}, {}, {}, {}, {}, {}, {}, {}, {}, {}, {}, {}, {}, {}, {}, {}, \
{}, {}, {}, {}, {}, {}, {}, {}, {}, {}, {}, {}, {}, {}, {}, {}, {}, {}, {}, \
{}, {}, {}, {}, {}, {}, {}, {}, {}, {}, {}, {}, {}, {}, {}, {}, {}, {}, {}, \
{}, {}, {}, {}, {}, {}, {}, {}, {}, {}, {}, {}, {}, {}, {}, {}, {}, {}, {}, \
{}, {}, {}, {}, {}, {}, {}, {}, {}, {}, {}, {}, {}, {}, {}, {}, {}, {}, {}, \
{}, {}, {}, {}, {}, {}, {}, {}, {}, {}, {}, {}, {}, {}, {}, {}, {}, {}, {}, \
{}, {}, {}, {}, {}, {}, {}, {}, {}, {}, {}, {}, {}, {}, {}, {}, {}, {}, {}, \
{}, {}, {}, {}, {}, {}, {}, {}, {}, {}, {}, {}, {}, {}, {}, {}, {}, {}, {}, \
{}, {}, {}, {}, {}, {}, {}, {}, {}, {}, {}, {}, {}, {}, {}, {}, {}, {}, {}, \
{}, {}, {}, {}, {}, {}, {}, {}, {}, {}, {}, {}, {}, {}, {}, {}, {}, {}, {}, \
{}, {}, {}, {}, {}, {}, {}, {}, {}, {}, {}, {}, {}, {}, {}, {}, {}, {}, {}, \
{}, {}, {}, {}, {}, {}, {}, {}, {}, {}, {}, {}, {}, {}, {}, {}, {}, {}, {}, \
{}, {}, {}, {}, {}, {}, {}, {}, {}, {}, {}, {}, {}, {}, {}, {}, {}, {}, {}, \
{}, {}, {}, {}, {}, {}, {}, {}, {}, {}, {}, {}, {}, {}, {}, {}, {}, {}, {}, \
{}, {}, {}, {}, {}, {}, {}, {}, {}, {}, {}, {}, {}, {}, {}, {}, {}, {}, {}, \
{}, {}, {}, {}, {}, {}, {}, {}, {}, {}, {}, {}, {}, {}, {}, {}, {}, {}, {}, \
{}, {}, {}, {}, {}, {}, {}, {}, {}, {}, {}, {}, {}, {}, {}, {}, {}, {}, {}, \
{}, {}, {}, {}, {}, {}, {}, {}, {}, {}, {}, {}, {}, {}, {}, {}, {}, {}, {}, \
{}, {}, {}, {}, {}, {}, {}, {}, {}, {}, {}, {}, {}, {}, {}, {}, {}, {}, {}, \
{}, {}, {}, {}, {}, {}, {}, {}, {}, {}, {}, {}, {}, {}, {}, {}, {}, {}, {}, \
{}, {}, {}, {}, {}, {}, {}, {}, {}, {}, {}, {}, {}, {}, {}, {}, {}, {}, {}, \
{}, {}, {}, {}, {}, {}, {}, {}, {}, {}, {}, {}, {}, {}, {}, {}, {}, {}, {}, \
{}, {}, {}, {}, {}, {}, {}, {}, {}, {}, {}, {}, {}, {}, {}, {}, {}, {}, {}, \
{}, {}, {}, {}, {}, {}, {}, {}, {}, {}, {}, {}, {}, {}, {}, {}, {}, {}, {}, \
{}, {}, {}, {}, {}, {}, {}, {}, {}, {}, {}, {}, {}, {}, {}, {}, {}, {}, {}, \
{}, {}, {}, {}, {}, {}, {}, {}, {}, {}, {}, {}, {}, {}, {}, {}, {}, {}, {}, \
{}, {}, {}, {}, {}, {}, {}, {}, {}, {}, {}, {}, {}, {}, {}, {}, {}, {}, {}, \
{}, {}, {}, {}, {}, {}, {}, {}, {}, {}, {}, {}, {}, {}, {}, {}, {}, {}, {}, \
{}, {}, {}, {}, {}, {}, {}, {}, {}, {}, {}, {}, {}, {}, {}, {}, {}, {}, {}, \
{}, {}, {}, {}, {}, {}, {}, {}, {}, {}, {}, {}, {}, {}, {}, {}, {}, {}, {}, \
{}, {}, {}, {}, {}, {}, {}, {}, {}, {}, {}, {}, {}, {}, {}, {}, {}, {}, {}, \
{}, {}, {}, {}, {}, {}, {}, {}, {}, {}, {}, {}, {}, {}, {}, {}, {}, {}, {}, \
{}, {}, {}, {}, {}, {}, {}, {}, {}, {}, {}, {}, {}, {}, {}, {}, {}, {}, {}, \
{}, {}, {}, {}, {}, {}, {}, {}, {}, {}, {}, {}, {}, {}, {}, {}, {}, {}, {}, \
{}, {}, {}, {}, {}, {}, {}, {}, {}, {}, {}, {}, {}, {}, {}, {}, {}, {}, {}, \
{}, {}, {}, {}, {}, {}, {}, {}, {}, {}, {}, {}, {}, {}, {}, {}, {}, {}, {}, \
{}, {}, {}, {}, {}, {}, {}, {}, {}, {}, {}, {}, {}, {}, {}, {}, {}, {}, {}, \
{}, {}, {}, {}, {}, {}, {}, {}, {}, {}, {}, {}, {}, {}, {}, {}, {}, {}, {}, \
{}, {}, {}, {}, {}, {}, {}, {}, {}, {}, {}, {}, {}, {}, {}, {}, {}, {}, {}, \
{}, {}, {}, {}, {}, {}, {}, {}, {}, {}, {}, {}, {}, {}, {}, {}, {}, {}, {}, \
{}, {}, {}, {}, {}, {}, {}, {}, {}, {}, {}, {}, {}, {}, {}, {}, {}, {}, {}, \
{}, {}, {}, {}, {}, {}, {}, {}, {}, {}, {}, {}, {}, {}, {}, {}, {}, {}, {}, \
{}, {}, {}, {}, {}, {}, {}, {}, {}, {}, {}, {}, {}, {}, {}, {}, {}, {}, {}, \
{}, {}, {}, {}, {}, {}, {}, {}, {}, {}, {}, {}, {}, {}, {}, {}, {}, {}, {}, \
{}, {}, {}, {}, {}, {}, {}, {}, {}, {}, {}, {}, {}, {}, {}, {}, {}, {}, {}, \
{}, {}, {}, {}, {}, {}, {}, {}, {}, {}, {}, {}, {}, {}, {}, {}, {}, {}, {}, \
{}, {}, {}, {}, {}, {}, {}, {}, {}, {}, {}, {}, {}, {}, {}, {}, {}, {}, {}, \
{}, {}, {}, {}, {}, {}, {}, {}, {}, {}, {}, {}, {}, {}, {}, {}, {}, {}, {}, \
{}, {}, {}, {}, {}, {}, {}, {}, {}, {}, {}, {}, {}, {}, {}, {}, {}, {}, {}, \
{}, {}, {}, {}, {}, {}, {}, {}, {}, {}, {}, {}, {}, {}, {}, {}, {}, {}, {}, \
{}, {}, {}, {}, {}, {}, {}, {}, {}, {}, {}, {}, {}, {}, {}, {}, {}, {}, {}, \
{}, {}, {}, {}, {}, {}, {}, {}, {}, {}, {}, {}, {}, {}, {}, {}, {}, {}, {}, \
{}, {}, {}, {}, {}, {}, {}, {}, {}, {}, {}, {}, {}, {}, {}, {}, {}, {}, {}, \
{}, {}, {}, {}, {}, {}, {}, {}, {}, {}, {}, {}, {}, {}, {}, {}, {}, {}, {}, \
{}, {}, {}, {}, {}, {}, {}, {}, {}, {}, {}, {}, {}, {}, {}, {}, {}, {}, {}, \
{}, {}, {}, {}, {}, {}, {}, {}, {}, {}, {}, {}, {}, {}, {}, {}, {}, {}, {}, \
{}, {}, {}, {}, {}, {}, {}, {}, {}, {}, {}, {}, {}, {}, {}, {}, {}, {}, {}, \
{}, {}, {}, {}, {}, {}, {}, {}, {}, {}, {}, {}, {}, {}, {}, {}, {}, {}, {}, \
{}, {}, {}, {}, {}, {}, {}, {}, {}, {}, {}, {}, {}, {}, {}, {}, {}, {}, {}, \
{}, {}, {}, {}, {}, {}, {}, {}, {}, {}, {}, {}, {}, {}, {}, {}, {}, {}, {}, \
{}, {}, {}, {}, {}, {}, {}, {}, {}, {}, {}, {}, {}, {}, {}, {}, {}, {}, {}, \
{}, {}, {}, {}, {}, {}, {}, {}, {}, {}, {}, {}, {}, {}, {}, {}, {}, {}, {}, \
{}, {}, {}, {}, {}, {}, {}, {}, {}, {}, {}, {}, {}, {}, {}, {}, {}, {}, {}, \
{}, {}, {}, {}, {}, {}, {}, {}, {}, {}, {}, {}, {}, {}, {}, {}, {}, {}, {}, \
{}, {}, {}, {}, {}, {}, {}, {}, {}, {}, {}, {}, {}, {}, {}, {}, {}, {}, {}, \
{}, {}, {}, {}, {}, {}, {}, {}, {}, {}, {}, {}, {}, {}, {}, {}, {}, {}, {}, \
{}, {}, {}, {}, {}, {}, {}, {}, {}, {}, {}, {}, {}, {}, {}, {}, {}, {}, {}, \
{}, {}, {}, {}, {}, {}, {}, {}, {}, {}, {}, {}, {}, {}, {}, {}, {}, {}, {}, \
{}, {}, {}, {}, {}, {}, {}, {}, {}, {}, {}, {}, {}, {}, {}, {}, {}, {}, {}, \
{}, {}, {}, {}, {}, {}, {}, {}, {}, {}, {}, {}, {}, {}, {}, {}, {}, {}, {}, \
{}, {}, {}, {}, {}, {}, {}, {}, {}, {}, {}, {}, {}, {}, {}, {}, {}, {}, {}, \
{}, {}, {}, {}, {}, {}, {}, {}, {}, {}, {}, {}, {}, {}, {}, {}, {}, {}, {}, \
{}, {}, {}, {}, {}}, {
          {GrayLevel[0], PointSize[0.003666666666666667], Thickness[Tiny], 
           Opacity[0.2], 
           StyleBox[{},
            FontSize->14]}, 
          {GrayLevel[0], PointSize[0.003666666666666667], Thickness[Tiny], 
           Opacity[0.2], 
           StyleBox[{},
            FontSize->14]}, 
          {GrayLevel[0], PointSize[0.003666666666666667], Thickness[Tiny], 
           Opacity[0.2], 
           StyleBox[{},
            FontSize->14]}, 
          {GrayLevel[0], PointSize[0.003666666666666667], Thickness[Tiny], 
           Opacity[0.2], 
           StyleBox[{},
            FontSize->14]}, 
          {GrayLevel[0], PointSize[0.003666666666666667], Thickness[Tiny], 
           Opacity[0.2], 
           StyleBox[{},
            FontSize->14]}, 
          {GrayLevel[0], PointSize[0.003666666666666667], Thickness[Tiny], 
           Opacity[0.2], 
           StyleBox[{},
            FontSize->14]}, 
          {GrayLevel[0], PointSize[0.003666666666666667], Thickness[Tiny], 
           Opacity[0.2], 
           StyleBox[{},
            FontSize->14]}, 
          {GrayLevel[0], PointSize[0.003666666666666667], Thickness[Tiny], 
           Opacity[0.2], 
           StyleBox[{},
            FontSize->14]}, 
          {GrayLevel[0], PointSize[0.003666666666666667], Thickness[Tiny], 
           Opacity[0.2], 
           StyleBox[{},
            FontSize->14]}, 
          {GrayLevel[0], PointSize[0.003666666666666667], Thickness[Tiny], 
           Opacity[0.2], 
           StyleBox[{},
            FontSize->14]}, 
          {GrayLevel[0], PointSize[0.003666666666666667], Thickness[Tiny], 
           Opacity[0.2], 
           StyleBox[{},
            FontSize->14]}, 
          {GrayLevel[0], PointSize[0.003666666666666667], Thickness[Tiny], 
           Opacity[0.2], 
           StyleBox[{},
            FontSize->14]}, 
          {GrayLevel[0], PointSize[0.003666666666666667], Thickness[Tiny], 
           Opacity[0.2], 
           StyleBox[{},
            FontSize->14]}, 
          {GrayLevel[0], PointSize[0.003666666666666667], Thickness[Tiny], 
           Opacity[0.2], 
           StyleBox[{},
            FontSize->14]}, 
          {GrayLevel[0], PointSize[0.003666666666666667], Thickness[Tiny], 
           Opacity[0.2], 
           StyleBox[{},
            FontSize->14]}, 
          {GrayLevel[0], PointSize[0.003666666666666667], Thickness[Tiny], 
           Opacity[0.2], 
           StyleBox[{},
            FontSize->14]}, 
          {GrayLevel[0], PointSize[0.003666666666666667], Thickness[Tiny], 
           Opacity[0.2], 
           StyleBox[{},
            FontSize->14]}, 
          {GrayLevel[0], PointSize[0.003666666666666667], Thickness[Tiny], 
           Opacity[0.2], 
           StyleBox[{},
            FontSize->14]}, 
          {GrayLevel[0], PointSize[0.003666666666666667], Thickness[Tiny], 
           Opacity[0.2], 
           StyleBox[{},
            FontSize->14]}, 
          {GrayLevel[0], PointSize[0.003666666666666667], Thickness[Tiny], 
           Opacity[0.2], 
           StyleBox[{},
            FontSize->14]}, 
          {GrayLevel[0], PointSize[0.003666666666666667], Thickness[Tiny], 
           Opacity[0.2], 
           StyleBox[{},
            FontSize->14]}, 
          {GrayLevel[0], PointSize[0.003666666666666667], Thickness[Tiny], 
           Opacity[0.2], 
           StyleBox[{},
            FontSize->14]}, 
          {GrayLevel[0], PointSize[0.003666666666666667], Thickness[Tiny], 
           Opacity[0.2], 
           StyleBox[{},
            FontSize->14]}, 
          {GrayLevel[0], PointSize[0.003666666666666667], Thickness[Tiny], 
           Opacity[0.2], 
           StyleBox[{},
            FontSize->14]}, 
          {GrayLevel[0], PointSize[0.003666666666666667], Thickness[Tiny], 
           Opacity[0.2], 
           StyleBox[{},
            FontSize->14]}, 
          {GrayLevel[0], PointSize[0.003666666666666667], Thickness[Tiny], 
           Opacity[0.2], 
           StyleBox[{},
            FontSize->14]}, 
          {GrayLevel[0], PointSize[0.003666666666666667], Thickness[Tiny], 
           Opacity[0.2], 
           StyleBox[{},
            FontSize->14]}, 
          {GrayLevel[0], PointSize[0.003666666666666667], Thickness[Tiny], 
           Opacity[0.2], 
           StyleBox[{},
            FontSize->14]}, 
          {GrayLevel[0], PointSize[0.003666666666666667], Thickness[Tiny], 
           Opacity[0.2], 
           StyleBox[{},
            FontSize->14]}, 
          {GrayLevel[0], PointSize[0.003666666666666667], Thickness[Tiny], 
           Opacity[0.2], 
           StyleBox[{},
            FontSize->14]}, 
          {GrayLevel[0], PointSize[0.003666666666666667], Thickness[Tiny], 
           Opacity[0.2], 
           StyleBox[{},
            FontSize->14]}, 
          {GrayLevel[0], PointSize[0.003666666666666667], Thickness[Tiny], 
           Opacity[0.2], 
           StyleBox[{},
            FontSize->14]}, 
          {GrayLevel[0], PointSize[0.003666666666666667], Thickness[Tiny], 
           Opacity[0.2], 
           StyleBox[{},
            FontSize->14]}, 
          {GrayLevel[0], PointSize[0.003666666666666667], Thickness[Tiny], 
           Opacity[0.2], 
           StyleBox[{},
            FontSize->14]}, 
          {GrayLevel[0], PointSize[0.003666666666666667], Thickness[Tiny], 
           Opacity[0.2], 
           StyleBox[{},
            FontSize->14]}, 
          {GrayLevel[0], PointSize[0.003666666666666667], Thickness[Tiny], 
           Opacity[0.2], 
           StyleBox[{},
            FontSize->14]}, 
          {GrayLevel[0], PointSize[0.003666666666666667], Thickness[Tiny], 
           Opacity[0.2], 
           StyleBox[{},
            FontSize->14]}, 
          {GrayLevel[0], PointSize[0.003666666666666667], Thickness[Tiny], 
           Opacity[0.2], 
           StyleBox[{},
            FontSize->14]}, 
          {GrayLevel[0], PointSize[0.003666666666666667], Thickness[Tiny], 
           Opacity[0.2], 
           StyleBox[{},
            FontSize->14]}, 
          {GrayLevel[0], PointSize[0.003666666666666667], Thickness[Tiny], 
           Opacity[0.2], 
           StyleBox[{},
            FontSize->14]}, 
          {GrayLevel[0], PointSize[0.003666666666666667], Thickness[Tiny], 
           Opacity[0.2], 
           StyleBox[{},
            FontSize->14]}, 
          {GrayLevel[0], PointSize[0.003666666666666667], Thickness[Tiny], 
           Opacity[0.2], 
           StyleBox[{},
            FontSize->14]}, 
          {GrayLevel[0], PointSize[0.003666666666666667], Thickness[Tiny], 
           Opacity[0.2], 
           StyleBox[{},
            FontSize->14]}, 
          {GrayLevel[0], PointSize[0.003666666666666667], Thickness[Tiny], 
           Opacity[0.2], 
           StyleBox[{},
            FontSize->14]}, 
          {GrayLevel[0], PointSize[0.003666666666666667], Thickness[Tiny], 
           Opacity[0.2], 
           StyleBox[{},
            FontSize->14]}, 
          {GrayLevel[0], PointSize[0.003666666666666667], Thickness[Tiny], 
           Opacity[0.2], 
           StyleBox[{},
            FontSize->14]}, 
          {GrayLevel[0], PointSize[0.003666666666666667], Thickness[Tiny], 
           Opacity[0.2], 
           StyleBox[{},
            FontSize->14]}, 
          {GrayLevel[0], PointSize[0.003666666666666667], Thickness[Tiny], 
           Opacity[0.2], 
           StyleBox[{},
            FontSize->14]}, 
          {GrayLevel[0], PointSize[0.003666666666666667], Thickness[Tiny], 
           Opacity[0.2], 
           StyleBox[{},
            FontSize->14]}, 
          {GrayLevel[0], PointSize[0.003666666666666667], Thickness[Tiny], 
           Opacity[0.2], 
           StyleBox[{},
            
            FontSize->
             14]}, {}, {}, {}, {}, {}, {}, {}, {}, {}, {}, {}, {}, {}, {}, \
{}, {}, {}, {}, {}, {}, {}, {}, {}, {}, {}, {}, {}, {}, {}, {}, {}, {}, {}, \
{}, {}, {}, {}, {}, {}, {}, {}, {}, {}, {}, {}, {}, {}, {}, {}, {}, {}, {}, \
{}, {}, {}, {}, {}, {}, {}, {}, {}, {}, {}, {}, {}, {}, {}, {}, {}, {}, {}, \
{}, {}, {}, {}, {}, {}, {}, {}, {}, {}, {}, {}, {}, {}, {}, {}, {}, {}, {}, \
{}, {}, {}, {}, {}, {}, {}, {}, {}, {}, {}, {}, {}, {}, {}, {}, {}, {}, {}, \
{}, {}, {}, {}, {}, {}, {}, {}, {}, {}, {}, {}, {}, {}, {}, {}, {}, {}, {}, \
{}, {}, {}, {}, {}, {}, {}, {}, {}, {}, {}, {}, {}, {}, {}, {}, {}, {}, {}, \
{}, {}, {}, {}, {}, {}, {}, {}, {}, {}, {}, {}, {}, {}, {}, {}, {}, {}, {}, \
{}, {}, {}, {}, {}, {}, {}, {}, {}, {}, {}, {}, {}, {}, {}, {}, {}, {}, {}, \
{}, {}, {}, {}, {}, {}, {}, {}, {}, {}, {}, {}, {}, {}, {}, {}, {}, {}, {}, \
{}, {}, {}, {}, {}, {}, {}, {}, {}, {}, {}, {}, {}, {}, {}, {}, {}, {}, {}, \
{}, {}, {}, {}, {}, {}, {}, {}, {}, {}, {}, {}, {}, {}, {}, {}, {}, {}, {}, \
{}, {}, {}, {}, {}, {}, {}, {}, {}, {}, {}, {}, {}, {}, {}, {}, {}, {}, {}, \
{}, {}, {}, {}, {}, {}, {}, {}, {}, {}, {}, {}, {}, {}, {}, {}, {}, {}, {}, \
{}, {}, {}, {}, {}, {}, {}, {}, {}, {}, {}, {}, {}, {}, {}, {}, {}, {}, {}, \
{}, {}, {}, {}, {}, {}, {}, {}, {}, {}, {}, {}, {}, {}, {}, {}, {}, {}, {}, \
{}, {}, {}, {}, {}, {}, {}, {}, {}, {}, {}, {}, {}, {}, {}, {}, {}, {}, {}, \
{}, {}, {}, {}, {}, {}, {}, {}, {}, {}, {}, {}, {}, {}, {}, {}, {}, {}, {}, \
{}, {}, {}, {}, {}, {}, {}, {}, {}, {}, {}, {}, {}, {}, {}, {}, {}, {}, {}, \
{}, {}, {}, {}, {}, {}, {}, {}, {}, {}, {}, {}, {}, {}, {}, {}, {}, {}, {}, \
{}, {}, {}, {}, {}, {}, {}, {}, {}, {}, {}, {}, {}, {}, {}, {}, {}, {}, {}, \
{}, {}, {}, {}, {}, {}, {}, {}, {}, {}, {}, {}, {}, {}, {}, {}, {}, {}, {}, \
{}, {}, {}, {}, {}, {}, {}, {}, {}, {}, {}, {}, {}, {}, {}, {}, {}, {}, {}, \
{}, {}, {}, {}, {}, {}, {}, {}, {}, {}, {}, {}, {}, {}, {}, {}, {}, {}, {}, \
{}, {}, {}, {}, {}, {}, {}, {}, {}, {}, {}, {}, {}, {}, {}, {}, {}, {}, {}, \
{}, {}, {}, {}, {}, {}, {}, {}, {}, {}, {}, {}, {}, {}, {}, {}, {}, {}, {}, \
{}, {}, {}, {}, {}, {}, {}, {}, {}, {}, {}, {}, {}, {}, {}, {}, {}, {}, {}, \
{}, {}, {}, {}, {}, {}, {}, {}, {}, {}, {}, {}, {}, {}, {}, {}, {}, {}, {}, \
{}, {}, {}, {}, {}, {}, {}, {}, {}, {}, {}, {}, {}, {}, {}, {}, {}, {}, {}, \
{}, {}, {}, {}, {}, {}, {}, {}, {}, {}, {}, {}, {}, {}, {}, {}, {}, {}, {}, \
{}, {}, {}, {}, {}, {}, {}, {}, {}, {}, {}, {}, {}, {}, {}, {}, {}, {}, {}, \
{}, {}, {}, {}, {}, {}, {}, {}, {}, {}, {}, {}, {}, {}, {}, {}, {}, {}, {}, \
{}, {}, {}, {}, {}, {}, {}, {}, {}, {}, {}, {}, {}, {}, {}, {}, {}, {}, {}, \
{}, {}, {}, {}, {}, {}, {}, {}, {}, {}, {}, {}, {}, {}, {}, {}, {}, {}, {}, \
{}, {}, {}, {}, {}, {}, {}, {}, {}, {}, {}, {}, {}, {}, {}, {}, {}, {}, {}, \
{}, {}, {}, {}, {}, {}, {}, {}, {}, {}, {}, {}, {}, {}, {}, {}, {}, {}, {}, \
{}, {}, {}, {}, {}, {}, {}, {}, {}, {}, {}, {}, {}, {}, {}, {}, {}, {}, {}, \
{}, {}, {}, {}, {}, {}, {}, {}, {}, {}, {}, {}, {}, {}, {}, {}, {}, {}, {}, \
{}, {}, {}, {}, {}, {}, {}, {}, {}, {}, {}, {}, {}, {}, {}, {}, {}, {}, {}, \
{}, {}, {}, {}, {}, {}, {}, {}, {}, {}, {}, {}, {}, {}, {}, {}, {}, {}, {}, \
{}, {}, {}, {}, {}, {}, {}, {}, {}, {}, {}, {}, {}, {}, {}, {}, {}, {}, {}, \
{}, {}, {}, {}, {}, {}, {}, {}, {}, {}, {}, {}, {}, {}, {}, {}, {}, {}, {}, \
{}, {}, {}, {}, {}, {}, {}, {}, {}, {}, {}, {}, {}, {}, {}, {}, {}, {}, {}, \
{}, {}, {}, {}, {}, {}, {}, {}, {}, {}, {}, {}, {}, {}, {}, {}, {}, {}, {}, \
{}, {}, {}, {}, {}, {}, {}, {}, {}, {}, {}, {}, {}, {}, {}, {}, {}, {}, {}, \
{}, {}, {}, {}, {}, {}, {}, {}, {}, {}, {}, {}, {}, {}, {}, {}, {}, {}, {}, \
{}, {}, {}, {}, {}, {}, {}, {}, {}, {}, {}, {}, {}, {}, {}, {}, {}, {}, {}, \
{}, {}, {}, {}, {}, {}, {}, {}, {}, {}, {}, {}, {}, {}, {}, {}, {}, {}, {}, \
{}, {}, {}, {}, {}, {}, {}, {}, {}, {}, {}, {}, {}, {}, {}, {}, {}, {}, {}, \
{}, {}, {}, {}, {}, {}, {}, {}, {}, {}, {}, {}, {}, {}, {}, {}, {}, {}, {}, \
{}, {}, {}, {}, {}, {}, {}, {}, {}, {}, {}, {}, {}, {}, {}, {}, {}, {}, {}, \
{}, {}, {}, {}, {}, {}, {}, {}, {}, {}, {}, {}, {}, {}, {}, {}, {}, {}, {}, \
{}, {}, {}, {}, {}, {}, {}, {}, {}, {}, {}, {}, {}, {}, {}, {}, {}, {}, {}, \
{}, {}, {}, {}, {}, {}, {}, {}, {}, {}, {}, {}, {}, {}, {}, {}, {}, {}, {}, \
{}, {}, {}, {}, {}, {}, {}, {}, {}, {}, {}, {}, {}, {}, {}, {}, {}, {}, {}, \
{}, {}, {}, {}, {}, {}, {}, {}, {}, {}, {}, {}, {}, {}, {}, {}, {}, {}, {}, \
{}, {}, {}, {}, {}, {}, {}, {}, {}, {}, {}, {}, {}, {}, {}, {}, {}, {}, {}, \
{}, {}, {}, {}, {}, {}, {}, {}, {}, {}, {}, {}, {}, {}, {}, {}, {}, {}, {}, \
{}, {}, {}, {}, {}, {}, {}, {}, {}, {}, {}, {}, {}, {}, {}, {}, {}, {}, {}, \
{}, {}, {}, {}, {}, {}, {}, {}, {}, {}, {}, {}, {}, {}, {}, {}, {}, {}, {}, \
{}, {}, {}, {}, {}, {}, {}, {}, {}, {}, {}, {}, {}, {}, {}, {}, {}, {}, {}, \
{}, {}, {}, {}, {}, {}, {}, {}, {}, {}, {}, {}, {}, {}, {}, {}, {}, {}, {}, \
{}, {}, {}, {}, {}, {}, {}, {}, {}, {}, {}, {}, {}, {}, {}, {}, {}, {}, {}, \
{}, {}, {}, {}, {}, {}, {}, {}, {}, {}, {}, {}, {}, {}, {}, {}, {}, {}, {}, \
{}, {}, {}, {}, {}, {}, {}, {}, {}, {}, {}, {}, {}, {}, {}, {}, {}, {}, {}, \
{}, {}, {}, {}, {}, {}, {}, {}, {}, {}, {}, {}, {}, {}, {}, {}, {}, {}, {}, \
{}, {}, {}, {}, {}, {}, {}, {}, {}, {}, {}, {}, {}, {}, {}, {}, {}, {}, {}, \
{}, {}, {}, {}, {}, {}, {}, {}, {}, {}, {}, {}, {}, {}, {}, {}, {}, {}, {}, \
{}, {}, {}, {}, {}, {}, {}, {}, {}, {}, {}, {}, {}, {}, {}, {}, {}, {}, {}, \
{}, {}, {}, {}, {}, {}, {}, {}, {}, {}, {}, {}, {}, {}, {}, {}, {}, {}, {}, \
{}, {}, {}, {}, {}, {}, {}, {}, {}, {}, {}, {}, {}, {}, {}, {}, {}, {}, {}, \
{}, {}, {}, {}, {}, {}, {}, {}, {}, {}, {}, {}, {}, {}, {}, {}, {}, {}, {}, \
{}, {}, {}, {}, {}, {}, {}, {}, {}, {}, {}, {}, {}, {}, {}, {}, {}, {}, {}, \
{}, {}, {}, {}, {}, {}, {}, {}, {}, {}, {}, {}, {}, {}, {}, {}, {}, {}, {}, \
{}, {}, {}, {}, {}, {}, {}, {}, {}, {}, {}, {}, {}, {}, {}, {}, {}, {}, {}, \
{}, {}, {}, {}, {}, {}, {}, {}, {}, {}, {}, {}, {}, {}, {}, {}, {}, {}, {}, \
{}, {}, {}, {}, {}, {}, {}, {}, {}, {}, {}, {}, {}, {}, {}, {}, {}, {}, {}, \
{}, {}, {}, {}, {}, {}, {}, {}, {}, {}, {}, {}, {}, {}, {}, {}, {}, {}, {}, \
{}, {}, {}, {}, {}, {}, {}, {}, {}, {}, {}, {}, {}, {}, {}, {}, {}, {}, {}, \
{}, {}, {}, {}, {}, {}, {}, {}, {}, {}, {}, {}, {}, {}, {}, {}, {}, {}, {}, \
{}, {}, {}, {}, {}, {}, {}, {}, {}, {}, {}, {}, {}, {}, {}, {}, {}, {}, {}, \
{}, {}, {}, {}, {}, {}, {}, {}, {}, {}, {}, {}, {}, {}, {}, {}, {}, {}, {}, \
{}, {}, {}, {}, {}, {}, {}, {}, {}, {}, {}, {}, {}, {}, {}, {}, {}, {}, {}, \
{}, {}, {}, {}, {}, {}, {}, {}, {}, {}, {}, {}, {}, {}, {}, {}, {}, {}, {}, \
{}, {}, {}, {}, {}, {}, {}, {}, {}, {}, {}, {}, {}, {}, {}, {}, {}, {}, {}, \
{}, {}, {}, {}, {}, {}, {}, {}, {}, {}, {}, {}, {}, {}, {}, {}, {}, {}, {}, \
{}, {}, {}, {}, {}, {}, {}, {}, {}, {}, {}, {}, {}, {}, {}, {}, {}, {}, {}, \
{}, {}, {}, {}, {}, {}, {}, {}, {}, {}, {}, {}, {}, {}, {}, {}, {}, {}, {}, \
{}, {}, {}, {}, {}, {}, {}, {}, {}, {}, {}, {}, {}, {}, {}, {}, {}, {}, {}, \
{}, {}, {}, {}, {}, {}, {}, {}, {}, {}, {}, {}, {}, {}, {}, {}, {}, {}, {}, \
{}, {}, {}, {}, {}, {}, {}, {}, {}, {}, {}, {}, {}, {}, {}, {}, {}, {}, {}, \
{}, {}, {}, {}, {}, {}, {}, {}, {}, {}, {}, {}, {}, {}, {}, {}, {}, {}, {}, \
{}, {}, {}, {}, {}, {}, {}, {}, {}, {}, {}, {}, {}, {}, {}, {}, {}, {}, {}, \
{}, {}, {}, {}, {}, {}, {}, {}, {}, {}, {}, {}, {}, {}, {}, {}, {}, {}, {}, \
{}, {}, {}, {}, {}, {}, {}, {}, {}, {}, {}, {}, {}, {}, {}, {}, {}, {}, {}, \
{}, {}, {}, {}, {}, {}, {}, {}, {}, {}, {}, {}, {}, {}, {}, {}, {}, {}, {}, \
{}, {}, {}, {}, {}, {}, {}, {}, {}, {}, {}, {}, {}, {}, {}, {}, {}, {}, {}, \
{}, {}, {}, {}, {}, {}, {}, {}, {}, {}, {}, {}, {}, {}, {}, {}, {}, {}, {}, \
{}, {}, {}, {}, {}, {}, {}, {}, {}, {}, {}, {}, {}, {}, {}, {}, {}, {}, {}, \
{}, {}, {}, {}, {}, {}, {}, {}, {}, {}, {}, {}, {}, {}, {}, {}, {}, {}, {}, \
{}, {}, {}, {}, {}, {}, {}, {}, {}, {}, {}, {}, {}, {}, {}, {}, {}, {}, {}, \
{}, {}, {}, {}, {}, {}, {}, {}, {}, {}, {}, {}, {}, {}, {}, {}, {}, {}, {}, \
{}, {}, {}, {}, {}, {}, {}, {}, {}, {}, {}, {}, {}, {}, {}, {}, {}, {}, {}, \
{}, {}, {}, {}, {}, {}, {}, {}, {}, {}, {}, {}, {}, {}, {}, {}, {}, {}, {}, \
{}, {}, {}, {}, {}, {}, {}, {}, {}, {}, {}, {}, {}, {}, {}, {}, {}, {}, {}, \
{}, {}, {}, {}, {}, {}, {}, {}, {}, {}, {}, {}, {}, {}, {}, {}, {}, {}, {}, \
{}, {}, {}, {}, {}, {}, {}, {}, {}, {}, {}, {}, {}, {}, {}, {}, {}, {}, {}, \
{}, {}, {}, {}, {}, {}, {}, {}, {}, {}, {}, {}, {}, {}, {}, {}, {}, {}, {}, \
{}, {}, {}, {}, {}, {}, {}, {}, {}, {}, {}, {}, {}, {}, {}, {}, {}, {}, {}, \
{}, {}, {}, {}, {}, {}, {}, {}, {}, {}, {}, {}, {}, {}, {}, {}, {}, {}, {}, \
{}, {}, {}, {}, {}, {}, {}, {}, {}, {}, {}, {}, {}, {}, {}, {}, {}, {}, {}, \
{}, {}, {}, {}, {}, {}, {}, {}, {}, {}, {}, {}, {}, {}, {}, {}, {}, {}, {}, \
{}, {}, {}, {}, {}, {}, {}, {}, {}, {}, {}, {}, {}, {}, {}, {}, {}, {}, {}, \
{}, {}, {}, {}, {}, {}, {}, {}, {}, {}, {}, {}, {}, {}, {}, {}, {}, {}, {}, \
{}, {}, {}, {}, {}, {}, {}, {}, {}, {}, {}, {}, {}, {}, {}, {}, {}, {}, {}, \
{}, {}, {}, {}, {}, {}, {}, {}, {}, {}, {}, {}, {}, {}, {}, {}, {}, {}, {}, \
{}, {}, {}, {}, {}, {}, {}, {}, {}, {}, {}, {}, {}, {}, {}, {}, {}, {}, {}, \
{}, {}, {}, {}, {}, {}, {}, {}, {}, {}, {}, {}, {}, {}, {}, {}, {}, {}, {}, \
{}, {}, {}, {}, {}, {}, {}, {}, {}, {}, {}, {}, {}, {}, {}, {}, {}, {}, {}, \
{}, {}, {}, {}, {}, {}, {}, {}, {}, {}, {}, {}, {}, {}, {}, {}, {}, {}, {}, \
{}, {}, {}, {}, {}, {}, {}, {}, {}, {}, {}, {}, {}, {}, {}, {}, {}, {}, {}, \
{}, {}, {}, {}, {}, {}, {}, {}, {}, {}, {}, {}, {}, {}, {}, {}, {}, {}, {}, \
{}, {}, {}, {}, {}, {}, {}, {}, {}, {}, {}, {}, {}, {}, {}, {}, {}, {}, {}, \
{}, {}, {}, {}, {}, {}, {}, {}, {}, {}, {}, {}, {}, {}, {}, {}, {}, {}, {}, \
{}, {}, {}, {}, {}, {}, {}, {}, {}, {}, {}, {}, {}, {}, {}, {}, {}, {}, {}, \
{}, {}, {}, {}, {}, {}, {}, {}, {}, {}, {}, {}, {}, {}, {}, {}, {}, {}, {}, \
{}, {}, {}, {}, {}, {}, {}, {}, {}, {}, {}, {}, {}, {}, {}, {}, {}, {}, {}, \
{}, {}, {}, {}, {}, {}, {}, {}, {}, {}, {}, {}, {}, {}, {}, {}, {}, {}, {}, \
{}, {}, {}, {}, {}}}, {{}, {}}}, {{}, {{{}, {}, 
          {RGBColor[0, 0, 1], PointSize[0.003666666666666667], Thickness[
           Tiny], Opacity[0.2], LineBox[CompressedData["
1:eJxTTMoPSmViYGAwBmIQDQPGIDDZ1QHC+2AvHxycKR8E4zM46JXkCl+W8YDy
ORzaG6d3npjiBuULODxbwdJg7uYH5Ys43BD6P/vDngAoX8LBJXHi9AuBgVC+
jENEbRdvrmswlK/g4P9scXjvTxhfySEkfIHQ9WkwvopDMN+2r/6rYPrVHFKZ
5fI/TQqC8jUc2GIifS6eCIHytRy2MOh/3MsaBuXrOHhP+GtX4AQzT89BzMr9
WN8jGN/A4daDwLyZrDDzDR2kWlg0WbfB+EYOsvp/fbYEwfjGDvoF33d6nIHx
TRw+HqreHFgFc4+pwx3ZA5xPlsDcY+ZQ31+y2uwzTN7c4Vnt1N0b/sD0Wzjs
P8VZyq3uD+VbOnjcsdWtl/SB8q0cdjfqLlUUh4W/tUNNvuTpe74wvo3D298n
jT5IwfTbOnwrmfbrtx3MPjuHdNOjJ6oTYHx7h1nP5k09lQvzv4MD24ywE9oK
UH6Dg0P4zMK8Tj2YvKPD3FN5HytjoP5pcHSofi404WsezP1ODrtXLfbgfAPT
7+QwiVPtjfd/WPg7Oyza8jiQRzUCKu/s0Phq9tpv/eFQeReH0rMzpGZfDYXK
uzgoSmnptkRC+QyuDkXTi/8KyML0uzr0sYps2dITBZV3c7BaoLdt1hmYvJtD
mWTnjWZ7KJ/B3UF3QsOb5nqY+90dLpTubbl4HBYeHg67fxxbxHIK6p8GDwch
WSffmY6w+PN0uOWrZys3K9gBALeqz/c=
            "]]}, 
          {RGBColor[0, 0, 1], PointSize[0.003666666666666667], Thickness[
           Tiny], Opacity[0.2], LineBox[CompressedData["
1:eJxTTMoPSmViYGAwBmIQDQNpINDm5QDhfbBX+Dz/9o7rMD6DQ67M8eTFDB5Q
PodDV3srd+h8TyhfwGHOEq2FDn/8oXwRh/rjxeHlJYFQvoTDySkc6uYNMHkZ
B2f38JYMIW8oX8HhzeN+O0srmHolh7QVvAH358D4Kg7PzF/zv1zrB+WrOey0
WP/lzA8fKF/Dwe71C6Pns2B8LYdVdsHfuFR9oXwdh7/37ywQtguA8vUc5sbf
ZbhiBuMbOPxjqbvlVgmzz9CBoa93882HML6RQ55N2GOmt6FQvrGDrWC9kBlX
MJRv4mBme7pvU3YQlG/qcDPgPY/gTpi8mUOOZVrNZQuYvLlD7m6N6jmPYfIW
Dve/JJxZaB0B5Vs61ATsSjorGAnlWzmoS3g98jYPh/KtHa7b7rNdsDsMyrdx
MFyRr19UADPP1uHDA+a/nb6w8LZzeL/TPCKxDRYe9g4ll90s3h+G+d/BYdKC
VcYFc6D8BgcHkX0Hb8l1w/zv6GBXH1klygoN/wZHh95D07xPicDiz8lhgtWu
lqZymH4nBwte3YMnX8HMd3ZYuvNTwWlDaPg1ODto9/7ulRGFud/FIS9hswav
BdT9DS4OC/hmCMSvhYWXq8OrkL+b5n8Pgcq7OmTac0Xzq8L86+Yw7Xr9In4W
qHsb3BxcVBddvewDSw/uDikdj3/U34Wm3wZ3h13RqwUsm2Dp2cPh/cV5cSWM
0PTe4OGQrrf34PbJMP95OvgvDTl7aqOvAwCr49F9
            "]]}, 
          {RGBColor[0, 0, 1], PointSize[0.003666666666666667], Thickness[
           Tiny], Opacity[0.2], LineBox[CompressedData["
1:eJxTTMoPSmViYGAwBmIQjQIUfBwgjA/2SQxK9xWu+UP5DA6FsxuC/2V6Qfkc
DkyHg3dH/4DJCzi83PrAecV9mLyIw1Ku8NV1U2F8CYeVt+d5bDTwg/JlHAr5
CubvY/SF8hUcVi0P7f7sHgjlKzn8v3jTblppCJSv4vBOpnZx2tFgKF/NIbss
/7oBA0xew+HmyS83Nt0PgvK1HC5KmBjpVsHM03Eotd+YrGEGs1/PIShcw6ln
VgCUb+Dw1evBkU9RMPMNHWYevyi6OjgMyjdyeC7ydvqkPBjf2CHL//+y2Pkw
+00cHFt8Fvb6hkP5pg4r9I1PySTB+GYOfmtsn858ATPf3MG27sOfhPkw91k4
bNb7srz5N8w9lg5HnBK3hGbB/GPlwLFsnvjeIph+awepdQeZzH7C1Ns4rGMx
VXuwDOYeW4ff74sq1b/B+HYO235enyW4DKbf3uH78l9c237DzHdw0JyUW14W
AI2PBgcHBQXf/yzPYe5zdDjANq836TpUfYOjw8UZe2Qv34Ppd3KY+9Rt8q0p
0PBpcHKYXLUwjk8B5j5nhzn1TJz/3aHppcHZIS7uR7zgFlh8uDjEzr+ndPA1
1L4GFwetRUfE5+6FudfV4UBZor1tJMx8V4dAGe4S6XiYvJuDgd7KQ9cqofwG
N4eXpxrr5sfB4svd4fZikfDkVzB5d4cftdX2LiKw8PFwaNMXq41YCHVvg4fD
1Ut6DhfzYP7zdJhxrX6a15MgBwDGBdWV
            "]]}, 
          {RGBColor[0, 0, 1], PointSize[0.003666666666666667], Thickness[
           Tiny], Opacity[0.2], LineBox[CompressedData["
1:eJxTTMoPSmViYGAwBmIQDQNpINDm6wDhfbC/pfPn/ykdfyifwSG95gLTjcQA
KJ/DIbJBRGPezBAoX8DhyvzJIZyzgqB8EYfn7zo+lvsGQ/kSDl2nReZ2ysP4
Mg7ZX/3VZ6yCqVdwMPg67+/iZTDzlBys9aUfrsmA8VUcpGWX1XitgulXc4g8
94i15TaMr+Ewf/rq0HhtmHlaDv9XHHnwMDgQytdxMN8jObWtG6Zez0H0weFn
Uy1g8gYOOqmbynvKYP4zdOiZoroh4ztM3shhyurbr82jYeYbOwj8y+s99xVm
nolDrePHR2/kwqF8U4e/V802K76E6TdzcNlSz/DKDeYfc4cDByo4MmQjoXwL
h7wW9sUb94ZB+ZYOR5jd+m68hpln5eBYv8LlfjVMv7WDuuiHsH5ZGN/GwXF/
yc/VE0KhfFuH2dpNBczKMPfZOfBY7rieNA/Gt3eYbOnapfIQ5h8Hhz7J7yqZ
U6Dx3+Dg4KP+z1zwpTdU3tFh7orNkyfd9ITKOzqs+ha868oWH6i8kwOPe5Y6
T4sfVN7JQXpJQMLkcFh4OjuY5/4P6lkM5Tc4O8QnZUVv1IelLxeHQoPnu09P
gprX4OKwNrHzpU00zHxXh98zg8ObL0LDs8HVIWZ7zY7z8Phyc9j54Hri5Uqo
/xrcHJyV78zq0oL5z92h2D+s4+JfKL/B3WG9Ive3N+9h+j0cMlc7CrmrwPR7
OHRJeb+dXwALX08HRk/dlefnBzsAACqt13Q=
            "]]}, 
          {RGBColor[0, 0, 1], PointSize[0.003666666666666667], Thickness[
           Tiny], Opacity[0.2], LineBox[CompressedData["
1:eJxTTMoPSmViYGAwBmIQDQNnzwDBG1cHCO+DfTUft+8NY0con8Fhz7YDPNe7
PaF8Doc7+SWprQxeUL6Ag1UOm11CsTeUL+Lg5evfavzbF8qXcFibLT2FMdwH
ypdxuHxXs1LWA6ZfwSFduGbr3f5AKF/J4UX1/Ot/BIOgfBUHsxLLIolqGF/N
gUlB4Ha/SxiUr+Fw97ZPUMbeEChfyyE/JCbpw2+YvI5D/UynaTJtwVC+nsOd
fdf1d1rDzDNw2OT1Ost3XwCUb+iwQXV2zvtqmHuMHCzXiqxo+w8z39jh4s1t
XmHuoVC+iYNA8azZTedh5ps6vDqgwOnOB1Nv5nAx8wADnx1MvbkD3+KlpeLG
MPMtHJSL+vxKTsDCy9JBzZlTZ2qVH5Rv5dClIubl/sUfyrd2ULPtffeCH6bf
xkF+ibiszQ2Y+20ddHa+tDL7CpO3c/jQceapdwJM3t6hu9GWW1gbZr6Dg03e
tQtG3VB+g4PDzCruJanWMHlHhzqRk2WvC6Hx1+DoINS5I4LdEGaek4OVOpu4
VyzUfQ1ODtxr4u6+eQGz39mBd0UpR38qNLwbnB3mvdFe+/URLHxcHOq+Pmh8
swEafg0uDhopPzkVH8PC09XhcLSC91NbmLyrQ1XiF/M7XTB5N4ezGYJCca+g
7mlwc3jxZuEKqy+w+Hd3WHwooEmrGqbf3eFDp0LHPgdYfHg4XLtqa/NgDdQ9
DR4OV15uZtjyCqbf06ErqOLr/o1hDgBJ987O
            "]]}, 
          {RGBColor[0, 0, 1], PointSize[0.003666666666666667], Thickness[
           Tiny], Opacity[0.2], LineBox[CompressedData["
1:eJw1km1Ik1EUx1coiRRZOTIyyTJZJss5n3Ra7j+3Pc90vuylfbC+BY5Ro1UW
2KtP9iF60SgIR9oHqRAjQ3AJpcZIaWzLDxuiUVoQYZRaGkUEmhmdc+Fy+fE7
95xzXzIP+Rx1KxUKhXZ5/lt5jLxaHl4D/tOcflxlsuc8MxIrMDkb6+zuFYmT
4NClFYkPyolT8C3V/b1DYk5Fwqra63VnOD4N4uLmKxd72afjoW2u22tl3org
ZHzLksdKvA0rTilLx/TVxFk4frr28+uMSuJsWIRfo4897FVoqrwVXuetIc6B
ar6+6QZsxLkY23hWyl7rJFajIyQMFJ9gzsPJr+Phj/0OYg3eHnYLMxH2+Qg3
SIm5d9hr4Sz4vXOmlH0Bnn9y2aZa7cQChpXB6Oy1/cR7YH0XcR5p5PhCWFMC
VdENzEVY8ObpogWcX4fdN1uSAxPcfzHWR6+aPR7OX4Kljjp7dgXv3wt/enBH
m479PvSGSuLvU7l+KXxzgyNQuoj1UFvau+63swfSp1vWLAxSfRkYG9C3+XZx
PgMy1f6ES8N0/7IB6p6sxOg891eGwlHj3a4AxctlEKdCX7Sr+T2NeOG0/3n6
SCJvxL3bF1xuVQV5E5pjL8+fm2BvQiw5WXNsxkTejAM9/bDmm8mbkdHi2J40
RPEKEdOy9qBfoHqyiIBOo68J8P+T8GNR/hns4/4k1Ee6mo9eriJvwUJc6Jv4
QOeRLdhU/UawDPF7lKO1obHmideGvx+i1YQ=
            "]]}, 
          {RGBColor[0, 0, 1], PointSize[0.003666666666666667], Thickness[
           Tiny], Opacity[0.2], LineBox[CompressedData["
1:eJxTTMoPSmViYGAwBmIQDQPGIKAc6ADhfbA/z/9y+0e7YCifwcGgalnOpJUw
eQ6H9g0Nr1We+kP5Ag5eG4OXMnHD1Is4CJwS28ZwJgTKl3C4cXFiqqJrGJQv
42BrILBj3t9QKF/BQUNBw2GqD0xeyeG9+73EFdow/SoOl+/LRgf+h/HVHGoD
GLeeWglTr+Ggl2CdMG9GOJSv5VAsv+bwrYswvo7DW81pP81mREL5eg75P5y8
2IqioHwDh1WnO/7tj4eZZ+hQcWnO3tarMPcZOaxQOsR22Q9mnrFD9/qXVbzp
MPeYOLjq7/WyFYH539ThX57mc4H9AVC+mUMqj/QKnz0weXOHkANvzB48hdln
4bDGjvXF4fYgKN/S4buPB2urD4xv5cDpoP9AJdUPyrd2kJ68KzDiByz8bRzK
P71W2hIK49s6pHjfPLOiHqbfziE4xSNP3hzmXnuHvdu38l7YDotPB4fO/G0F
abuh6hscHLpmCZ9fMgnmfkeHE2e2fvUNgdrf4Ohgn6u9zQLuPyeHT+1SDfFW
UPManBwWZfmmsFjB7Hd2WO/qvfZhAUze2aFC+9rH9AiYfheHR3+nFM4094bK
uzhs79TU6DzjCZV3deis5mzkrnKHyrs6uH+8biXnAZN3cziWpr3m8nkPqLyb
g1jG9wi+Gb5QeXeHhtjld8ROeEHl3R3e2QlLvYbZx+Dh0OvVW6bL6gOV93AQ
mxa+3i4KJu/pYDTVmq+83ccBAOUdzU4=
            "]]}, 
          {RGBColor[0, 0, 1], PointSize[0.003666666666666667], Thickness[
           Tiny], Opacity[0.2], LineBox[CompressedData["
1:eJxTTMoPSmViYGAwBmIQjQISfB0gjA/2zNs/B/wN84HyGRx0dj5fp+HmDuVz
OLCatxcyeLpB+QIO24/b8OVOdIXyRRzmuTy+4OMGk5dwUPv6uGvVIph+GYcH
yYwvjSO8oXwFh/evZy58WesB5Ss5TIxT+pnZAFOv4nDHjTlw6lkYX83hgr3Q
TxNJmHoNB4Ozvqp1H2Hu1XJ4ovmBfeJCmH90HF6lveL4eR7G13PoquUq+3LP
C8o3cFjaFlXFdAHmHkOHRb8XZO/LhJln5JD3etELhe0w/cYO5+M/b13g6Q/l
mzjwCnwMnfYhAMo3dSio/SjwXgXGN3NQs4/oOrEhGMo3d3j4xiS6a1oolG/h
8E9vEf/cGBjf0sHV9Fhulx6Mb+Vw3+u6fppcGJRv7VBjdrD3nl4klG/jwMTX
M+FBeTSUb+tg/Opf0rM/4VC+nYPIFpEA4y8RUL69w6vL2aFpK2H6HRxCmmI7
/jJD+Q0ODmmJi1IfBMPUOzo43WEPPasBNa/B0WFBvMDbmDMw/zg5sAtPYpdd
DHVvg5PDbca9Z4/9CITKOzssYbosxFAB5Tc4O3AqpWvFZwdB5V0c6gN+yf6w
hprX4OLQHi2yP9IJZr6rw7kdG44XacLMd3W4fnenVujnEKi8m8Ov3XWv6mHh
2+Dm0F+xdmLEEZh+d4eAwNvr0h1g8u4OUr9Uajdow9zn4bBy61LmY0uh5jV4
OLj+UI9PaYPp93T4dGZ1kubKYAcA9qTTcg==
            "]]}, 
          {RGBColor[0, 0, 1], PointSize[0.003666666666666667], Thickness[
           Tiny], Opacity[0.2], LineBox[CompressedData["
1:eJxTTMoPSmViYGAwBmIQDQNpIMDm7QDhfbCXLWxPEdjkDuUzOFiKxxsXScDk
ORy8uPzfmc0PhPIFHASTFsnu7ITxRRzi2r5WaJ+EqZdwkDfVkd5SBDNPxoEt
Qen4JXcnKF/BwYw/5OOJXR5QvpIDIwNT2J54fyhfxaFl1iT+crcAKF/NQcvz
We6MTX5QvobDj/cLTFbVwPhaDt7Twr6b+fpA+ToOfqe2frv0HWaenoOMxtxr
nxxg7jVwEOuIPzvvG8x8Q4cjnd8LJFJh+o0csg1a2lmKYHxjB5eszdor42Hq
TRwqNN/te6gBM9/UQcJ8n0T4Q5h6M4cTBXeDtj31hfLNHeb+ypN6tgSm38Jh
+vqnNyPaYO63dPhucs4jxwPGt3K4l2z/MrkDFj7WDit4HpbsrvWC8m0cDr1c
M1VuDky9rcNxv9Nua+Ng4W/nsCyw8/39mTD32DtMq/fZy3/SBcp3cPBduNdV
jtkNwm9wcJB7MT3c+okrVN7R4WXckz08mVD1DY4OD+8/tJ02ERafTg7fdV75
9k/1hMo7Ofw3y+S5vhQWHs4Ouzf/jRBUg4Z3g7PDVv2b/wUUg6DyLg5fmCbt
M+6G8htcHHamT2PJPA8LH1eHzcUd4Un3YOa7Oiyd+yzkxgaoexncHBa9l9/e
5AFzn5tDlOr+g1uWweTdHTYwVk553Q31T4O7g9cFJ5EfAk5QeQ8HseuHTzoI
QvkNHg7f10xdFMoPCx9PB6bapXe581wdAAEN0mI=
            "]]}, 
          {RGBColor[0, 0, 1], PointSize[0.003666666666666667], Thickness[
           Tiny], Opacity[0.2], LineBox[CompressedData["
1:eJxTTMoPSmViYGAwBmIQDQOzZgIBZ5ADhPfBnjFuy5z/7SFQPoNDsNEDPw1j
GJ/D4cPt2JQ/D8OgfAGHmweFhc26YPIiDna7ZXl5J8HMk3B48fSBf9irQChf
xkHxcGaLo7MvlK/gwMfZzrr0RwCUr+TwYpJTUXyYH5Sv4vDV0SelcirMfDUH
Dxc3nRC4+zQc7PbcXn/0G0y/lkPS6aKTdgIw+3QcuL/rMfS4wdyj55C4uPks
s2cwlG/g8LzLzT3vSiiUb+gQOaXpuHQ/TL2Rw6T69/5/H8PMN3ao36vz5esf
GN/EwffdUQm75d5QvqnD+WdOvEXXYXwzhyc2ExRPJ8LMM3co+uTz+dcMmP0W
DnJs/1ty/sHkLR0+FUjoTYfbb+VwwOuK3Xo/fyjf2oHPP5a/eT9M3sZhtsnG
ZHVfGN/WoSB+qkmkCYxv52ApkLPdrRXGt3dIYN0+T/wOzP0ODv+9WVsVTKHy
DQ4OVYIuSUr2sPB3dOjd+1WN/z6U3+Do8KzkRpqlGsw9Tg4Kz2ZsXHoVJu/k
UPE9pjJ8Isw+ZwcdcbY2UytofDQ4O4jUek7ZdgAWPy4OEapvVv7ThbqnwcVh
a99l37ApPlB5V4e3Cn2n3C7D9Ls6nEpcWR1jCDPfzWHb21erjeuh7mlwc1gQ
XWPBWgtzv7vDCYc9M9RKYea7Oyzfb/728XVY+vNwkJr8g7txF8x8D4f/O2P8
mJph7vN0+NoqtOoo0H0AkGHQoA==
            "]]}, 
          {RGBColor[0, 0, 1], PointSize[0.003666666666666667], Thickness[
           Tiny], Opacity[0.2], LineBox[CompressedData["
1:eJxTTMoPSmViYGAwBmIQDQPGIDDZzQHC+2C/+sDCD33BvlA+g4Odx5wFgbu9
oHwOhyzdVZP8t/pB+QIOmy/yf83aEgTlizhEqgls370BxpdwuLj855WiaSFQ
vowDe4xC7OtHwVC+gsNczoiFGyfC1Cs5bNeoDP24EcZXcZj0a3dX2kJ/KF/N
QSn5nq/P0gAoX8Ph0iGNmxzzYHwth5v96Yn3jAOhfB2H+tIkj5u3YObpORTG
1cauVYKZZ+DwSPiXT8YSmH5Dh7iqHz85omD6jRwW9816Y8AO4xs7BDZ9i8s/
AAsPEwcedxXx7yu9oXxTh/odbvJXp3tA+WYOdgV98cVJsPA0d6jW5lQUuwNz
j4XD5sW79pdywey3dGC8KlH0Ng3mPiuHxy3ygTxfPaF8a4dmiRfdF57BzLdx
KOW245W0gbnH1qEyvWfVwhhY/Ng5hF101l3wBuY+e4e5Wj9upR+Hmefg8Ch4
ekRZAlR/g4PDXt6NGlXx7lB5RwduxXevHr91gco7OhxeeoelfwFMv5ODRtrE
6zVyUPc3ODmUnFdRfdHiA5V3dvj7YtnpzTOg7mlwdhDx8RALfQLzr4uDjHO5
o8U8aHg0uDgcdHV78P4kLH24OuSVnuO68gcm7+pwfBd/s9BPWHy4Oegw7njB
dBuavhrcHIzs7lx1EIKFr7vD2UumfNq/Ye5zd2DfPIXRKRqm38NBqa11cnY2
zHwPh20/lxdxq8Dc5+lgoJ1+qFLUxwEA0uTQgQ==
            "]]}, 
          {RGBColor[0, 0, 1], PointSize[0.003666666666666667], Thickness[
           Tiny], Opacity[0.2], LineBox[CompressedData["
1:eJxTTMoPSmViYGAwBmIQDQNpINDm4wDhfbBXYnT++n1pAJTP4CArMsXs8rtg
KJ/D4fPVQOvTRkFQvoCD2bJazrM5ML6Iwy9jNSGePTC+hEOgqO6tU09g+mUc
Dl/NqPXfCZNXcLjCZh7zrwrGV3JQO+farv4SZr+Kw7LvbDMTeAKhfDWH4CPT
C1ek+kH5Gg7aRnv2SbyHuV/L4ZiDqjhfly+Ur+MQePZWzbM7MPP0HFgcTloE
/vSH8g0czvquy84/DzPP0OH5FvvTV+95QflGDhNyfxW9eQfjGztMz9z5yjId
Zp+Jw8N5O2QYjWD6TR1WPtLzlWCA2Wfm0L5ecbdiPMz95g7+dsw8XEow91k4
RDbfevbzEIxv6TCTwZ4rhBVmnpVDXYGB/dsLMPdaO5h+n2zBZQILTxuHL+4c
yo29IVC+rUOesN+U7Z6hUL6dw8H05Q9XVcHst3c4kpUSw3ENxndw0C5/3P4+
E8pvcHDIt+N+ezoNJu/oIHf3z/IZmWFQeUcHWxtXuclvIqHyTg5pBbFFqz5D
+Q1ODvkuvJz7b8Lsd3bIWh0eldgAjd8GZ4ejBi6Mwodg5rs4TGNNX20QD/VP
g4uDuuSx+qA0qH0Mrg5eut3lJVkw+10djGpzT3MVwcx3c9iwT7D7eDPU/w1u
Ds9vNz/3vA8LH3cHe0uZ1/EfYfa7O0gs3Sy4NA0WXh4OIf+Sy3ZNgcZXg4fD
rDVHLH5qw9zn6ZB0ROq302Y/BwA5Ec1F
            "]]}, 
          {RGBColor[0, 0, 1], PointSize[0.003666666666666667], Thickness[
           Tiny], Opacity[0.2], LineBox[CompressedData["
1:eJxTTMoPSmViYGAwBmIQDQNpINDm7QDhfbD//XyTvqhwIJTP4FA/zzzi5NVg
KJ/DQaF7RYrxzBAoX8Ch9cXT9Lung6B8EYfs2Bkfvj6G8SUcNCJWfWx6BzNP
xuEIk9O+85oBUL6Cw/Wzn65aXPCH8pUceBRi3U5Kw9SrOCwUL/Ra1gvjqzmU
Zf3Y9uw1TL+Gw253uY7Pq0OhfC0HB/adHEu2RkL5Og5Htz/NfbgwAsrXc/Dj
Vb4u0RoF5Rs4FFhvLDobEA3lGzp8/LDqjdedMCjfyIHdcO8G+9sw/xo7PFka
mt2kCQsPEwfuqlfPeA74QfmmDu0tgrx/fsD4Zg7Vudpcf2b5QvnmDqFuNpqJ
fV5QvoXD/wOBWxkZYHxLh7XbJZPXLnaB8q0cPveEsttu84DyrR085kxXPb8C
Fl82DoIRuUfM9WB8W4fYtdMma8T5QPl2Dm2XH5c8ngnj2zt8NeD+GeflDuU7
OBiluZ+1/OQG4Tc4OEwz2S5886wjVN7RYVHO9fJ3Ic5QeUcHe0W+FX73YfJO
DjmS9hXq952g8k4OF2M9H21rgLnf2UHv5fncD20w850d0loauc6Zwvzr4nDI
9olmVbonVN7FIe7Etmqt37Dwc3VYXbVk5984aPpocHXwt/r/Lo8VJu/msHXv
aWO1p1DzGtwcLjw57339Oyy83R1OOTPpzZCC+r/B3aHJ6//U2NdQ+xg8HFgs
bWX+foKa1+Dh4FnzvP3jZ1h683SoKNovos3m6wAA8nPYVQ==
            "]]}, 
          {RGBColor[0, 0, 1], PointSize[0.003666666666666667], Thickness[
           Tiny], Opacity[0.2], LineBox[CompressedData["
1:eJxTTMoPSmViYGAwBmIQDQPGICDs6QDhfbBPEVPpePELxmdweCPruyj+CozP
4WCYr/Fh4kQvKF/AITd9geXzGd5QvohDsm7azY2PfKF8CYdXDyd1fpSA8WUc
eBmaumbeDIDyFRwuXk/e0rEkEMpXcmB3++tgaBsC5as4HEh5UCjwH6ZezeHh
sdcCK51gfA2Hnixn26v3YXwth9VrT2bVHYS5R8dB3mC91S0uHyhfz+GE++bL
/1f5QfkGDiHZXL4XWWH6DR3uh92wflgNkzdyCKi9/4FfAeY+Y4eq01M9VlTC
1Js4+LiUzZdmg/FNHW5ey/odsgkWPmYOJxX/CJuthoWfuUPrn4iO/y9h5ls4
9E38I3HZHeY+S4dJHp2BHAGw8LJy8IjUtO9aAVNv7VD6dU540lyYehuHCpdO
vi97YHxbh0e+RanqFf5Qvp0Dl9i9yzMewNxn79A5XVUnoxnGd3DYGHEgXhDm
vwYHB6mgOFmuDJi8o8Nc82/F72dC7W9wdNh/1/6J1w5YeDg5iFt+M5gQClXf
4OQgH69zI7oEZr+zwzGd7ldb38LknR1s/pySe34Ept/FYdfmFGfR99D4bnBx
cMvMTHh4MAgq7+qwsnrmGgaY+xtcHRTXHyuc9wim383hBZer4g83mPvdHP6E
JquE7QuGyrs7xD+/9bXGDGa+u8OBU9smnCqBme/hYNB2dXbYS5j5Hg4JH5/x
WkyApT9Ph7e9fGcOhQY7AABpsNaf
            "]]}, 
          {RGBColor[0, 0, 1], PointSize[0.003666666666666667], Thickness[
           Tiny], Opacity[0.2], LineBox[CompressedData["
1:eJxTTMoPSmViYGAwBmIQDQNpIMDm4wDhfbCX05RXmDwvEMpncNgwz7hBcX0I
lM/hEGGiYdm0EyYv4CB5VG3l3N++UL6Iw6zdfqkPzsDMk3CQLBdu0T4Ek5dx
4P6oyry23g/KV3Dwj52TIbgcJq/kcDpY7Wz7fxhfxeF/np3MruXeUL6awyVB
/+8cfQFQvobDE99kfbE8GF/LodIl8JbgVRhfx0Hfg2fr6pUw9+o5nC+/f82p
HCZv4HB2T/eVikyYvKGD5Yfc085/gqB8IwdpZb3MU4th6o0d9plOXrKfESZv
4vAjaUb8qhUw/aYOnsxWDKVMoVC+mUOS1b8+pWYY39whUNpF1uhIMJRv4XDj
9iTjD5th4WvpkOXqfmkXXxiUb+VQPf8617+1MPXWDo5pIYH7v4ZD+TYOEW8X
5l93iYDybR3co1ZY51+B6bdz6J3JbjInAqbe3uGad9zx774weQeHmTeZfl04
B/VPg4PDk9xKh2BhmH2ODgJp9XPSU6Dua3B0cHgl/autBybv5OBqwsI+VQvq
/wYgn2P+H245WHg4O+yS1m8RvA+NzwZnh8l7t0mdOQdLHy4ONRlfV7h3eULl
XRyc9eySoyfA4t/VIaxR0j3/IlR9g6tD3syKvLwYmH43B42zZeu3/YemjwY3
h1ezHhSxL/GHyrs7eM+5q+0uCnOfu8PJrAV+Ev9h8efh0HSSYb2KNEzew2H+
xPgbe+1g8p4OIqW2ER03gxwA/R/KVw==
            "]]}, 
          {RGBColor[0, 0, 1], PointSize[0.003666666666666667], Thickness[
           Tiny], Opacity[0.2], LineBox[CompressedData["
1:eJxTTMoPSmViYGAwBmIQjQIWeDlAGB/sl+2r73b+5wvlMzjYTndof5cRDOVz
OKT+kTK5tDcEyhdwYJVttffdEArlizhM082bOeE4TL2Ew+SYzkv3LQKgfBkH
+7bs6tXbYPIKDtPm/GpccTcIyldyCK3YNjVTEiav4rDAzfGNXzaMr+YwrbXK
9P3bQChfw+F7254fVqIw87UcUm6f4vb+5g/l6ziwhvOcuRflCeXrOXyd3dTE
7usD5Rs47JRxudPhAjPP0CHw4/MfnhIw84wcgoNnb/x+ByZv7KAcGRoYngrj
mzg4XFjJ7MoMU2/qULObV/rbBVh4mjkw3v9uXcgLC09zhxN9v8XZw/2gfAuH
ZJftlmoPYeZZOuxO5WnzUw+D8q0ccku3z7UXgPnf2oHzquTFr00w82wchNef
85n+HGafrQMrv/N9u58w/9k5lHh2ykVqw9xn73A3JVV3939vKN/BQej5lwC7
D1D5BgeHFTGiN1ytYPodHbQrGg7HrYPyGxwd9mRuWl6fBpN3cmCKdH+woQFq
XoOTg3BH1mZDD5i8s0PI1Ed6mc4weWcHPymrNPmvMPtdHLzkBdZ7CELd3+Di
sOyDTA4jGyw8XB32LLpgZWMBDa8GVwdVsVfHZANh6cXN4dj5EsvY+VB+g5uD
+J59E/YHwOLf3eGhxy22li0w/7k7/NnusuffE5j7PBxkEvesEYqBhmeDh8PB
r3Oq54jAwtPT4a3D7beGqv4OAEi+y/Q=
            "]]}, 
          {RGBColor[0, 0, 1], PointSize[0.003666666666666667], Thickness[
           Tiny], Opacity[0.2], LineBox[CompressedData["
1:eJw1kW1I01EUxpfBeiHIIEtk6RrbsilD3f6lqe2Ze7XUymm4EAdaHyJRMdJk
lH9JciIhJLUoa37ImEahQ4ko8SWpCMQgJVGkaOUgZkYZJsgq6ZwLl8uP5zzP
PffcveXVhWeiJBKJ7t9eP3np1leHFf/pu2HlVEiI/mMhluC6oJ+v2GUj3owo
rSlWLpiIo/FEYYdik5l4JwxDEbf4lPNikT4fbKrUsF+G8QealrXSo8RylJ57
31QZyCNWQDZQ72pT5hMrkdRl897+nEusRsNo2tL0Jc5PhP/y5JeZIOsaWKR3
VatuO3Ey4rbKrzVXsq5F1nZhz+5XnJ+Ci2W1V53vCohTcT6+RZ3g4vw0xMyV
D3mLeR46LP50xAerjMR6+EKTb7N9PA8BfZ6aQOYaz+MAqlWGwYcK7ucgnv0u
eRz4cYQ4HZ5t/alfxePEGQg3Oz/26gqJD+FCQYN/ZPYYcSaKIhNbhG6uz0KC
u13b/4bfk43FPKV/aQf7D8Me/iVWPGe/AV13Isv3vCeIgdPDsp7AfaoXgRcu
q7pvhvONyGiVv6w6S37RCGPbhKmx1UF6DqSu9sSOW8Wk50DhvvGts/Ek6SZM
ezrDA0Fi0YQkZ7CmrJfqJWZkhmcsIymsm5Fb91o95yoi3YKp6n2lHyY434Ie
7XiM4ybfb8XCBtGWP8b9WzFWZrpSN8y6DbXekHdhlv5XtCGSvF/vG+X32aGS
lsQpJey3Y2pFUC5/Yj0Xq+aNj+oH8/AXqETSxA==
            "]]}, 
          {RGBColor[0, 0, 1], PointSize[0.003666666666666667], Thickness[
           Tiny], Opacity[0.2], LineBox[CompressedData["
1:eJxTTMoPSmViYGAwBmIQDQNpIHDM2QHC+2AfpHFiquI5JyifwWGnfd3HukMw
PocDs9fvCzrGMPUCDs9P318XrOMI5Ys4JPue5lY67wHlSzhkTkhMSr7sB+XL
OLw5LfBKZ0EglK/gMEu384DwVV8oX8lB4uXGsP29nlC+ikNx9K3SzYUBUL6a
Q/PbgndWNTD1Gg5R7Rs23VgBM1/LgfPVyccrf8PkdRx6di5qsKmH6ddzmPOu
vJ73MYxv4PA3c9qWW+owvqFDyJQw3q7j/lC+kYMQ59e7TM4w84wdTCfL7v6S
4wPlmzh4p9Tdy5SF2W/qoHwv+dbZ815QvpnD4d65bSZxMHlzh8sbY802c8H8
b+Fg+EI+4fmOECjf0uFeSwTzX4VgKN/KgS1GI1lFA8a3dkg+OMt4eyWMb+Nw
0unIg4JZMPfbOjTadhmJvPeG8u0c5q9jX1C0DhYf9g6qcSG/k+7D5B0cnrGk
trROhYZ3g4PD1Bfc3YmOsPB3dKju0Fjofh/q/wZHB71LfHwzrsPCw8mB8Y1I
iKUVTN7J4UXFsqKQzTD/OTtc2ZIp+ON1EFTe2UG4+ofFxMtQPoOLQ0nT7Jcr
TMOh8i4O8rffP+lnCoPKuzpwpEe4HO+F+rfB1eEO665vlslQ9QxuDudMFYNy
4mDmuzkcYrLiYQ6A2e/u4L/Z7TKXNzQ+G9wd0qrO3YyfD3O/h8NtrfnhPa9h
8h4Ov5hFi3iSYOHp6RDQ15ob2hvgAADUVNIE
            "]]}, 
          {RGBColor[0, 0, 1], PointSize[0.003666666666666667], Thickness[
           Tiny], Opacity[0.2], LineBox[CompressedData["
1:eJxTTMoPSmViYGAwBmIQDQOzZgJBpY8DhPfBftGmvIrdkZ5QPoNDZd+a3PXn
3KB8DoevRTwu9zy8oHwBh9I135Zb/IGpF3EwlFr9zYnfG8qXcKhhD12/z9of
ypdxOCZvdOr8Q5i8goPw4Y+T/3X5QvlKDo1TOrrPewdC+SoODZ86/zpNCYDy
1RyC7oi+qxcNhvI1HHx5O8M3vIep13K4NcV6+k1/mLyOg4HtBeearUFQvp6D
uMqX0tSpIVC+gcMDX90LqjNhfEMH98ei17sNYOYZOVhN5k+KOgzTb+zQ/O8T
79JZoVC+iYO5y2eF1sYwKN/UYXLT6rmi7TB5M4dfL+eGBiyCyZsD/cfo+koU
xrdwaLOXbu2YBONbOlQJitrJlcDcb+XwUU6/L3cZjG/tUCP281+uLcx9Ng77
g/16LiyEhY+tw52X+ebpm2B8O4erb5NcXujCwtfe4W660BKjIJh/HBz6r638
9zYE6v8GB4frb1/uN1eEyTs6fBNrmLz3DpTf4OjwvZa9tZ4NJu/kwDu3PWdu
PdS+BieH8/sMv99ZA3OfswP36Wkaz9/AzHd22JL1Knj9hHCovIvDqs9Kl+Yv
gPq/wcVhmtvMZUVdMPNdHbZ/LdjL0AHT7+pQm/vnaGIjTN7NwWHljELjV9Dw
aXBzmPpww7YUI5i8u4N6maKajwY0/TW4OwT/97xcNBEWHh4Ovy27zvIrQ/kN
Hg7Pph2XenMI5n5PhziR92Wb3wU6AAChj9ua
            "]]}, 
          {RGBColor[0, 0, 1], PointSize[0.003666666666666667], Thickness[
           Tiny], Opacity[0.2], LineBox[CompressedData["
1:eJxTTMoPSmViYGAwBmIQDQMzQWCngwOE98F+ed1BP8U0dyifwYFdYtE9dyE/
KJ/Doc9M5OQzTx8oX8Dh+IapD2yneEP5Ig4HxHq2Ba0MgPIlHPINZoqcmA5T
L+Ngr5a25JeaP5Sv4FAsl/x8ghhMXsmhZH2XaZMEzD4Vhxg+AZ90R5h5ag5h
hw34ZUtg6jUcvP0VLgrVwvhaDgLBfH6plcFQvo5DHqvNi+PTQqB8PYdPdVtf
W72ByRs4dCeVXl0SEArlGzowCoefNPgYBuUbOSSoS7JxL4LxjR0+PlBNuTcP
Zp6JQ97H1oyQRJh+U4fumzYup8sjoHwzB42SXu8pF8OhfHOHPesfmWl+DITy
LRz+6zefkrMNgvItHSYXT0huDoDJWznMS6g2l3WG+d/aIXjVrGWHf8HCz8Zh
xsfbu++98YXybR00pla5PRSCqbdzkAhy0Zl0BMa3d/h555FkdhFMv4PD0SzX
lTaXofINDg6vnm5eFa0Cc4+jwxH9j0JPS6D+bXB0+LSYIyg3GBZ+Tg5KMhts
zp+B8hucHDhrdQ9xK8L86+ywS2Td29Y2aPg1ODvcnpxQfukDLPxcHK55W6+8
UwoNvwYXh5qZJzYd04SFp6sD65OlS1aGw+x3dbggvzY/Yx0sfNwcWroerNA6
CXO/m8Nj65uC+z7A5N0dNB0lvk6Ng8m7O2Swik0T+AKT93A43tN9coE2NDwa
PByCZF9NuRIJCy9PhzaBpUtr7ng5AAAkeNDK
            "]]}, 
          {RGBColor[0, 0, 1], PointSize[0.003666666666666667], Thickness[
           Tiny], Opacity[0.2], LineBox[CompressedData["
1:eJxTTMoPSmViYGAwBmIQDQNnzwBBjpcDhPfBPliuQNiqwwPKZ3BQTz2z9e5M
Hyifw4HL5P9Exj++UL6Ag9m8z1+OmHlD+SIOW8NesL9Nhpkn4SB3dKHMXtMA
KF/G4VOJZPH1aD8oX8EhKKY58vdBdyhfyYF/q9Y9hcMOUL6KQ1JsyYRyWxco
X83hxL7E68YfYXwNh6iQLUyfNzhB+VoOX5PqOyQEYXwdh67rjs87nsLM03Mo
sFS7rZUNs8/AgbOlcVN7piOUb+ggwvXecJowzHwjhzjLm5y53jC+sYOy0S1e
rVqYeSYOD1k3TrLthNln6vAo7UL1/RCYvJnDtt2BbXl3YeabO2y33pSz6Z4z
lG/hIM39YPWRszD3WDo0FC3rYI2D8a0c5Dykg9cWw8Lb2sG3/8ax6Gcwvo3D
l4oqwZA+fyjf1mGn6dcXrDGw8LZzcDaxkpg1DRZ/9g7aepHvbmbC1Ds4xN51
MkqXg6pvcHAw4VlncWYqTN7R4ZzU2aJ8qUCovKPDkpkzNsZPD4LKOzncYxHW
/NkAk3dyWHb/hkeRDcx+Z4dFjnnrkjYHQ+WdHabs/X3Z6jpUPYOLw3Ur2cUC
M2H6XRz2+5XYTtoN0+/qcNNc3Vb6Jkze1cFHjM/soDhMv5vDn1mb0gK1oe5p
cHNYEL4i8dp5mPvcHWbsXOe4wz0MKu/u0PQ1q7ZhdyhU3sPBcv2PxWYHQqDy
Hg457DONJp+H2e/psNC9wvaJXIgDAM+Tz6M=
            "]]}, 
          {RGBColor[0, 0, 1], PointSize[0.003666666666666667], Thickness[
           Tiny], Opacity[0.2], LineBox[CompressedData["
1:eJxTTMoPSmViYGAwBmIQDQMzQcDSwQHC+2AfPbmE32anFZTP4JDx8MP1n4xO
UD6Hg8NMQYf3li5QvoADk+/65KyPHlC+iIPMmXPPZmb4Q/kSDmfe3HDQ3BMI
5cs4TP6kYbPFOwjKV3CIu6L0jIc9BMpXcnhcO/91aVswlK/iUHx5zY9NfWFQ
vprDfqcdv03/h0P5Gg653L3MPVMjoHwth0MsU9gUS2Hm6TjMeCrFOFkNZp+e
Q0Pl1v/d6gFQvoFDZvK3qGnzYe41dOD7IvjafAlM3sjh6or4DRlSrlC+scOr
N8mri4L8oHwThx+rvgWs/QmTN3XwdH/34XmhJ5Rv5vB9Rvr7O2dhfHOHqBfP
7BNjvKB8C4fAWbZbvv2A8S0dpl9cM1cvyhfKt3I4FCVVwRDsDeVbO3zvPynH
ZwaTt3GwuDDrsrEGjG/r4DTH/K32Cx8o384h+5DK1cCjMPfaO/TGSd41+ATz
n4PDbZ4H9fYfoPHT4ODA8nOn1cZnsPB3dCj9GvByvyI0/BscHQ59qN5RaQOL
TyeHqV1Gb11loOobnByY2Y7UtrvAwtvZ4cJaN8EuO5i8swO7WFdYzDeY+S4O
b97wetXdgLqnwcVhxhqB9evXw/zj6rAq6o3CrF4ov8HV4ZjpJ/4XvrDwcnNg
1++ZfHgdNHwa3BwU9k7K0BCDuc/dQYCXS+bxMpj57g4JVSHu/WEw93k47C7Y
/eg1LL01eDjUxrzd8agDlt48HfZJp77ffSHUAQAXNdns
            "]]}, 
          {RGBColor[0, 0, 1], PointSize[0.003666666666666667], Thickness[
           Tiny], Opacity[0.2], LineBox[CompressedData["
1:eJxTTMoPSmViYGAwBmIQDQMzQaDSyQHC+2D/8u/1qHW5rlA+g8OaTX9/lv/2
gPI5HHZxHHK5lAbjCzgEnL4aOGG2F5Qv4lAhv+BzyguYvIRDedOKeS9XeEL5
Mg5qlTdzurT9oHwFh20JPTrLP8PklRxsFKzeJpYFQvkqDpcOas1//AvGV3Ow
bruSPdU+CMrXcPBquTYz7F8AlK/lYG459Y6SDExex0HBSOaR4j2YfXoObaf/
lMoYw/gGDhLnFzrxb4CZb+hw9pvect8kGN/IwTMzUfAvTwiUb+yw9PNHGZ3i
YCjfxEHO8G9kAR9M3tRhKbOYNOsnmHvMHI7HfjTbMx1mn7mD70Xt2ZskYHwL
h+VTk59NuAvjWzoEm9jHt8zyh/KtHCIniF071wczz9ohUPN6XWSrD5Rv45C6
qnjhPB9Y+Nk61HMdtWq9CuPbOZwNMT95YbU7lG/v8PlRQMgGTlj8ODjobt14
aJ461P4GBwfvWzstQ3R9ofKODhHB4lL8nVB+g6PDvReGJfYzYe5zctD/apso
XQ4NrwYnh/At74xP2MHC39mhs9M+qv8hVH2Ds8PDdP7XIedg+l0cbqRPZQw+
CfVfg4vD4RKtg/tCYeHv6rDlwJlShQioeQ2uDuXz+s9NvQ+Td3M4W37tyUQp
aPg3uDlY5HNU6S8Nh8q7O/SkZm5UzY6Ayrs72McfShWcFgqV93Aw3hCjzeEO
Vd/g4VDv1nLo5jaYvKfD62KGcz6ekQ4AcMnTuA==
            "]]}, 
          {RGBColor[0, 0, 1], PointSize[0.003666666666666667], Thickness[
           Tiny], Opacity[0.2], LineBox[CompressedData["
1:eJxTTMoPSmViYGAwBmIQjQISfB0gjA/2UUtvB77N8oPyGRwuP+DjOKgA43M4
LJ6cIrtD3R/KF3C46ytTkersDuWLOJROnlwXGeUG5Us4SB3qeyLcAePLOBS/
/HvidKYnlK/g0Mfml+51G8ZXcvij8yOn5yJMvYrDx572ZbwpXlC+moPDdoON
PpkwvobDvAVW2wukYOq1HO7muNb/PuwB5es4HLv/8cKGfTC+noPY85bmdzXe
UL6Bw4aDBQ+2NgVA+YYOO+zMKvn6YHwjh3WHK8+sWATjGzv4Tque+O25D5Rv
4nBy3evH5x7DwsPUwe9UqDm7TxCUb+awv3ShFkdsCJRv7mC+rbhX5GsolG/h
oBTod+B8aDCUb+lwtOjs41nXYPJWDhvCb2cKhMDst3ZIrhYplpSGud/GIbyq
vzx3NSw8bB1Wb2EpvLnQFcq3c+Dc0bMhdxEs/uwdWG1FK4wNYO51cFg7xfSb
pxnU/AYHB9fpuaU3WmDud3TIX7/A7h0f1D0Njg4cpztb7fbD/OPkYNMRuf3c
faj7G5wcUoQcvhexBkLlnR2yP6ozbxaHyTs77Dmnybl2Psx8F4d7BZOWVATD
7HdxCPCvqHhxEeY+VwfT/wLPGrOh6bPB1WFLYsz5px6w8HBz+LDmyK+fXFD7
GtwcOO9/U9lqBAtPd4el7/v/aG2C2tfg7rDLy5DhEQvMfR4OQXeWVlwshYZn
g4fDxis7roQzw+Q9HSx9/wqH1Ac5AABFJNVY
            "]]}, 
          {RGBColor[0, 0, 1], PointSize[0.003666666666666667], Thickness[
           Tiny], Opacity[0.2], LineBox[CompressedData["
1:eJxTTMoPSmViYGAwBmIQjQIe+DhAGB/sXT9nPjZe6AXlMzjU8WY9u+gH43M4
TLyj1np0Fky9gMOxu8KLH8t7QPkiDk6/L93dYOYO5Us41E3fU88l7Aflyzjs
2K8RsexTAJSv4OB6jn/p+7ggKF/J4WCaZ3v/t0AoX8Xhma5v/SdumLyaw9fz
lkYvGGF8DYe9hnXnOv/C1Gs55PraTd+UAZPXcWi+4iut+iUYytdzsLxRdJun
MATKN3Aojterb02HyRs6HH/LwHz1GEy/kcNtT/8ZlSdhfGMHPwfbg2czYfaZ
OKgJeay2XQ3jmzrMfLbuRONCmHozh4ebpk35Kw3jmzu0J3jsWZ4J87+FQ+Ia
vRkayrDws3TYGllUmr/HCcq3cvjUqvhUKg3Gt3aY8kLiz9GLMPU2DvdFrYIv
xsDix9aB1XviT5taXyjfzsGwJuLmrXUweXsHxrBNtuuYYPHn4CDL58sUbO4N
4Tc4OAjGZBnkRMHMd3SwecfQEH8Tqr/B0UGmr0xOeDEsPp0cxIP0bL6WQf3X
4OQw+VZqSg4LLDycHSYdPsVeewXKb3B2eCHzSGR+KSw8XBw+z3vWlXgTGh4N
Lg5r73OtSYuCybs6/LK3llMTC4XKuzrI1pzseDklHCrv5iC+YVdAt1YYVN7N
wb7JUFPwICx+3R0efUm6a84D5Te4Ozxc+LhHexYsvj0cOqSDXkWnwNzv4aB1
dN4JI1OYfk+HGf+XfBdKC3YAAClazq8=
            "]]}, 
          {RGBColor[0, 0, 1], PointSize[0.003666666666666667], Thickness[
           Tiny], Opacity[0.2], LineBox[CompressedData["
1:eJxTTMoPSmViYGAwBmIQDQOzZgLBTj8HCO+DvVnoheOqV72gfAaH9r9H5aeW
ekD5HA6T+5RqbP7B+AIOXV+zLZP4A6F8EQd+9iUTL7wOgvIlHFLM56+ae9gX
ypdxyF46p9bmsw+Ur+CQazfvCMdTTyhfyaHM/6ntm4veUL6KQ1qw0h29ezB5
NYcfLpk3fYxg9ms48Lb1nWjh9YfytRw8IzyCOlVhfB0Ha9nPHmrSMPv0HE69
eqVqGQfjGzhoH3N6fT0d5n9DhzlTHXRX3ofpN3K4cCuGabEOTL2xQ6S40Pd/
ogFQvolDoXjKsoAwGN/U4Zcrv/5dBRjfzMFBVMGCJR/GN3eQ/f7tf64PjG/h
8FW/6kV8BSy8LB1i2XbEv2qA8a0c0pe8lZBsh4WvtcN6fZHtWg2hUL6Nw2dx
p3B5rTAo39ahWlfwVFtHJJRv51C4NCRxx/JgKN/eQce3zFktCGa+gwPv6sdS
W9ZC3dPg4GCscf/y5pUw+xwdZkcvj5VcDg2PBkcH7vPXvVQ3wuLDyWFnj8yW
98bQ8Glwcliz8Gv/zTp3qLyzwzFnJ5PrBVB+g7PDQhWTVY9OwOLPxcHqUXBj
yyRoemtwcdAPV/o6px9mvqvD+qkqweKzoOmnwdVhxcTfTio+sPhxc9g+QZYv
+TXM/W4OfvOTxHx6YeHr7qCvW36T8RPM/e4OrYnvDvw0gPnfw+F552GevdLh
UHkPh8LbX9gX7IKFp6dDog2nqoV1uAMA0cHLsg==
            "]]}, 
          {RGBColor[0, 0, 1], PointSize[0.003666666666666667], Thickness[
           Tiny], Opacity[0.2], LineBox[CompressedData["
1:eJw10mtIk1EYB/CXjChdV0VXs9qkZanF2lapM/fffbKpeemy6sMSAwWZNb+V
6CQN7Wa2L+m8RBdjVA4CkdCk8JNl0IXScJRhU1ZjXZZF6lxJzzlwePnxf97z
HA6PqKSy8MQSjuNk//bily3Z4irKwX99UzpDvIsnJSYyh9H9g9bgOMuXw+uO
NE1cKCSvgVYwGxNYVkSOw3Hj72ZrdzGZj5f83MlntkPkRHRFNZpvWg6QhZhs
3T4QZTtMToIg61OPpc1C3oKRo8Pufic7byvqjx0Zq0tj/bfBWC4qTuhlToGx
Y2Dsxh1Wn4bN54M/51Yx74RVxE9zdRSQJYitSvdcGzeTd4EzzLimy3LJUpS3
/LldGTaSZbB1Xs27dYpZjrB3yvbCyd5rN2Llw1Xxa9l5exCorbte42fvtxd9
lvpHqSE9OR329Q0prUEtOQOuiBiFPaw+E/6PgrK49+w+CpR6fwzeXTCQs7Ap
jEuSNjV5H37NZgitX3XkbMxHxOaJOSVZiamlCqVztYoM3DdU1DjO0P8OoOme
vb26k91PBWl198oParJDBdtlk+KgVkO5Gp3SjfLQNChXg38loflcNuunQUmi
+KwgM4tyDWYei3tLPVTPaeGK+Zy/wGP9taj9bunyidj9dXjSWC+c9eRTroPp
zemAb0ce5Xq8eupe4U+m93Ho8fzB66R38WweDPDa+x6ui6b5dBjQMjS0oEpl
uRH9G9yjqrc0Dw4jkqPnfboR6sflgFcx9sXZUIC/2GHXhg==
            "]]}, 
          {RGBColor[0, 0, 1], PointSize[0.003666666666666667], Thickness[
           Tiny], Opacity[0.2], LineBox[CompressedData["
1:eJxTTMoPSmViYGAwBmIQDQOzZgKBpbcDhPfBfs/OXV9+T/CF8hkcahfNbxOU
gPE5HALV1tw6/NgDyhdwMFQPZTyV6wblizhMfXLWZLeFO5Qv4ZAYu7e0xMAL
ypdxYBD9e1hvNoyv4HA2T0uIIS4QyldycP06/c7PnCAoX8XB5va0yUEc/lC+
mkNfaPHzeY1+UL6Gw4N4Ab4A0QAoX8shu3HBRgYlmHk6DpOt2YIOrQiG8vUc
ts4KedV8CabewGFunf6r6WwwvqGDepBA56tsGN/IYV7sv1zXDph+Y4dty9Ku
CJfC3GfiIBSm4yIjGwrlmzoUh/J15LXC1Js5tF12+MafDHOPucOGfqm6agaY
fguH/65XmSf8h/nP0mGjzJM/v27C9Fs5XPj5g8dQMATKt3Y4+0/P9cMZmLyN
w4KmNUsv2sHMs3XIffmfl8EKxrdz+OL/+VGuNUy9vcNUy7LeyM8weQeHqwzV
O1UVoO5rcHDo2zH/qpwkTL2jw8lO2SOqJ6H+a3B0uLtxx/ywaTD9Tg6O3pcl
K3/C9Ds5yP2V2ri1HKbf2SH98/qJj5eGQ+WdHWrbL9Rs0A+Dyrs4aBmsWc3E
DVXf4OIw8eWU7tJCmH5Xh9+H1aQKXKDx3eDqYJ147+C9JT5QeTeHlQZP8mcp
QPkNbg5f9fIsDjvBwtPdwfK+pWmoAjQ9Nrg7SPtZxQm2wvR7OBz8IcYr6QiN
7wYPh9mPz32ImApLX54OK3cy9/747usAAG300qA=
            "]]}, 
          {RGBColor[0, 0, 1], PointSize[0.003666666666666667], Thickness[
           Tiny], Opacity[0.2], LineBox[CompressedData["
1:eJxTTMoPSmViYGAwBmIQDQOzZgKBpasDhPfBPsjnw5yeDY5QPoNDBa93CPMq
Jyifw8HG7skP4zkOUL6AQ6hSm89se5h6EYfM4vt/FXbB5CUcPJVmWhybYwfl
yzh82npsP89qmHoFh0ff7/6+W+cO5Ss5lNed/rHlgjeUr+LQljor/d8+mLya
A/skrvkeqT5QvoaDu7vyj5lJAVC+loNcUlZfcVoQlK/jMEm83WEVayCUr+cg
n76hTsEaxjdwWH7ux0wBlVAo39DB2NVE3vAcTL+Rw+lVp3+JnoWpN3ZQ9w6a
m6UMkzdxeCPFlTIpAiZv6jDj189VmsIweTOHK2E3Pn/Th/HNHXh0J/XkZAZD
+RYO5VcZHmq9h8lbOnRc/j+PZTpM3srhis+7VcsWwdxn7VArOuNZa2E4lG/j
MPnOLuHv7jC+rYNdwNpjXqdgfDuHX4dXObSkw8yzdzjdw5FhqQvjOzgoeBXL
B/6Bur/BwcEg1OSDqjHMPY4OMRLZN5ayQdU3ODqkOieWyM2GucfJ4Q/n5x0c
HP5QeScHfwmDsjdnYOHh7KBevdvuZgrUvAZnhxUZGh9cY/yg8i4O75f8M/q7
CxqfDS4OngbvUvcpweLT1UHG/I/A7Xwov8HVge9Kn7KaA0y/mwPbGhn11gyY
vJvDka6CuOw4mP3uDq+KlqmnmcHc5+7QaMQhLqgCk/dw2PzZ/3qWEcz/Hg48
b24El5vA7Pd0ONN0c+6m2QEOAIw+zhU=
            "]]}, 
          {RGBColor[0, 0, 1], PointSize[0.003666666666666667], Thickness[
           Tiny], Opacity[0.2], LineBox[CompressedData["
1:eJxTTMoPSmViYGAwBmIQDQNpIODm7gDhfbA3/rhfks3bH8pncEg9m5GtK+IL
5XM4+KWe+1JeFQjlCzhopSjc4rwC44s43NoQoOl5FcaXcHB8tiyIY1oQlC/j
cLiP3WRnaQiUr+BwKMT2fUl3GJSv5DDZ/M/uI7dg8ioOiXFHGg/awvSrOfiL
1zgI7g2A8jUcSlTNt6dpwOS1HP5NmRv9fj7Mfh0Hj7u3w99MhfH1HHrEkxTF
dGH6DRySxNRiI+v9oHxDhwmLm2oylWHqjRzu7fmcfmYlTL2xg3ZjrNunY7Dw
MHF4YsRhevw1LPxMHS74MHa+4vGG8s0c4sRu8+hN8ILyzR2EDkembpSG8S0c
/HN0vyUxwfiWDpMfHJ4iIuEJ5Vs5VP8yvbD8Msw8a4db4nYHH6vA3GPjsG/p
7leai2D6bR3OVdS91laDuc/O4RLL5t/VzTD19g77+GceCYGHp4PD3sdpKobG
UP82ODi0dZQdzvkH87+jw5aUBW921kDDp8HRQYY3fmPAFlj6cHKY8y/4oIEr
1H0NTg7Kf/afv54Gc4+zw4U5Er6GTD5QeWeH44xf2f2FYP5xcUhjzjb+agP1
b4OLw7Sb+84I7nCFyrs6HN1bez7nEDR8G1wdFq6c6nFSBWa+m0Oj2/WX3/dD
/dvg5rDz6d5/bj4w/7k7MLMnO79eB+U3uDv43vZyFQ4Mhsp7OAQo5iRtXwrz
v4dDAYfol+RcWHh5OnzzKK+9uj3IAQBNn9BY
            "]]}, 
          {RGBColor[0, 0, 1], PointSize[0.003666666666666667], Thickness[
           Tiny], Opacity[0.2], LineBox[CompressedData["
1:eJxTTMoPSmViYGAwBmIQjQISvBwgjA/2pm7eNVOYfKF8BofPzwwvPzgM43M4
XONNns8vHgjlCzhMslkZYxoZAOWLOGSps993boSZJ+EwvXPt44smMHkZh0/y
t2dOKwiC8hUc2GS7j009BpNXcnjAm3c0xswfyldxELpxwz5PBCav5qA0qXr3
s38w+zUcnh3l/mt5NgTK13IoNHxvvU0UxtdxyDTryt4fB+PrOfC/5rY4fAnG
N3AQzuBYz8IYDOUbOnQcETi98RrMfUYOdzxuyf7dCOMbO/BLPZC8qhwK5Zs4
2BloHmV5ATPP1GGOfWhQ/XaYejOHs4HLeq//hrnX3KFgerym2BOYfywcvv1Z
c25BO8y/lg6xqfI7zY19oHwrB+GpSZuLu/ygfGsH73W7eSdfgplv42Bhrvmz
3gnGt3WY//hN5h99mH12Dm3fnsqGdcDk7R2EHgnvbjgCc6+Dw+O/M0/tuQW1
v8HBYe2Xx5tPR8PUOzos/Nj9vzYOym9wdOAWXPHwNj8svJwcpgjPP1rzJAwq
7+Sgoc+5Yv8WKJ/B2WFxqeuunsMRUHlnh1VeEZM/pERC5V0c9hpo8srmRkPl
XRy6zP3zcx6GQ+VdHX5f/2K+MQxmvqvDjk8tExi+wex3c9ghrbslZic0PBvc
HBauK147e783VN7doUnmSc7SM9DwaHB3eJL3/K97Oyw9ezjckrwq3SfgBpX3
cDin7eB1sd0ZKu/pcFtzn8+8FG8HAIFj1YY=
            "]]}, 
          {RGBColor[0, 0, 1], PointSize[0.003666666666666667], Thickness[
           Tiny], Opacity[0.2], LineBox[CompressedData["
1:eJw10H1Ik1EUBvAVFcNYBFk0l7TcbGuKqSvNj7ZH971ctdXWihmtcojBtihi
poNtCYEi4YiFQlFGEi2MJkgSWFBWmrmZSNgk6x9BMxMCCcOZ0T0XXl5+PPee
e+7ZddZjqVnL4XDkq9+/P62O9tVVosV/LSgPt/4RSa+qmTkoXzGEhHEwc1HH
U2RLJpTMm3Eu9cbfLKH96cjeK7jSW0XeDvPF/smcj1XMO5AVdbpmy4zMQrye
KxwP3TcwZ4Gfxl03n6LzYixqc7vbItTfbgzwZZoZoY5ZiqZ3vcnMt5TLcHm8
+9Z0nM7nIqyOjXT69cx5CO+sT5fV0f35WPBKuF8+kQsw42iUiQqOMRdC9+1e
wltjYZZDujXRGg+amffBNRV7MDFL+/djW/9orcBiYi5CV564uSN+lLkYRdUL
kr4Y1TsA+6ZJUyhBeQkGT0171rwgl+Ikb84vN1L9MkzVVt/mPzzOXI4G1fXe
Hq6V+SDQ916e+HWCWQGf1xeNviIrkW8IPnEaaT+wXqs4slzM6geAJseHUs1z
6r8CwpavQbP7EMsrYPn8qGE5h+ZVic4p04jdy/oNVGIo50JEP0bzUaEuY/hn
xlPmgAriJs+ZAR+9T43Fxpvnu75TrsbSxrgrK5Pmo0EkGR5Sutl7AxpY77jC
tks2lmsxeNfy7PEY5Vpok1uWbtgo16Elek1k3mNnuQ7zAV5bfQ/leowKTnOc
G9g8AnoM/05rd6QoN8C9kvZD9NKKv7DG0r8=
            "]]}, 
          {RGBColor[0, 0, 1], PointSize[0.003666666666666667], Thickness[
           Tiny], Opacity[0.2], LineBox[CompressedData["
1:eJxTTMoPSmViYGAwBmIQDQPGIDDZywHC+2DPH1B6Re0IjM/gsONlyla1U75Q
PocDh13VO2shPyhfwEHdbn1V/zeYehGHktwnx6KPuEP5Eg7OtfvfzHP2gPJl
HN5umqbPXe4N5Ss4uDnuyv61F6ZfyWF758H2FakweRUH7cfWz6fEekL5ag41
ijfqZ5r4Q/kaDndEe9d+tA2C8rUcvqxztWI7BuPrOLxdp7F6QkgAlK/nMDGB
XfLxOZh/DBwsPJsKJIVgfEOHn7cf3/h8H8Y3cpDc9IDP9ShMv7GD2hPNVVds
Yf43cch+WWZ6cDNM3tSh6gbT26vzfKB8M4dpCqqTfmXAzDN3ELvCm6lyPATK
t3CQj/yR8mdVBJRv6dBkVqrTsggmb+UQ9M6x+nRmKJRv7TA/MdUnqC8Myrdx
eNf393z+PBjf1mHPCa10Ft5wKN/OITru5Y5fl2D67R1q58ZWrOWF8R0c2r46
Zz1LhNrf4OCgUHJpmZcQTL+jg0OxpPen11B+g6PDflEbW/VLMHknBxMnudyL
vlDzGpwccjwPbz9yBeYeZ4cTifK9Cxph5js73JaVODFlJsx+F4dj17iWmU6C
6Xdx+HTNYW3VKpj5rg4t/Kfs/inD9Ls63Dj0mGPbG5i8m4P/FLkqL0eofQ1u
DtVvI2NmqMLCz91B/qWVEvMqmPnuDlfm/ckrngmT93DoWWu/nOsflN/g4dD7
6Gq7z0ZYfHo6rN+21c1ocqADAAIB1nw=
            "]]}, 
          {RGBColor[0, 0, 1], PointSize[0.003666666666666667], Thickness[
           Tiny], Opacity[0.2], LineBox[CompressedData["
1:eJxTTMoPSmViYGAwBmIQDQNpIMDm7gDhfbD/Mm2j6oX7rlA+g8P2B/FzJOe7
QfkcDmrccy2bAmDyAg51p3/EGzB4Q/kiDqfFPLt/OsPkJRw+Sm6a8umgC5Qv
4zDzRHpvCAdMXsHhlrN46NrFzlC+koObSouXez3MPBUHZZGg263VAVC+msMq
Pp5lrBMDoXwNh89rDzZvyPKD8rUclLxL3Iy/wvg6DnHJu7su+sD06zksLZhj
7pXmD+UbOCwSfnY+xSoIyjd0cLM7N6t3eQiUb+RwfnJDu9Q+mH3GDoobPb7+
+gxTb+LQtcHBSCA0DMo3dQia3PljpyxMv5nD+0u7CpPEg6F8c4ejSk83xl2D
8S0c6nYwFu04FwrlWzpMMzR95L4NJm/lMPHVWg221zD7rR3urV+q9rkJZr+N
g+jvT2+PFMD4tg5zZhYw1mfA/Gvn0HfBdP10QZi8vYN5JtsBx2CYeQ4OyZ6t
zG8boe5tcHD4OD361dNnMPc7Ory2UPzY0QT1X4Ojg8GhPI+gxTD3OTkcTt+l
tbsUal6Dk4OiUO5UiR0w+50dXLYqFZ+HuafB2aGqW2TtvUMweRcHXYljErda
ofHV4OJQWGkdGfgPJu/qMGvro8z0dph+V4ftjn9kb6fB3O/mMG9jr0O4F0ze
zYFl+66TP9b6QOXdHW57SKd72UPTb4O7Q/D6avc3CbD06OHwu6q4Pmi2PVTe
w+HeqrvPLnvaQOU9HQ5MUd1d/sjSAQAsfNVU
            "]]}, 
          {RGBColor[0, 0, 1], PointSize[0.003666666666666667], Thickness[
           Tiny], Opacity[0.2], LineBox[CompressedData["
1:eJxTTMoPSmViYGAwBmIQjQIKAhwgjA/2zks5/HZUeEH5DA7yStP/BCf7Qfkc
DjXLg05qXYLxBRwuXAq0VfntD+WLOMg2y+46HQQzT8LBVXBm4fOEQChfxuHA
2e035VJDoHwFh9USiy701gZB+UoOYrWeX95wwPgqDu9XtjtNNgmG8tUclvIm
/l6kCdOv4XD7WozzmaBQKF/LwaBtm5vlKxhfxyHv566sqcoRUL6ew7n630oC
YjB5A4dA3r7Tnh9g5hk6LK9bm/RtFYxv5CDAv3R73SaYemMH2b1J7Jtuh0H5
Jg7aFiaceaIwvqlD03zf+YsUwqF8M4fTDY2vPrjC+OYO3+35Qj4Hw8LDwmFJ
Qqjp9zsw/1k6PEhp9lsxD2aflcODoxcfTA2F8a0d9Cz+3+pbC3OfjYP7z4Wy
zX4wvq3DFemko1kTYHw7h4Kw2lbZLhjf3uGz6YspO+D+d3B4K7G5QakBym9w
cPgVKmQ26QrMPY4ONT0pfYbPofHR4OhgaPmLxWcOzL9ODsfumx1IvwL1X4OT
A0uL3rr/9yKh8s4O0xm2/11vCA3/BmcHG4GGggYvmH4Xh1/8Zd8+xMDsd3G4
mKApLy0Ciy9XB8eZX7bFToGqb3B1+NMQzxrhBUsfbg61+fMmPG6Huc/NIWQZ
t9YGX1j4ujucSVjp0d0PTY8N7g5Xgjl+vG6CpV8PhyCz6H9T30LVN3g4PPM4
Ex+dAPO/p8MeNuVdrk6BDgCfZdFf
            "]]}, 
          {RGBColor[0, 0, 1], PointSize[0.003666666666666667], Thickness[
           Tiny], Opacity[0.2], LineBox[CompressedData["
1:eJxTTMoPSmViYGAwBmIQDQPGIBDs5wDhfbBPv97yg0XIH8pncHi3bq9h+H1P
KJ/DQS8+0GPJMhhfwKFEZUbg/c4AKF/E4YEnx0et7YFQvoTDp29Ka0JaYHwZ
hxqBkoUt/DD1Cg4nXPQnfd4O4ys5eKy9tFvthDuUr+Jw8dVh18U/XaB8NYdr
gilsdRtdoXwNh7rN3eG8mTD1Wg43ly1xuZ4B4+s4mDyrObbe3BvK13PI2H3V
7WwbzD4Dhy0/bBeXSAdB+YYOAk8uxiVeD4XyjRx6n5q4ng8Lg/KNHYKbkwvO
O4ZD+SYOc3dvkOJ+HA3lmzpsuyR6Sel/FJRv5rBtcq3zM10Y39xBPsT8y6Kn
MPMsHMQswpu1N8Pss3SIMVnvs3l/CJRv5bAgaeLx0+0wvrXD3dtpcy01YOFp
42DKvafH4Y0vlG/rYC1pkpm4AuY/O4fU0IeLp+6F+c/eIcJ5g8yX5cFQvoND
QHK5cT0HlN/g4HDKZJ8YuzpMv6OD+h/Lvat1oPwGR4fTrqYCF11g8e/k8MHD
5dxsBi+ovJPDygizz8uzYenJ2YHrz2S9w1dh+p0dqt2vry7ohOl3cTjB+/hE
/Cwov8HFYcLbN0tuesLSn6tD5vfgzqZJMHlXh5K1r9t7z8DSg5uDzu83L9In
QfkNbg4f7+999izJByrv7mCyNnxmfRSU3+DusDv1x8kIYZj/PBzES2+lc0hC
w7fBw8HfTPWJ2lRY+Hg6VG2cX/WeJ9gBAGys1lk=
            "]]}, 
          {RGBColor[0, 0, 1], PointSize[0.003666666666666667], Thickness[
           Tiny], Opacity[0.2], LineBox[CompressedData["
1:eJxTTMoPSmViYGAwBmIQDQPGIDDZzQHC+2D/5mMnU061E5TP4JB6oE17wwMY
n8Ph4XnWmpVKMPUCDtnSW95dLnWB8kUcOtZ1Wx6Jd4fyJRwKoyI6Swy9oHwZ
BxHZeoldlTB5BYePwkdPCTd7Q/lKDu8sjd2ibWHqVRwy5d/td3TyhfLVHG4d
jfquucofytdw+F9jl3f2NIyv5WCUn3rs9X8fKF/HIWKX/5E5ZwOhfD2H4I2s
qacXwdQbOCzM/sLwyQ9mvqHDjcBqy/UrYHwjh5K6Qs0lCTDzjB1EpXr8fnH6
QfkmDsXHAz/8twyA8k0d5sn6xt54CrPPzIH9wMLG+2UweXOHhAmJG5eWwey3
cHgwu6U7Pwrmf0sHlUmP50VtgOm3cvi32cfK/BtMv7XDom8h3hxJwVC+jUNW
246KvXkw9bYOrc9Pabx7AHO/nUPHhF4uzmBYfNk7TNnReWsSLyy+HBzCz6iy
u5W6QvgNDg7/XJ6HiKzwhMo7Oqx48P7+g0Co+Q2ODnL7O2M3acDsd3JYs1qI
4c+cCKi8k0OOWf05485QqLyzw+ags7FHZgdB5Z0dLvOG/VrwNAQq7+Jw6Nv6
I7Nfh0HlXRxmmijvnzsfZr6rA8+EJ4KzNsP0uzqE8pWqbe2FhYebA6/+pkXr
7GHuc3Ow1Hlm3VIECw93h2fa+3ns82Hy7g67K73nJn+B6fdwmBn45W7dGZi8
h8PhL39DlLRh9ns6hG+w+L3YPcQBAI491zI=
            "]]}, 
          {RGBColor[0, 0, 1], PointSize[0.003666666666666667], Thickness[
           Tiny], Opacity[0.2], LineBox[CompressedData["
1:eJxTTMoPSmViYGAwBmIQDQNpINDm4gDhfbDvvBOlLhLvCuUzOFxov1duwQfj
czis/RZUsMnNHcoXcEji2DPX5aEflC/isETh/rHJrT5QvoTDvQZTKePZAVC+
jMP6Nwt4mmfC+AoOT5pXKd4MCobylRze5u2etOc/jK/iwHZqTvpRlhAoX81B
ZdruuGOXgqB8DQd5MR3tL8wwvpbD14f3GYTh5us4rJt6SDWADSav5xDfciez
vRhmvoGDsXfxPOasUCjf0OFN15czcfdh9hk5fPDU6LqWAdNv7PBFde+unPpA
KN/EYWHAq4z7C2Dypg7Bqw+uW2sA45s5SLxIl0mNg7nH3MHkwoQZdQXeUL6F
Q4WHXO7lDi8o39JBqih9X6E4LLytHK5tvHRg2iEPKN/aoWLutG077WH6bRzu
XtB3/vAYZr6tg/BpwROnC2F8Owf/mlz+iiMw99o7COvp+gVMhvnfwSFa9/Ia
2yQov8HBYcZurWD35zD1jg7r/t44UcAADY8GR4ePZ6ZFdzKFQeWdHATnVzks
egSTd3L4c8pP6p4bzHxnh7R9Gon27jB5ZwcmD7vLK+Rh8i4O1mli75kboOHV
4OJwNHeKfOxEmPtdHbI+3xH2i4fyG1wdFv0wC9qhDnOfm8PyRm2NPcug/AY3
hxv8+96XboHJuzuEaO9X7TaG+c/dQYflr/ONWzD7PRwiRMu+FBTB5D0c9m45
JhdnCYs/T4f99yKVszwDHQAEm9IB
            "]]}, 
          {RGBColor[0, 0, 1], PointSize[0.003666666666666667], Thickness[
           Tiny], Opacity[0.2], LineBox[CompressedData["
1:eJxTTMoPSmViYGAwBmIQjQIWuDlAGB/sq296akcF+0D5DA43zJ1qGR95Q/kc
DssCrIvfXfKH8gUcrkctuO5T5AHlizh8WziNTfE6zDwJh2fuKdri8TB5GYcy
xgUsU0XcoXwFB047c7kaPhhfyWHu7/Rwjne+UL6KQ/g+hoWmh2D2qTms613D
5LsBJq/hYLBZNzqr1w/K13JQrzivdv51AJSv47A1Y2/duWmBUL6ewzP5vdEr
V8HMM3Dol5gjJNIDU2/osFLjydPl2SFQvpFDO/vV6db1oVC+sYNr+FOmsoIg
KN/EIZV9vn9NG8x8UwfhmuBjxTOCoXwzh5MzDHa4vYWZZ+6wV8rAzxEub+Fw
aZdSRO8/mHmWDoW3OPNUO2DusXJ4Hns0xIwbFh/WDuG3ZuSt2QTj2zjMkjgX
azMP5h9bB57g51Xt/2F8O4fXBjorvmjAzLN3+OYbfs7yDkzewUHZIu7qtxCo
fIODA8um2lNJcP85OqSt+jlDVAbqvwZHB/un7c/ibsL0OzkcnHRJeEIiVH2D
k0P3kWNl2pWw8HB2WPNkZZqcC8x8Zwe3vwcrpx+AucfF4X1q+w5td6h5DS4O
TGe0xVjcYfpdHZoXL3L/Iguz39Xhwc11At+kYfJuDutkZcK/r4SGZ4ObwzUO
mxcBibDwdXdYWXd9ymJlmP3uDv4NC1zctsDs93Do/DKvMmwFTN7DgTdUWXaV
CMz/ng6tC04+jBcKdAAA71rLcw==
            "]]}, 
          {RGBColor[0, 0, 1], PointSize[0.003666666666666667], Thickness[
           Tiny], Opacity[0.2], LineBox[CompressedData["
1:eJxTTMoPSmViYGAwBmIQDQPGIHDZ1QHC+2B/Sp9j00c2dyifwYFl8bYXna5u
UD6Hw/M4i+Nl952gfAGHPQdfPzhW6wzlizg4LrV7svO5H5Qv4WCa5TphcbM3
lC/jIPswVYa9zRfKV3Dw1VGr+qgSAOUrORyNnqCx5GoQlK/ikL1u8mk11jAo
X82B1cF4zp0jwVC+hsOd6X8Fk9lDoXwtB0X23/K/foZA+ToOGjznA8SOwPTr
OcziV1r+7zZMv4HDjOIrh5qEYPoNHfY967225xtMv5FDVKrPo4IMmLyxQ8JP
lfm7QmDyJg6bo/NeOvyHud/UYe/9GL8jZTC+mYNpU/jqdhN/KN/cIfhN+Uev
ehjfwkG0+bD8/vsw9ZYOS+YdUjrLAPO/lcPOyTfSDD1g6q0dvNZf/svWDlNv
48AuYGjIdxam3tbhrOqKtYcMYe61czBY3nCsfgvMv/YOVSclO/p5YeHh4FCk
m2llVxMJ4Tc4OAjfW8lQsxam39HBzj/eny0J6t8GR4c2HZ6y5zkweSeHpXZL
VuaXQM1vcHJ4vomtVuYrzD3ODimX4yKPSkDd2+DsEFfY9DVYAeZ+F4fSX6W6
Ez4HQuVdHKLs9t78rQ3T7+rQuVMg6spZmPmuDqxV8QdKNGHh7+agYs59eJsS
zH1uDjqKro95X8Hk3R3Y5zacMtoANa/B3UFVWCc8aC4sPDwcEuRm37vqAdPv
4dCW2rBS/xHUPQyeDi377k/a3hLoAAB1H88V
            "]]}, 
          {RGBColor[0, 0, 1], PointSize[0.003666666666666667], Thickness[
           Tiny], Opacity[0.2], LineBox[CompressedData["
1:eJxTTMoPSmViYGAwBmIQDQNnzwDBGx8HCO+D/YIJpzpfVnpB+QwOlu1nzZZ6
e0L5HA6HLq5f2ePlAeULOCSLXP8juSAQyhdx0E97/vJnShiUL+HQ2Gf+32BB
KJQv43Do2vauhyHhUL6Cw7fSDaFuB4KhfCWHuRuy989IhfFVHB7JWwnOL4Hx
1RyCgtP3XvsZAuVrOHAYB51ScIXxtRzkrZlULR7B7NdxmCmQoNhqBePrOXi2
/Ttv4wmz38AhLnV9xvPVEVC+oUPl7XfyB9lhfCMH7dRpX/PlYHxjhxMPjBMm
scPcY+IQxnGfQ8I/CMo3dfg2x+n2iyKYvJmDWwqL+UcbWPiYO1x9tDPgKIMv
lG/h0DrP5VhMGEze0uF7vH6KnijMPCuHCJGl3L+tYf6zdugKF69cfxPGt3FY
cEW8VykZZp+tw1GeT271UTD9dg4Rp/bKRiX4Q/n2Dhv3ZF5ctdEPyndwiNQX
8ypa6g3hNzg4/BOyZ3T4BpN3dAg7ML3r3w9o+mhwdPh4Ro9LBu4fJ4cX0xbd
UA8IgMo7OSTMO8uSfwxmv7MDl6CgbSMz1H0Nzg5zrvIkfDoLiw8Xh6DlIQpT
BKOh8i4OUt8XnX/5CspncHU4afpJd0tEJFTe1cHTZuLszHRYfLg5FK2d/2f/
fGh4NLg5OGqaMx+fBItfd4c9D5ln1WyAqm9wdzBm2iB67j3Mfg+Hl5JTA45/
g7nPw2HlCxeVtbEw93s6fDgrw77tcKADABSg08U=
            "]]}, 
          {RGBColor[0, 0, 1], PointSize[0.003666666666666667], Thickness[
           Tiny], Opacity[0.2], LineBox[CompressedData["
1:eJxTTMoPSmViYGAwBmIQDQOzZgKBpYcDhPfB/jNv0+xJOl5QPoND4PX+2TWb
A6F8DofWyxV7lDf6QfkCDr6zX4ScdQ2A8kUcprW9SH5qDlMv4TCnxtChb0cw
lC/jsKPkxPP4yzD1Cg7iMkeNO8xhfCWHdRPb54Xq+UD5Kg72kzuUf870hfLV
HOqyxJ/YeMHUazj0lV+eqx0Ps0/Lofn7Hld5YZh9Og6z+NzeWF0KgvL1HKwM
++S4VsL4Bg4eU4MOC3vA+IYOsUrdh34z+UP5Rg6v3m/RORoAkzd2ODhplmpu
TgiUb+KwUNZpKYsnzD5Th+9KZobvv8LcY+bAHeSwVXoyTL25g3Dt2jVujTD3
Wzgo153oPjwXZp+lg80xPe3HPDD/Wzn86znBp3wbZr61AzP/7a+n58PMs3EI
DzRadmcazH22Dje/S9wSWQPj2zk85F/t9mU+zD57h9nfl17/9RbGd3D41FY4
zyIcym9wcLio6i9hZwMLb0cHkXb75sLbUH6DowOL2E7xFi5Y/Ds5/HvXZuDi
CJN3cvgof8A6qBDmXmcHsQ0J1+d/gbqnwdmBoz+79/VemLyLwy5J3Xlc5qFQ
eReHlXHP7lxLg/nP1WFz4ZUfXNlQ9Q2uDi/+1Rz/A/evm8P/wO+2k79A1Te4
OexfeHv29QCoeQzuDg+3mP74fAWm390h8Ggb8zcbmP0eDjMzpDWOx8Pc5+Hw
fssft7c/YPHh6fD7xKsgm74QBwA+Ftkf
            "]]}, 
          {RGBColor[0, 0, 1], PointSize[0.003666666666666667], Thickness[
           Tiny], Opacity[0.2], LineBox[CompressedData["
1:eJxTTMoPSmViYGAwBmIQjQIUPB0gjA/2U4U0FgUu8YDyGRy+MB7/V3nADcrn
cCgo5uMVneYF5Qs4bLkmsfhaF0y/iEMQ/3y7jO/uUL6Eg5ETP/9yJ18oX8bh
XqTkKYeEIChfwUFwdV9rgVsglK/k0Fsr1CRfEAzlqzgkvzI0SHOG8dUc3pTN
zw5LCoXyNRyaH5xanq4O42s5LFjeH1aeB+PrOBxvz9xz4iTMfD2HvHNFC1xz
YXwDB4O9myK3bYS5x9BhrnG7s7NoCJRv5NDdY/kk+SeMb+zwn20ZyyeDMCjf
xGGnr7fKjWCYvKkD5/OOEvWXMPvNHALt5wWGekRA+eYO2Sf210jxweQtHFqF
NAXcHWH+s3S4nL8ozPAnzD1WDo8PqM30Pe4P5Vs7fHa//cSmC2afjYNXWJDN
Vl+Yf2wdQra1xX8/6gfl2znIlj22vn0LFj/2DgZVl3sKXsDix8Hh2Ltrzzbc
hvIbHBwuFF9bJj3VGyrv6ODirM3Afgsm7+gQtyBhzfMuWPpwcsgWYPoWvwBq
foOTww6tstwVu2HmOzt85dXRmH0Bpt/ZgX3ubY199jD3uDgkP5RcqPnIByrv
4lCZX3uTD56eXB3+Hz0f99Iemt4aXB2CF7HZSfG5QOXdHF4/exBTzO4MlXdz
0EmaUnk20BUq7+7Qp9IwO8sI6t4Gd4eoll5rxnKofQweDuddTwbwnIeGb4OH
w77iwv2vTgVA5T0djimwXvxWGugAAOUsy9E=
            "]]}, 
          {RGBColor[0, 0, 1], PointSize[0.003666666666666667], Thickness[
           Tiny], Opacity[0.2], LineBox[CompressedData["
1:eJxTTMoPSmViYGAwBmIQDQOzZgLBT3cHCO+DfbnNyT06e7ygfAYHDWXpKKFl
PlA+h8MUgymZb8U8oXwBh/35E9K6xP2gfBGHeZFnt/w/5gvlSzhEzp0377dS
MJQv45CnsyWjQyEQyldwiBb/J7upPQDKV3K4JvY0u1sZJq/isHLOb7O2LBhf
zaE80/WGri3MPA2He/s0NYvew/haDjyFISkOHUFQvo6DbLN3Y+JKGF/P4cm6
tG+P0mHqDRwunTz2cSsfzHxDh6d61Uw8J2DyRg43ZlqJz5SAuc/YYfHyTzfE
PvpD+SYOZ9SqJ/S9h/nX1EG69qmU02ZY+Jg5fNrDbKjI4g3lmztkq4SLSkXB
wsvCIVJv7ca3q2D2Wzq8SMnJqlwDc6+VQ7/6BfV9p2H2Wzt4/vi4wG07TL2N
w7yG8gX5M2DutXVQXm634fkTmH47h+t1x5snzYOpt3cIMhU7pLwMpt7BQehl
6ZotOVDzGxwcgkJXMVjB1Ts6GKi98wzeD3Vvg6PDdKPH/2s4YO53cmhVb36U
FwFNHw1ODgcTBMw1zWDpxdnBr79BuMcVal6Ds8P2Oa7cn2fC3Ofi0JxjwPFn
PTQ8G1wc1kb/vsMuDvOvqwNnz58wHyaY+1wdTmr8n7ywASbv5lC/u1Nz5myY
vJtDmrP07IC7MP+5O/zcfnbKp5nQ+Glwd9ipnun/JgjmPw8HbqsrM+49hLqn
wcPB/axCks4WmPmeDknCEq9cFwc6AAAHHtFU
            "]]}, 
          {RGBColor[0, 0, 1], PointSize[0.003666666666666667], Thickness[
           Tiny], Opacity[0.2], LineBox[CompressedData["
1:eJw10F1Ik2EYBuCvDJpQbWsmK11k1KaxttbUtjbn7eZ+zJ/NTWMUnui0jMai
A+lg6WdFpWCswjYzhQYddCgYiM2fSYgYFeFKwgijpWAZmaSR0I/4Pi+8fFw8
H/d782TVBtz1mzmO0/6/61862vVz14kNfS+8tMMlX5kkc5DFpw2uJhezALEb
yyfXVmkugsLb/aJcQk6D+GPrw6SxnFmK4RShEnGaZ2KvSOZ5IKC8fZC1rOQ0
z1Qy78cuZ8tl72maH8DVqXv10bMOZjl2Vn3zZftKmLPx88xXnVpkZT6EbO0j
tb7UzqzEk47YfbOS/lfhTmXySnqwgvkIUgYXUo3CKmYN5gcyeipq3MxHIR4J
Ky7con5a1P6p9i8mqF8urmf2j0md5Dy0j3ao4xnkfJSNnDfaTPTeMWTNuH71
O8qYdRjrDMtuz1I/PeZkE/yPedrfcfhzg11945RnwLUuSXebjmzE7Kk0cUOE
9lsAQc7uudYk9TchdVT8zltYzVyID9G6fp2ODGx9rrAsJDwb5oEq6c2/Q52U
X4SXAdOipY2ZL0IkIDmxepD2YUYiuKSJLLP3eDOiilBTRMPyOAs0w/6RARXb
L2/B4c/CYFEt9SsGJ+7z9G6n94vxODwdetpMcyveDI1P2FSUb8VUqGH02Svq
Z0OoZ8trpZzti7dhU3vN4B5/KZvb0fjlffh3OjNvR0FjxCeN0P4dyJMsfao7
x8w7wLvXLsa2UX4JJt+a9fkGN/4Bs1jJ4w==
            "]]}, 
          {RGBColor[0, 0, 1], PointSize[0.003666666666666667], Thickness[
           Tiny], Opacity[0.2], LineBox[CompressedData["
1:eJxTTMoPSmViYGAwBmIQDQOzZgJBpbsDhPfBPjc9aVs0rx+Uz+AwkcX7T49i
AJTP4XBGc3Kkp5AnlC/gsLLyxOu8YB8oX8RBWl+LL8TCDcqXcLgx8+mxI3kw
82QcmPQ/8chMD4LyFRy6Zazj1kbD+EoOPrMfxq82hvFVHE7nVX2xtQyG8tUc
9v9c+Nv7O0xew+HbqQurNrDD+FoOQnm63nv8/KF8HYfsK4Jud/d6Q/l6DpMe
Wm04/NAXyjdwyM3kfbwxHsY3dJD18bRmroK518hhQdf+LYE+MP3GDpGuIdr8
q2B8E4dz795/274Wpt7U4R1XfP36RzDzzBwM/n6+M5UnEMo3d3gQqhXW1wzj
Wzg0H1igylQJC19LB5mJj6smF8H8Y+VQP6/N5G5FOJRv7bDUorZqaSAsPGwc
vkmbHLsqEALl2zo4zpny3uQ9TN7OYYtQsFBlciiUb++wrUzoqGQqTL2Dg9/8
uvq6iVD7GhwcziZsCzW4BnOfo0PP9F9uP8yh5jU4OhzdwioieBEWvk4Ollpm
NmVboO5vcHLQWOAYebUIpt/Zwcj4zQLpBJi8s0PU9fOsekow/7o43HgfdMj3
F9S8BheH3R9niwUshZnv6lD64Jjxfx2YfleHiNq3KqWXYOa7ObDN2mGTsBkm
7+Zgp+yUV1wB0+/uoL00Qef/Bpi8u4PrlXit55keUHkPh22WMTpv7KHpt8HD
gVdpybSIi7D06+nwaaH9LVFtLwcARZ7PHw==
            "]]}, 
          {RGBColor[0, 0, 1], PointSize[0.003666666666666667], Thickness[
           Tiny], Opacity[0.2], LineBox[CompressedData["
1:eJxTTMoPSmViYGAwBmIQDQNpIMDm6wDhfbB/e+Pzr+l7AqF8BofUxw/5bc8H
QPkcDv3tFlvPvwmC8gUceMLzp00phvFFHC55FN/+uwXGl3A4FjtZYrkKzDwZ
B5dvAQWzxGHmKTikrbp95c0+HyhfyUEn+K1AWSTMPSoOL5wDWvUnwOTVHDSs
vHnPrIXJazj8M5XXOrbcD8rXcugy+LVs+yJ/KF/HIWeV8b+LojD79By+cB85
sVEbxjdwyJxw995DVph+QwfOZWXm6ZowvpHDQ6m4iTwOML6xQ82BGHGxIph/
TByK7T5clfWFmWfqIH/88kHxPzD/mzmsnP1HJ70Ypt7cIdVXYr5UJcx9Fg7i
ydNszAy8oXxLhzMqNTMOJMP8a+XwwPXCRK5EDyjf2mHivlvC06+4Qfk2DvI1
C5S+G8PU2zp8jIiLLK2F2Wfn8CmoTuz/PZh77B1i15RETkqH8R0cQn2+u+df
gqpvcHAQm1ez17wnDCrv6HDnyVP3zV+DofKODjPU9bhtrEKh8k4Ot6ZcP2R1
GCbv5JDq2muSEQ7lMzg7ZMyaw/BCPgQq7+yQG3SAdd9lKJ/BxUEh5620UDFM
v4uDhZ9Hb+IFWPi4OlTsl+vU+ggN3wZXh7OJp0I3xMHC283hVmOziXQTVH2D
m4MV57FF7+Hh7e7wq5L9/Pw4aHppcHfQn9VUFbELJu/hkB4y+RpXI0y/h8ND
z+ATZWkw8z0dcvgYWq8+CnQAAFN30WQ=
            "]]}, 
          {RGBColor[0, 0, 1], PointSize[0.003666666666666667], Thickness[
           Tiny], Opacity[0.2], LineBox[CompressedData["
1:eJxTTMoPSmViYGAwBmIQDQPGICDs4wDhfbBP3365+ux9byifwaGpzuLCfxMY
n8MhW1I5v5HFA8oXcKi0FisMzXWH8kUcjMLkPFWm+0L5Eg4C50/XuTMEQPky
Dg92fCwTjIfxFRy0bfTby3kCoXwlh3mxv99M3A/jqzjsYomQquuE8dUc+ILu
L8qsC4LyNRzYreIW8JbB5LUcWhn0tttkhkL5Og7zNk3q4dAMhvL1HFpSeP79
kgyB8g0cbu1YtTjABCZv6FDh1P2eWQZmvpHD4mZF/iNlMPOMHfxiD7R+UIGp
N3HgT0g5MWcdzH5Th2yLDsaFkmFQvpnDjYXMybGRMP3mDh7f90g2HoOpt3AI
qKr7nqwACw9Lh601PukZJ2B8K4dbB0Iz3Aph6q0dVtY+iT+SAnOfjcOqf62H
O2Jh5ts6BOrYCt1phfnPzuHaHNmjYntg7rF3kOA1XH5uJUy9g8PUA+feGfRB
/dPg4DCxdsn2mu0weUeH+95Ta4o3QO1rcHS4lL5A7fI5f6i8k8PupPXsXZ7Q
+G5wcmj5KyGxtB3mXmcHEclTexx+Qf3T4OwQWHpFZfp2mP9cHO5w3Uqbqwwz
38XhjfAhF2d4fLs6ZLSt/eB2AKbf1eE4w4343GUw/W4OYX8dFZO4oP5tcHPY
5G154bcMzP/uDvMP3ZNRV4L5z93hc2t2VUoyLP48HJwq5dg3O0Pta/BwmHv5
e27mdZh+T4dnqxtuRAeEOgAApKjLhw==
            "]]}, 
          {RGBColor[0, 0, 1], PointSize[0.003666666666666667], Thickness[
           Tiny], Opacity[0.2], LineBox[CompressedData["
1:eJxTTMoPSmViYGAwBmIQDQNnzwCBjpsDhPfBnj/OPuJZFIzP4HDFYufsGhUP
KJ/Dgal23YTo7+5QvoBDQ52YvEcVjC/iUKfX0nN/A0y/hMP0DSun2dx2hfJl
HG7YWIqZLIOZp+BwZNZLPf7znlC+kgPjhxr1Dadg8ioOLMI7dh3/C5NXc/jx
4ErlioveUL6Gw7/rC+o2d8D4Wg5LLySV69vD+DoOPfMObtplDNOv52D9YdH6
JYdgfAOH9KyNfZyfYfYZOrx+YdBnvhImb+RQPoHTneMhjG/s0PUh8NLPMD8o
38Rhy/SCs5faYPpNHb5/MdyuwwxTb+bwa9uNUwI7faB8c4cFr4oT2bMDoXwL
B/ZrC9rclWF8Swfuk4Jnf18MgPKtHG7HWHTKWvtC+dYOro+366snwsyzcTjz
4Va7XRnMv7YOzccf7FZ9D1Nv51Bw5F7vWTcY395h6ofMGS9XwNzn4HA3c9r/
aj+o+xscHCLy+6WkX8LMc3TYWF/B8DoIGr8Njg7P+U34nN7B9Ds5GO/dajvR
F+qeBicHVsuGZfUFMPc7O6w1/cHZ3hUMlXd2KFDXFkrXhfIZXBzSJWfsMFwS
ApV3cbD7se+15VGYvKvDh44fU2fMCYPKuzqci82a4rkdJu/m8FxglpJ0H0y/
m4P9Wk++eNtQqLy7g2uqDZvPHii/wd3h3O3ZdsG1UPUMHg5qIpd1q6Sg4d/g
4VD+M7tS3xAWH54Olt2ZLxdND3QAALz21wc=
            "]]}, 
          {RGBColor[0, 0, 1], PointSize[0.003666666666666667], Thickness[
           Tiny], Opacity[0.2], LineBox[CompressedData["
1:eJxTTMoPSmViYGAwBmIQDQOzZgJBpY8DhPfBftLKzYJqfV5QPoPDtfRLmod3
+0H5HA4JrHsNKgz9oXwBh5MfPZbVSsDUizhcPbdYv4QJpl7CITNP3fL7M18o
X8aBW4btjf0WbyhfwYGt64WMh1sglK/k0DZ/U2vYeZi8isPH37l1Eg89oXw1
B/W2hJMs09yhfA2HGTyShit/eUD5Wg5Wez9qirjB3KPjILrx24rq+TB5PYeo
gMC3SWtg8gYODTVFPJJRMPcZOkyNe72s6h4sPIwcEsLlLrxzh7nP2EF60451
/YdhfBMHxQqjn/xrYXxTh3sH7I5FH4PxzRyWsi4/lA3Xb+7wkHOyCmcszH8W
Dv/fFz/QLYDxLR06nslEnTKC2W/lsFZhSd1Dexjf2uH2dq6pd2fC3G/jkFMu
dP3RBhjf1kHEkNnrZLcblG/ncHfTsguhn2Dm2zvo+1RMFSuFmefg8LBzRbH4
Zqh8g4PDpOO9/5+vhel3dMi1MGbsboWGXwOQv2i25n8HWHg5Odw7Yfk6rCUA
Ku/kwBXV9MqkDMpncHbIqjOZtOkD1P8Nzg7WgQ/y79bA0oeLA8tGm25hMWj8
Nrg43Hu9elWuKcx+V4dLZq5HOp+7QuVdHdz0vMvlZkD5DG4On6497TDlgLqn
wc2hTkRQ9eZnmPnuDk97Fiu0S0HTawMw3czcedpBEeZ/D4ciXaNYraUw/3k4
vK1OOtB1DJbePB1Kl/+flTrX3QEATVrRnw==
            "]]}}, {
          {RGBColor[0, 0, 1], PointSize[0.003666666666666667], Thickness[
           Tiny], Opacity[0.2]}, 
          {RGBColor[0, 0, 1], PointSize[0.003666666666666667], Thickness[
           Tiny], Opacity[0.2]}, 
          {RGBColor[0, 0, 1], PointSize[0.003666666666666667], Thickness[
           Tiny], Opacity[0.2]}, 
          {RGBColor[0, 0, 1], PointSize[0.003666666666666667], Thickness[
           Tiny], Opacity[0.2]}, 
          {RGBColor[0, 0, 1], PointSize[0.003666666666666667], Thickness[
           Tiny], Opacity[0.2]}, 
          {RGBColor[0, 0, 1], PointSize[0.003666666666666667], Thickness[
           Tiny], Opacity[0.2]}, 
          {RGBColor[0, 0, 1], PointSize[0.003666666666666667], Thickness[
           Tiny], Opacity[0.2]}, 
          {RGBColor[0, 0, 1], PointSize[0.003666666666666667], Thickness[
           Tiny], Opacity[0.2]}, 
          {RGBColor[0, 0, 1], PointSize[0.003666666666666667], Thickness[
           Tiny], Opacity[0.2]}, 
          {RGBColor[0, 0, 1], PointSize[0.003666666666666667], Thickness[
           Tiny], Opacity[0.2]}, 
          {RGBColor[0, 0, 1], PointSize[0.003666666666666667], Thickness[
           Tiny], Opacity[0.2]}, 
          {RGBColor[0, 0, 1], PointSize[0.003666666666666667], Thickness[
           Tiny], Opacity[0.2]}, 
          {RGBColor[0, 0, 1], PointSize[0.003666666666666667], Thickness[
           Tiny], Opacity[0.2]}, 
          {RGBColor[0, 0, 1], PointSize[0.003666666666666667], Thickness[
           Tiny], Opacity[0.2]}, 
          {RGBColor[0, 0, 1], PointSize[0.003666666666666667], Thickness[
           Tiny], Opacity[0.2]}, 
          {RGBColor[0, 0, 1], PointSize[0.003666666666666667], Thickness[
           Tiny], Opacity[0.2]}, 
          {RGBColor[0, 0, 1], PointSize[0.003666666666666667], Thickness[
           Tiny], Opacity[0.2]}, 
          {RGBColor[0, 0, 1], PointSize[0.003666666666666667], Thickness[
           Tiny], Opacity[0.2]}, 
          {RGBColor[0, 0, 1], PointSize[0.003666666666666667], Thickness[
           Tiny], Opacity[0.2]}, 
          {RGBColor[0, 0, 1], PointSize[0.003666666666666667], Thickness[
           Tiny], Opacity[0.2]}, 
          {RGBColor[0, 0, 1], PointSize[0.003666666666666667], Thickness[
           Tiny], Opacity[0.2]}, 
          {RGBColor[0, 0, 1], PointSize[0.003666666666666667], Thickness[
           Tiny], Opacity[0.2]}, 
          {RGBColor[0, 0, 1], PointSize[0.003666666666666667], Thickness[
           Tiny], Opacity[0.2]}, 
          {RGBColor[0, 0, 1], PointSize[0.003666666666666667], Thickness[
           Tiny], Opacity[0.2]}, 
          {RGBColor[0, 0, 1], PointSize[0.003666666666666667], Thickness[
           Tiny], Opacity[0.2]}, 
          {RGBColor[0, 0, 1], PointSize[0.003666666666666667], Thickness[
           Tiny], Opacity[0.2]}, 
          {RGBColor[0, 0, 1], PointSize[0.003666666666666667], Thickness[
           Tiny], Opacity[0.2]}, 
          {RGBColor[0, 0, 1], PointSize[0.003666666666666667], Thickness[
           Tiny], Opacity[0.2]}, 
          {RGBColor[0, 0, 1], PointSize[0.003666666666666667], Thickness[
           Tiny], Opacity[0.2]}, 
          {RGBColor[0, 0, 1], PointSize[0.003666666666666667], Thickness[
           Tiny], Opacity[0.2]}, 
          {RGBColor[0, 0, 1], PointSize[0.003666666666666667], Thickness[
           Tiny], Opacity[0.2]}, 
          {RGBColor[0, 0, 1], PointSize[0.003666666666666667], Thickness[
           Tiny], Opacity[0.2]}, 
          {RGBColor[0, 0, 1], PointSize[0.003666666666666667], Thickness[
           Tiny], Opacity[0.2]}, 
          {RGBColor[0, 0, 1], PointSize[0.003666666666666667], Thickness[
           Tiny], Opacity[0.2]}, 
          {RGBColor[0, 0, 1], PointSize[0.003666666666666667], Thickness[
           Tiny], Opacity[0.2]}, 
          {RGBColor[0, 0, 1], PointSize[0.003666666666666667], Thickness[
           Tiny], Opacity[0.2]}, 
          {RGBColor[0, 0, 1], PointSize[0.003666666666666667], Thickness[
           Tiny], Opacity[0.2]}, 
          {RGBColor[0, 0, 1], PointSize[0.003666666666666667], Thickness[
           Tiny], Opacity[0.2]}, 
          {RGBColor[0, 0, 1], PointSize[0.003666666666666667], Thickness[
           Tiny], Opacity[0.2]}, 
          {RGBColor[0, 0, 1], PointSize[0.003666666666666667], Thickness[
           Tiny], Opacity[0.2]}, 
          {RGBColor[0, 0, 1], PointSize[0.003666666666666667], Thickness[
           Tiny], Opacity[0.2]}, 
          {RGBColor[0, 0, 1], PointSize[0.003666666666666667], Thickness[
           Tiny], Opacity[0.2]}, 
          {RGBColor[0, 0, 1], PointSize[0.003666666666666667], Thickness[
           Tiny], Opacity[0.2]}, 
          {RGBColor[0, 0, 1], PointSize[0.003666666666666667], Thickness[
           Tiny], Opacity[0.2]}, 
          {RGBColor[0, 0, 1], PointSize[0.003666666666666667], Thickness[
           Tiny], Opacity[0.2]}, 
          {RGBColor[0, 0, 1], PointSize[0.003666666666666667], Thickness[
           Tiny], Opacity[0.2]}, 
          {RGBColor[0, 0, 1], PointSize[0.003666666666666667], Thickness[
           Tiny], Opacity[0.2]}, 
          {RGBColor[0, 0, 1], PointSize[0.003666666666666667], Thickness[
           Tiny], Opacity[0.2]}, 
          {RGBColor[0, 0, 1], PointSize[0.003666666666666667], Thickness[
           Tiny], Opacity[0.2]}, 
          {RGBColor[0, 0, 1], PointSize[0.003666666666666667], Thickness[
           Tiny], Opacity[0.2]}}, {
          {RGBColor[0, 0, 1], PointSize[0.003666666666666667], Thickness[
           Tiny], Opacity[0.2]}, 
          {RGBColor[0, 0, 1], PointSize[0.003666666666666667], Thickness[
           Tiny], Opacity[0.2]}, 
          {RGBColor[0, 0, 1], PointSize[0.003666666666666667], Thickness[
           Tiny], Opacity[0.2]}, 
          {RGBColor[0, 0, 1], PointSize[0.003666666666666667], Thickness[
           Tiny], Opacity[0.2]}, 
          {RGBColor[0, 0, 1], PointSize[0.003666666666666667], Thickness[
           Tiny], Opacity[0.2]}, 
          {RGBColor[0, 0, 1], PointSize[0.003666666666666667], Thickness[
           Tiny], Opacity[0.2]}, 
          {RGBColor[0, 0, 1], PointSize[0.003666666666666667], Thickness[
           Tiny], Opacity[0.2]}, 
          {RGBColor[0, 0, 1], PointSize[0.003666666666666667], Thickness[
           Tiny], Opacity[0.2]}, 
          {RGBColor[0, 0, 1], PointSize[0.003666666666666667], Thickness[
           Tiny], Opacity[0.2]}, 
          {RGBColor[0, 0, 1], PointSize[0.003666666666666667], Thickness[
           Tiny], Opacity[0.2]}, 
          {RGBColor[0, 0, 1], PointSize[0.003666666666666667], Thickness[
           Tiny], Opacity[0.2]}, 
          {RGBColor[0, 0, 1], PointSize[0.003666666666666667], Thickness[
           Tiny], Opacity[0.2]}, 
          {RGBColor[0, 0, 1], PointSize[0.003666666666666667], Thickness[
           Tiny], Opacity[0.2]}, 
          {RGBColor[0, 0, 1], PointSize[0.003666666666666667], Thickness[
           Tiny], Opacity[0.2]}, 
          {RGBColor[0, 0, 1], PointSize[0.003666666666666667], Thickness[
           Tiny], Opacity[0.2]}, 
          {RGBColor[0, 0, 1], PointSize[0.003666666666666667], Thickness[
           Tiny], Opacity[0.2]}, 
          {RGBColor[0, 0, 1], PointSize[0.003666666666666667], Thickness[
           Tiny], Opacity[0.2]}, 
          {RGBColor[0, 0, 1], PointSize[0.003666666666666667], Thickness[
           Tiny], Opacity[0.2]}, 
          {RGBColor[0, 0, 1], PointSize[0.003666666666666667], Thickness[
           Tiny], Opacity[0.2]}, 
          {RGBColor[0, 0, 1], PointSize[0.003666666666666667], Thickness[
           Tiny], Opacity[0.2]}, 
          {RGBColor[0, 0, 1], PointSize[0.003666666666666667], Thickness[
           Tiny], Opacity[0.2]}, 
          {RGBColor[0, 0, 1], PointSize[0.003666666666666667], Thickness[
           Tiny], Opacity[0.2]}, 
          {RGBColor[0, 0, 1], PointSize[0.003666666666666667], Thickness[
           Tiny], Opacity[0.2]}, 
          {RGBColor[0, 0, 1], PointSize[0.003666666666666667], Thickness[
           Tiny], Opacity[0.2]}, 
          {RGBColor[0, 0, 1], PointSize[0.003666666666666667], Thickness[
           Tiny], Opacity[0.2]}, 
          {RGBColor[0, 0, 1], PointSize[0.003666666666666667], Thickness[
           Tiny], Opacity[0.2]}, 
          {RGBColor[0, 0, 1], PointSize[0.003666666666666667], Thickness[
           Tiny], Opacity[0.2]}, 
          {RGBColor[0, 0, 1], PointSize[0.003666666666666667], Thickness[
           Tiny], Opacity[0.2]}, 
          {RGBColor[0, 0, 1], PointSize[0.003666666666666667], Thickness[
           Tiny], Opacity[0.2]}, 
          {RGBColor[0, 0, 1], PointSize[0.003666666666666667], Thickness[
           Tiny], Opacity[0.2]}, 
          {RGBColor[0, 0, 1], PointSize[0.003666666666666667], Thickness[
           Tiny], Opacity[0.2]}, 
          {RGBColor[0, 0, 1], PointSize[0.003666666666666667], Thickness[
           Tiny], Opacity[0.2]}, 
          {RGBColor[0, 0, 1], PointSize[0.003666666666666667], Thickness[
           Tiny], Opacity[0.2]}, 
          {RGBColor[0, 0, 1], PointSize[0.003666666666666667], Thickness[
           Tiny], Opacity[0.2]}, 
          {RGBColor[0, 0, 1], PointSize[0.003666666666666667], Thickness[
           Tiny], Opacity[0.2]}, 
          {RGBColor[0, 0, 1], PointSize[0.003666666666666667], Thickness[
           Tiny], Opacity[0.2]}, 
          {RGBColor[0, 0, 1], PointSize[0.003666666666666667], Thickness[
           Tiny], Opacity[0.2]}, 
          {RGBColor[0, 0, 1], PointSize[0.003666666666666667], Thickness[
           Tiny], Opacity[0.2]}, 
          {RGBColor[0, 0, 1], PointSize[0.003666666666666667], Thickness[
           Tiny], Opacity[0.2]}, 
          {RGBColor[0, 0, 1], PointSize[0.003666666666666667], Thickness[
           Tiny], Opacity[0.2]}, 
          {RGBColor[0, 0, 1], PointSize[0.003666666666666667], Thickness[
           Tiny], Opacity[0.2]}, 
          {RGBColor[0, 0, 1], PointSize[0.003666666666666667], Thickness[
           Tiny], Opacity[0.2]}, 
          {RGBColor[0, 0, 1], PointSize[0.003666666666666667], Thickness[
           Tiny], Opacity[0.2]}, 
          {RGBColor[0, 0, 1], PointSize[0.003666666666666667], Thickness[
           Tiny], Opacity[0.2]}, 
          {RGBColor[0, 0, 1], PointSize[0.003666666666666667], Thickness[
           Tiny], Opacity[0.2]}, 
          {RGBColor[0, 0, 1], PointSize[0.003666666666666667], Thickness[
           Tiny], Opacity[0.2]}, 
          {RGBColor[0, 0, 1], PointSize[0.003666666666666667], Thickness[
           Tiny], Opacity[0.2]}, 
          {RGBColor[0, 0, 1], PointSize[0.003666666666666667], Thickness[
           Tiny], Opacity[0.2]}, 
          {RGBColor[0, 0, 1], PointSize[0.003666666666666667], Thickness[
           Tiny], Opacity[0.2]}, 
          {RGBColor[0, 0, 1], PointSize[0.003666666666666667], Thickness[
           Tiny], Opacity[
           0.2]}, {}, {}, {}, {}, {}, {}, {}, {}, {}, {}, {}, {}, {}, {}, {}, \
{}, {}, {}, {}, {}, {}, {}, {}, {}, {}, {}, {}, {}, {}, {}, {}, {}, {}, {}, \
{}, {}, {}, {}, {}, {}, {}, {}, {}, {}, {}, {}, {}, {}, {}, {}, {}, {}, {}, \
{}, {}, {}, {}, {}, {}, {}, {}, {}, {}, {}, {}, {}, {}, {}, {}, {}, {}, {}, \
{}, {}, {}, {}, {}, {}, {}, {}, {}, {}, {}, {}, {}, {}, {}, {}, {}, {}, {}, \
{}, {}, {}, {}, {}, {}, {}, {}, {}, {}, {}, {}, {}, {}, {}, {}, {}, {}, {}, \
{}, {}, {}, {}, {}, {}, {}, {}, {}, {}, {}, {}, {}, {}, {}, {}, {}, {}, {}, \
{}, {}, {}, {}, {}, {}, {}, {}, {}, {}, {}, {}, {}, {}, {}, {}, {}, {}, {}, \
{}, {}, {}, {}, {}, {}, {}, {}, {}, {}, {}, {}, {}, {}, {}, {}, {}, {}, {}, \
{}, {}, {}, {}, {}, {}, {}, {}, {}, {}, {}, {}, {}, {}, {}, {}, {}, {}, {}, \
{}, {}, {}, {}, {}, {}, {}, {}, {}, {}, {}, {}, {}, {}, {}, {}, {}, {}, {}, \
{}, {}, {}, {}, {}, {}, {}, {}, {}, {}, {}, {}, {}, {}, {}, {}, {}, {}, {}, \
{}, {}, {}, {}, {}, {}, {}, {}, {}, {}, {}, {}, {}, {}, {}, {}, {}, {}, {}, \
{}, {}, {}, {}, {}, {}, {}, {}, {}, {}, {}, {}, {}, {}, {}, {}, {}, {}, {}, \
{}, {}, {}, {}, {}, {}, {}, {}, {}, {}, {}, {}, {}, {}, {}, {}, {}, {}, {}, \
{}, {}, {}, {}, {}, {}, {}, {}, {}, {}, {}, {}, {}, {}, {}, {}, {}, {}, {}, \
{}, {}, {}, {}, {}, {}, {}, {}, {}, {}, {}, {}, {}, {}, {}, {}, {}, {}, {}, \
{}, {}, {}, {}, {}, {}, {}, {}, {}, {}, {}, {}, {}, {}, {}, {}, {}, {}, {}, \
{}, {}, {}, {}, {}, {}, {}, {}, {}, {}, {}, {}, {}, {}, {}, {}, {}, {}, {}, \
{}, {}, {}, {}, {}, {}, {}, {}, {}, {}, {}, {}, {}, {}, {}, {}, {}, {}, {}, \
{}, {}, {}, {}, {}, {}, {}, {}, {}, {}, {}, {}, {}, {}, {}, {}, {}, {}, {}, \
{}, {}, {}, {}, {}, {}, {}, {}, {}, {}, {}, {}, {}, {}, {}, {}, {}, {}, {}, \
{}, {}, {}, {}, {}, {}, {}, {}, {}, {}, {}, {}, {}, {}, {}, {}, {}, {}, {}, \
{}, {}, {}, {}, {}, {}, {}, {}, {}, {}, {}, {}, {}, {}, {}, {}, {}, {}, {}, \
{}, {}, {}, {}, {}, {}, {}, {}, {}, {}, {}, {}, {}, {}, {}, {}, {}, {}, {}, \
{}, {}, {}, {}, {}, {}, {}, {}, {}, {}, {}, {}, {}, {}, {}, {}, {}, {}, {}, \
{}, {}, {}, {}, {}, {}, {}, {}, {}, {}, {}, {}, {}, {}, {}, {}, {}, {}, {}, \
{}, {}, {}, {}, {}, {}, {}, {}, {}, {}, {}, {}, {}, {}, {}, {}, {}, {}, {}, \
{}, {}, {}, {}, {}, {}, {}, {}, {}, {}, {}, {}, {}, {}, {}, {}, {}, {}, {}, \
{}, {}, {}, {}, {}, {}, {}, {}, {}, {}, {}, {}, {}, {}, {}, {}, {}, {}, {}, \
{}, {}, {}, {}, {}, {}, {}, {}, {}, {}, {}, {}, {}, {}, {}, {}, {}, {}, {}, \
{}, {}, {}, {}, {}, {}, {}, {}, {}, {}, {}, {}, {}, {}, {}, {}, {}, {}, {}, \
{}, {}, {}, {}, {}, {}, {}, {}, {}, {}, {}, {}, {}, {}, {}, {}, {}, {}, {}, \
{}, {}, {}, {}, {}, {}, {}, {}, {}, {}, {}, {}, {}, {}, {}, {}, {}, {}, {}, \
{}, {}, {}, {}, {}, {}, {}, {}, {}, {}, {}, {}, {}, {}, {}, {}, {}, {}, {}, \
{}, {}, {}, {}, {}, {}, {}, {}, {}, {}, {}, {}, {}, {}, {}, {}, {}, {}, {}, \
{}, {}, {}, {}, {}, {}, {}, {}, {}, {}, {}, {}, {}, {}, {}, {}, {}, {}, {}, \
{}, {}, {}, {}, {}, {}, {}, {}, {}, {}, {}, {}, {}, {}, {}, {}, {}, {}, {}, \
{}, {}, {}, {}, {}, {}, {}, {}, {}, {}, {}, {}, {}, {}, {}, {}, {}, {}, {}, \
{}, {}, {}, {}, {}, {}, {}, {}, {}, {}, {}, {}, {}, {}, {}, {}, {}, {}, {}, \
{}, {}, {}, {}, {}, {}, {}, {}, {}, {}, {}, {}, {}, {}, {}, {}, {}, {}, {}, \
{}, {}, {}, {}, {}, {}, {}, {}, {}, {}, {}, {}, {}, {}, {}, {}, {}, {}, {}, \
{}, {}, {}, {}, {}, {}, {}, {}, {}, {}, {}, {}, {}, {}, {}, {}, {}, {}, {}, \
{}, {}, {}, {}, {}, {}, {}, {}, {}, {}, {}, {}, {}, {}, {}, {}, {}, {}, {}, \
{}, {}, {}, {}, {}, {}, {}, {}, {}, {}, {}, {}, {}, {}, {}, {}, {}, {}, {}, \
{}, {}, {}, {}, {}, {}, {}, {}, {}, {}, {}, {}, {}, {}, {}, {}, {}, {}, {}, \
{}, {}, {}, {}, {}, {}, {}, {}, {}, {}, {}, {}, {}, {}, {}, {}, {}, {}, {}, \
{}, {}, {}, {}, {}, {}, {}, {}, {}, {}, {}, {}, {}, {}, {}, {}, {}, {}, {}, \
{}, {}, {}, {}, {}, {}, {}, {}, {}, {}, {}, {}, {}, {}, {}, {}, {}, {}, {}, \
{}, {}, {}, {}, {}, {}, {}, {}, {}, {}, {}, {}, {}, {}, {}, {}, {}, {}, {}, \
{}, {}, {}, {}, {}, {}, {}, {}, {}, {}, {}, {}, {}, {}, {}, {}, {}, {}, {}, \
{}, {}, {}, {}, {}, {}, {}, {}, {}, {}, {}, {}, {}, {}, {}, {}, {}, {}, {}, \
{}, {}, {}, {}, {}, {}, {}, {}, {}, {}, {}, {}, {}, {}, {}, {}, {}, {}, {}, \
{}, {}, {}, {}, {}, {}, {}, {}, {}, {}, {}, {}, {}, {}, {}, {}, {}, {}, {}, \
{}, {}, {}, {}, {}, {}, {}, {}, {}, {}, {}, {}, {}, {}, {}, {}, {}, {}, {}, \
{}, {}, {}, {}, {}, {}, {}, {}, {}, {}, {}, {}, {}, {}, {}, {}, {}, {}, {}, \
{}, {}, {}, {}, {}, {}, {}, {}, {}, {}, {}, {}, {}, {}, {}, {}, {}, {}, {}, \
{}, {}, {}, {}, {}, {}, {}, {}, {}, {}, {}, {}, {}, {}, {}, {}, {}, {}, {}, \
{}, {}, {}, {}, {}, {}, {}, {}, {}, {}, {}, {}, {}, {}, {}, {}, {}, {}, {}, \
{}, {}, {}, {}, {}, {}, {}, {}, {}, {}, {}, {}, {}, {}, {}, {}, {}, {}, {}, \
{}, {}, {}, {}, {}, {}, {}, {}, {}, {}, {}, {}, {}, {}, {}, {}, {}, {}, {}, \
{}, {}, {}, {}, {}, {}, {}, {}, {}, {}, {}, {}, {}, {}, {}, {}, {}, {}, {}, \
{}, {}, {}, {}, {}, {}, {}, {}, {}, {}, {}, {}, {}, {}, {}, {}, {}, {}, {}, \
{}, {}, {}, {}, {}, {}, {}, {}, {}, {}, {}, {}, {}, {}, {}, {}, {}, {}, {}, \
{}, {}, {}, {}, {}, {}, {}, {}, {}, {}, {}, {}, {}, {}, {}, {}, {}, {}, {}, \
{}, {}, {}, {}, {}, {}, {}, {}, {}, {}, {}, {}, {}, {}, {}, {}, {}, {}, {}, \
{}, {}, {}, {}, {}, {}, {}, {}, {}, {}, {}, {}, {}, {}, {}, {}, {}, {}, {}, \
{}, {}, {}, {}, {}, {}, {}, {}, {}, {}, {}, {}, {}, {}, {}, {}, {}, {}, {}, \
{}, {}, {}, {}, {}, {}, {}, {}, {}, {}, {}, {}, {}, {}, {}, {}, {}, {}, {}, \
{}, {}, {}, {}, {}, {}, {}, {}, {}, {}, {}, {}, {}, {}, {}, {}, {}, {}, {}, \
{}, {}, {}, {}, {}, {}, {}, {}, {}, {}, {}, {}, {}, {}, {}, {}, {}, {}, {}, \
{}, {}, {}, {}, {}, {}, {}, {}, {}, {}, {}, {}, {}, {}, {}, {}, {}, {}, {}, \
{}, {}, {}, {}, {}, {}, {}, {}, {}, {}, {}, {}, {}, {}, {}, {}, {}, {}, {}, \
{}, {}, {}, {}, {}, {}, {}, {}, {}, {}, {}, {}, {}, {}, {}, {}, {}, {}, {}, \
{}, {}, {}, {}, {}, {}, {}, {}, {}, {}, {}, {}, {}, {}, {}, {}, {}, {}, {}, \
{}, {}, {}, {}, {}, {}, {}, {}, {}, {}, {}, {}, {}, {}, {}, {}, {}, {}, {}, \
{}, {}, {}, {}, {}, {}, {}, {}, {}, {}, {}, {}, {}, {}, {}, {}, {}, {}, {}, \
{}, {}, {}, {}, {}, {}, {}, {}, {}, {}, {}, {}, {}, {}, {}, {}, {}, {}, {}, \
{}, {}, {}, {}, {}, {}, {}, {}, {}, {}, {}, {}, {}, {}, {}, {}, {}, {}, {}, \
{}, {}, {}, {}, {}, {}, {}, {}, {}, {}, {}, {}, {}, {}, {}, {}, {}, {}, {}, \
{}, {}, {}, {}, {}, {}, {}, {}, {}, {}, {}, {}, {}, {}, {}, {}, {}, {}, {}, \
{}, {}, {}, {}, {}, {}, {}, {}, {}, {}, {}, {}, {}, {}, {}, {}, {}, {}, {}, \
{}, {}, {}, {}, {}, {}, {}, {}, {}, {}, {}, {}, {}, {}, {}, {}, {}, {}, {}, \
{}, {}, {}, {}, {}, {}, {}, {}, {}, {}, {}, {}, {}, {}, {}, {}, {}, {}, {}, \
{}, {}, {}, {}, {}, {}, {}, {}, {}, {}, {}, {}, {}, {}, {}, {}, {}, {}, {}, \
{}, {}, {}, {}, {}, {}, {}, {}, {}, {}, {}, {}, {}, {}, {}, {}, {}, {}, {}, \
{}, {}, {}, {}, {}, {}, {}, {}, {}, {}, {}, {}, {}, {}, {}, {}, {}, {}, {}, \
{}, {}, {}, {}, {}, {}, {}, {}, {}, {}, {}, {}, {}, {}, {}, {}, {}, {}, {}, \
{}, {}, {}, {}, {}, {}, {}, {}, {}, {}, {}, {}, {}, {}, {}, {}, {}, {}, {}, \
{}, {}, {}, {}, {}, {}, {}, {}, {}, {}, {}, {}, {}, {}, {}, {}, {}, {}, {}, \
{}, {}, {}, {}, {}, {}, {}, {}, {}, {}, {}, {}, {}, {}, {}, {}, {}, {}, {}, \
{}, {}, {}, {}, {}, {}, {}, {}, {}, {}, {}, {}, {}, {}, {}, {}, {}, {}, {}, \
{}, {}, {}, {}, {}, {}, {}, {}, {}, {}, {}, {}, {}, {}, {}, {}, {}, {}, {}, \
{}, {}, {}, {}, {}, {}, {}, {}, {}, {}, {}, {}, {}, {}, {}, {}, {}, {}, {}, \
{}, {}, {}, {}, {}, {}, {}, {}, {}, {}, {}, {}, {}, {}, {}, {}, {}, {}, {}, \
{}, {}, {}, {}, {}, {}, {}, {}, {}, {}, {}, {}, {}, {}, {}, {}, {}, {}, {}, \
{}, {}, {}, {}, {}, {}, {}, {}, {}, {}, {}, {}, {}, {}, {}, {}, {}, {}, {}, \
{}, {}, {}, {}, {}, {}, {}, {}, {}, {}, {}, {}, {}, {}, {}, {}, {}, {}, {}, \
{}, {}, {}, {}, {}, {}, {}, {}, {}, {}, {}, {}, {}, {}, {}, {}, {}, {}, {}, \
{}, {}, {}, {}, {}, {}, {}, {}, {}, {}, {}, {}, {}, {}, {}, {}, {}, {}, {}, \
{}, {}, {}, {}, {}, {}, {}, {}, {}, {}, {}, {}, {}, {}, {}, {}, {}, {}, {}, \
{}, {}, {}, {}, {}, {}, {}, {}, {}, {}, {}, {}, {}, {}, {}, {}, {}, {}, {}, \
{}, {}, {}, {}, {}, {}, {}, {}, {}, {}, {}, {}, {}, {}, {}, {}, {}, {}, {}, \
{}, {}, {}, {}, {}, {}, {}, {}, {}, {}, {}, {}, {}, {}, {}, {}, {}, {}, {}, \
{}, {}, {}, {}, {}, {}, {}, {}, {}, {}, {}, {}, {}, {}, {}, {}, {}, {}, {}, \
{}, {}, {}, {}, {}, {}, {}, {}, {}, {}, {}, {}, {}, {}, {}, {}, {}, {}, {}, \
{}, {}, {}, {}, {}, {}, {}, {}, {}, {}, {}, {}, {}, {}, {}, {}, {}, {}, {}, \
{}, {}, {}, {}, {}, {}, {}, {}, {}, {}, {}, {}, {}, {}, {}, {}, {}, {}, {}, \
{}, {}, {}, {}, {}, {}, {}, {}, {}, {}, {}, {}, {}, {}, {}, {}, {}, {}, {}, \
{}, {}, {}, {}, {}, {}, {}, {}, {}, {}, {}, {}, {}, {}, {}, {}, {}, {}, {}, \
{}, {}, {}, {}, {}, {}, {}, {}, {}, {}, {}, {}, {}, {}, {}, {}, {}, {}, {}, \
{}, {}, {}, {}, {}, {}, {}, {}, {}, {}, {}, {}, {}, {}, {}, {}, {}, {}, {}, \
{}, {}, {}, {}, {}, {}, {}, {}, {}, {}, {}, {}, {}, {}, {}, {}, {}, {}, {}, \
{}, {}, {}, {}, {}, {}, {}, {}, {}, {}, {}, {}, {}, {}, {}, {}, {}, {}, {}, \
{}, {}, {}, {}, {}, {}, {}, {}, {}, {}, {}, {}, {}, {}, {}, {}, {}, {}, {}, \
{}, {}, {}, {}, {}, {}, {}, {}, {}, {}, {}, {}, {}, {}, {}, {}, {}, {}, {}, \
{}, {}, {}, {}, {}, {}, {}, {}, {}, {}, {}, {}, {}, {}, {}, {}, {}, {}, {}, \
{}, {}, {}, {}, {}, {}, {}, {}, {}, {}, {}, {}, {}, {}, {}, {}, {}, {}, {}, \
{}, {}, {}, {}, {}, {}, {}, {}, {}, {}, {}, {}, {}, {}, {}, {}, {}, {}, {}, \
{}, {}, {}, {}, {}, {}, {}, {}, {}, {}, {}, {}, {}, {}, {}, {}, {}, {}, {}, \
{}, {}, {}, {}, {}, {}, {}, {}, {}, {}, {}, {}, {}, {}, {}, {}, {}, {}, {}, \
{}, {}, {}, {}, {}, {}, {}, {}, {}, {}, {}, {}, {}, {}, {}, {}, {}, {}, {}, \
{}, {}, {}, {}, {}, {}, {}, {}, {}, {}, {}, {}, {}, {}, {}, {}, {}, {}, {}, \
{}, {}, {}, {}, {}, {}, {}, {}, {}, {}, {}, {}, {}, {}, {}, {}, {}, {}, {}, \
{}, {}, {}, {}, {}, {}, {}, {}, {}, {}, {}, {}, {}, {}, {}, {}, {}, {}, {}, \
{}, {}, {}, {}, {}, {}, {}, {}, {}, {}, {}, {}, {}, {}, {}, {}, {}, {}, {}, \
{}, {}, {}, {}, {}, {}, {}, {}, {}, {}, {}, {}, {}, {}, {}, {}, {}, {}, {}, \
{}, {}, {}, {}, {}, {}, {}, {}, {}, {}, {}, {}, {}, {}, {}, {}, {}, {}, {}, \
{}, {}, {}, {}, {}, {}, {}, {}, {}, {}, {}, {}, {}, {}, {}, {}, {}, {}, {}, \
{}, {}, {}, {}}, {
          {RGBColor[0, 0, 1], PointSize[0.003666666666666667], Thickness[
           Tiny], Opacity[0.2]}, 
          {RGBColor[0, 0, 1], PointSize[0.003666666666666667], Thickness[
           Tiny], Opacity[0.2]}, 
          {RGBColor[0, 0, 1], PointSize[0.003666666666666667], Thickness[
           Tiny], Opacity[0.2]}, 
          {RGBColor[0, 0, 1], PointSize[0.003666666666666667], Thickness[
           Tiny], Opacity[0.2]}, 
          {RGBColor[0, 0, 1], PointSize[0.003666666666666667], Thickness[
           Tiny], Opacity[0.2]}, 
          {RGBColor[0, 0, 1], PointSize[0.003666666666666667], Thickness[
           Tiny], Opacity[0.2]}, 
          {RGBColor[0, 0, 1], PointSize[0.003666666666666667], Thickness[
           Tiny], Opacity[0.2]}, 
          {RGBColor[0, 0, 1], PointSize[0.003666666666666667], Thickness[
           Tiny], Opacity[0.2]}, 
          {RGBColor[0, 0, 1], PointSize[0.003666666666666667], Thickness[
           Tiny], Opacity[0.2]}, 
          {RGBColor[0, 0, 1], PointSize[0.003666666666666667], Thickness[
           Tiny], Opacity[0.2]}, 
          {RGBColor[0, 0, 1], PointSize[0.003666666666666667], Thickness[
           Tiny], Opacity[0.2]}, 
          {RGBColor[0, 0, 1], PointSize[0.003666666666666667], Thickness[
           Tiny], Opacity[0.2]}, 
          {RGBColor[0, 0, 1], PointSize[0.003666666666666667], Thickness[
           Tiny], Opacity[0.2]}, 
          {RGBColor[0, 0, 1], PointSize[0.003666666666666667], Thickness[
           Tiny], Opacity[0.2]}, 
          {RGBColor[0, 0, 1], PointSize[0.003666666666666667], Thickness[
           Tiny], Opacity[0.2]}, 
          {RGBColor[0, 0, 1], PointSize[0.003666666666666667], Thickness[
           Tiny], Opacity[0.2]}, 
          {RGBColor[0, 0, 1], PointSize[0.003666666666666667], Thickness[
           Tiny], Opacity[0.2]}, 
          {RGBColor[0, 0, 1], PointSize[0.003666666666666667], Thickness[
           Tiny], Opacity[0.2]}, 
          {RGBColor[0, 0, 1], PointSize[0.003666666666666667], Thickness[
           Tiny], Opacity[0.2]}, 
          {RGBColor[0, 0, 1], PointSize[0.003666666666666667], Thickness[
           Tiny], Opacity[0.2]}, 
          {RGBColor[0, 0, 1], PointSize[0.003666666666666667], Thickness[
           Tiny], Opacity[0.2]}, 
          {RGBColor[0, 0, 1], PointSize[0.003666666666666667], Thickness[
           Tiny], Opacity[0.2]}, 
          {RGBColor[0, 0, 1], PointSize[0.003666666666666667], Thickness[
           Tiny], Opacity[0.2]}, 
          {RGBColor[0, 0, 1], PointSize[0.003666666666666667], Thickness[
           Tiny], Opacity[0.2]}, 
          {RGBColor[0, 0, 1], PointSize[0.003666666666666667], Thickness[
           Tiny], Opacity[0.2]}, 
          {RGBColor[0, 0, 1], PointSize[0.003666666666666667], Thickness[
           Tiny], Opacity[0.2]}, 
          {RGBColor[0, 0, 1], PointSize[0.003666666666666667], Thickness[
           Tiny], Opacity[0.2]}, 
          {RGBColor[0, 0, 1], PointSize[0.003666666666666667], Thickness[
           Tiny], Opacity[0.2]}, 
          {RGBColor[0, 0, 1], PointSize[0.003666666666666667], Thickness[
           Tiny], Opacity[0.2]}, 
          {RGBColor[0, 0, 1], PointSize[0.003666666666666667], Thickness[
           Tiny], Opacity[0.2]}, 
          {RGBColor[0, 0, 1], PointSize[0.003666666666666667], Thickness[
           Tiny], Opacity[0.2]}, 
          {RGBColor[0, 0, 1], PointSize[0.003666666666666667], Thickness[
           Tiny], Opacity[0.2]}, 
          {RGBColor[0, 0, 1], PointSize[0.003666666666666667], Thickness[
           Tiny], Opacity[0.2]}, 
          {RGBColor[0, 0, 1], PointSize[0.003666666666666667], Thickness[
           Tiny], Opacity[0.2]}, 
          {RGBColor[0, 0, 1], PointSize[0.003666666666666667], Thickness[
           Tiny], Opacity[0.2]}, 
          {RGBColor[0, 0, 1], PointSize[0.003666666666666667], Thickness[
           Tiny], Opacity[0.2]}, 
          {RGBColor[0, 0, 1], PointSize[0.003666666666666667], Thickness[
           Tiny], Opacity[0.2]}, 
          {RGBColor[0, 0, 1], PointSize[0.003666666666666667], Thickness[
           Tiny], Opacity[0.2]}, 
          {RGBColor[0, 0, 1], PointSize[0.003666666666666667], Thickness[
           Tiny], Opacity[0.2]}, 
          {RGBColor[0, 0, 1], PointSize[0.003666666666666667], Thickness[
           Tiny], Opacity[0.2]}, 
          {RGBColor[0, 0, 1], PointSize[0.003666666666666667], Thickness[
           Tiny], Opacity[0.2]}, 
          {RGBColor[0, 0, 1], PointSize[0.003666666666666667], Thickness[
           Tiny], Opacity[0.2]}, 
          {RGBColor[0, 0, 1], PointSize[0.003666666666666667], Thickness[
           Tiny], Opacity[0.2]}, 
          {RGBColor[0, 0, 1], PointSize[0.003666666666666667], Thickness[
           Tiny], Opacity[0.2]}, 
          {RGBColor[0, 0, 1], PointSize[0.003666666666666667], Thickness[
           Tiny], Opacity[0.2]}, 
          {RGBColor[0, 0, 1], PointSize[0.003666666666666667], Thickness[
           Tiny], Opacity[0.2]}, 
          {RGBColor[0, 0, 1], PointSize[0.003666666666666667], Thickness[
           Tiny], Opacity[0.2]}, 
          {RGBColor[0, 0, 1], PointSize[0.003666666666666667], Thickness[
           Tiny], Opacity[0.2]}, 
          {RGBColor[0, 0, 1], PointSize[0.003666666666666667], Thickness[
           Tiny], Opacity[0.2]}, 
          {RGBColor[0, 0, 1], PointSize[0.003666666666666667], Thickness[
           Tiny], Opacity[
           0.2]}, {}, {}, {}, {}, {}, {}, {}, {}, {}, {}, {}, {}, {}, {}, {}, \
{}, {}, {}, {}, {}, {}, {}, {}, {}, {}, {}, {}, {}, {}, {}, {}, {}, {}, {}, \
{}, {}, {}, {}, {}, {}, {}, {}, {}, {}, {}, {}, {}, {}, {}, {}, {}, {}, {}, \
{}, {}, {}, {}, {}, {}, {}, {}, {}, {}, {}, {}, {}, {}, {}, {}, {}, {}, {}, \
{}, {}, {}, {}, {}, {}, {}, {}, {}, {}, {}, {}, {}, {}, {}, {}, {}, {}, {}, \
{}, {}, {}, {}, {}, {}, {}, {}, {}, {}, {}, {}, {}, {}, {}, {}, {}, {}, {}, \
{}, {}, {}, {}, {}, {}, {}, {}, {}, {}, {}, {}, {}, {}, {}, {}, {}, {}, {}, \
{}, {}, {}, {}, {}, {}, {}, {}, {}, {}, {}, {}, {}, {}, {}, {}, {}, {}, {}, \
{}, {}, {}, {}, {}, {}, {}, {}, {}, {}, {}, {}, {}, {}, {}, {}, {}, {}, {}, \
{}, {}, {}, {}, {}, {}, {}, {}, {}, {}, {}, {}, {}, {}, {}, {}, {}, {}, {}, \
{}, {}, {}, {}, {}, {}, {}, {}, {}, {}, {}, {}, {}, {}, {}, {}, {}, {}, {}, \
{}, {}, {}, {}, {}, {}, {}, {}, {}, {}, {}, {}, {}, {}, {}, {}, {}, {}, {}, \
{}, {}, {}, {}, {}, {}, {}, {}, {}, {}, {}, {}, {}, {}, {}, {}, {}, {}, {}, \
{}, {}, {}, {}, {}, {}, {}, {}, {}, {}, {}, {}, {}, {}, {}, {}, {}, {}, {}, \
{}, {}, {}, {}, {}, {}, {}, {}, {}, {}, {}, {}, {}, {}, {}, {}, {}, {}, {}, \
{}, {}, {}, {}, {}, {}, {}, {}, {}, {}, {}, {}, {}, {}, {}, {}, {}, {}, {}, \
{}, {}, {}, {}, {}, {}, {}, {}, {}, {}, {}, {}, {}, {}, {}, {}, {}, {}, {}, \
{}, {}, {}, {}, {}, {}, {}, {}, {}, {}, {}, {}, {}, {}, {}, {}, {}, {}, {}, \
{}, {}, {}, {}, {}, {}, {}, {}, {}, {}, {}, {}, {}, {}, {}, {}, {}, {}, {}, \
{}, {}, {}, {}, {}, {}, {}, {}, {}, {}, {}, {}, {}, {}, {}, {}, {}, {}, {}, \
{}, {}, {}, {}, {}, {}, {}, {}, {}, {}, {}, {}, {}, {}, {}, {}, {}, {}, {}, \
{}, {}, {}, {}, {}, {}, {}, {}, {}, {}, {}, {}, {}, {}, {}, {}, {}, {}, {}, \
{}, {}, {}, {}, {}, {}, {}, {}, {}, {}, {}, {}, {}, {}, {}, {}, {}, {}, {}, \
{}, {}, {}, {}, {}, {}, {}, {}, {}, {}, {}, {}, {}, {}, {}, {}, {}, {}, {}, \
{}, {}, {}, {}, {}, {}, {}, {}, {}, {}, {}, {}, {}, {}, {}, {}, {}, {}, {}, \
{}, {}, {}, {}, {}, {}, {}, {}, {}, {}, {}, {}, {}, {}, {}, {}, {}, {}, {}, \
{}, {}, {}, {}, {}, {}, {}, {}, {}, {}, {}, {}, {}, {}, {}, {}, {}, {}, {}, \
{}, {}, {}, {}, {}, {}, {}, {}, {}, {}, {}, {}, {}, {}, {}, {}, {}, {}, {}, \
{}, {}, {}, {}, {}, {}, {}, {}, {}, {}, {}, {}, {}, {}, {}, {}, {}, {}, {}, \
{}, {}, {}, {}, {}, {}, {}, {}, {}, {}, {}, {}, {}, {}, {}, {}, {}, {}, {}, \
{}, {}, {}, {}, {}, {}, {}, {}, {}, {}, {}, {}, {}, {}, {}, {}, {}, {}, {}, \
{}, {}, {}, {}, {}, {}, {}, {}, {}, {}, {}, {}, {}, {}, {}, {}, {}, {}, {}, \
{}, {}, {}, {}, {}, {}, {}, {}, {}, {}, {}, {}, {}, {}, {}, {}, {}, {}, {}, \
{}, {}, {}, {}, {}, {}, {}, {}, {}, {}, {}, {}, {}, {}, {}, {}, {}, {}, {}, \
{}, {}, {}, {}, {}, {}, {}, {}, {}, {}, {}, {}, {}, {}, {}, {}, {}, {}, {}, \
{}, {}, {}, {}, {}, {}, {}, {}, {}, {}, {}, {}, {}, {}, {}, {}, {}, {}, {}, \
{}, {}, {}, {}, {}, {}, {}, {}, {}, {}, {}, {}, {}, {}, {}, {}, {}, {}, {}, \
{}, {}, {}, {}, {}, {}, {}, {}, {}, {}, {}, {}, {}, {}, {}, {}, {}, {}, {}, \
{}, {}, {}, {}, {}, {}, {}, {}, {}, {}, {}, {}, {}, {}, {}, {}, {}, {}, {}, \
{}, {}, {}, {}, {}, {}, {}, {}, {}, {}, {}, {}, {}, {}, {}, {}, {}, {}, {}, \
{}, {}, {}, {}, {}, {}, {}, {}, {}, {}, {}, {}, {}, {}, {}, {}, {}, {}, {}, \
{}, {}, {}, {}, {}, {}, {}, {}, {}, {}, {}, {}, {}, {}, {}, {}, {}, {}, {}, \
{}, {}, {}, {}, {}, {}, {}, {}, {}, {}, {}, {}, {}, {}, {}, {}, {}, {}, {}, \
{}, {}, {}, {}, {}, {}, {}, {}, {}, {}, {}, {}, {}, {}, {}, {}, {}, {}, {}, \
{}, {}, {}, {}, {}, {}, {}, {}, {}, {}, {}, {}, {}, {}, {}, {}, {}, {}, {}, \
{}, {}, {}, {}, {}, {}, {}, {}, {}, {}, {}, {}, {}, {}, {}, {}, {}, {}, {}, \
{}, {}, {}, {}, {}, {}, {}, {}, {}, {}, {}, {}, {}, {}, {}, {}, {}, {}, {}, \
{}, {}, {}, {}, {}, {}, {}, {}, {}, {}, {}, {}, {}, {}, {}, {}, {}, {}, {}, \
{}, {}, {}, {}, {}, {}, {}, {}, {}, {}, {}, {}, {}, {}, {}, {}, {}, {}, {}, \
{}, {}, {}, {}, {}, {}, {}, {}, {}, {}, {}, {}, {}, {}, {}, {}, {}, {}, {}, \
{}, {}, {}, {}, {}, {}, {}, {}, {}, {}, {}, {}, {}, {}, {}, {}, {}, {}, {}, \
{}, {}, {}, {}, {}, {}, {}, {}, {}, {}, {}, {}, {}, {}, {}, {}, {}, {}, {}, \
{}, {}, {}, {}, {}, {}, {}, {}, {}, {}, {}, {}, {}, {}, {}, {}, {}, {}, {}, \
{}, {}, {}, {}, {}, {}, {}, {}, {}, {}, {}, {}, {}, {}, {}, {}, {}, {}, {}, \
{}, {}, {}, {}, {}, {}, {}, {}, {}, {}, {}, {}, {}, {}, {}, {}, {}, {}, {}, \
{}, {}, {}, {}, {}, {}, {}, {}, {}, {}, {}, {}, {}, {}, {}, {}, {}, {}, {}, \
{}, {}, {}, {}, {}, {}, {}, {}, {}, {}, {}, {}, {}, {}, {}, {}, {}, {}, {}, \
{}, {}, {}, {}, {}, {}, {}, {}, {}, {}, {}, {}, {}, {}, {}, {}, {}, {}, {}, \
{}, {}, {}, {}, {}, {}, {}, {}, {}, {}, {}, {}, {}, {}, {}, {}, {}, {}, {}, \
{}, {}, {}, {}, {}, {}, {}, {}, {}, {}, {}, {}, {}, {}, {}, {}, {}, {}, {}, \
{}, {}, {}, {}, {}, {}, {}, {}, {}, {}, {}, {}, {}, {}, {}, {}, {}, {}, {}, \
{}, {}, {}, {}, {}, {}, {}, {}, {}, {}, {}, {}, {}, {}, {}, {}, {}, {}, {}, \
{}, {}, {}, {}, {}, {}, {}, {}, {}, {}, {}, {}, {}, {}, {}, {}, {}, {}, {}, \
{}, {}, {}, {}, {}, {}, {}, {}, {}, {}, {}, {}, {}, {}, {}, {}, {}, {}, {}, \
{}, {}, {}, {}, {}, {}, {}, {}, {}, {}, {}, {}, {}, {}, {}, {}, {}, {}, {}, \
{}, {}, {}, {}, {}, {}, {}, {}, {}, {}, {}, {}, {}, {}, {}, {}, {}, {}, {}, \
{}, {}, {}, {}, {}, {}, {}, {}, {}, {}, {}, {}, {}, {}, {}, {}, {}, {}, {}, \
{}, {}, {}, {}, {}, {}, {}, {}, {}, {}, {}, {}, {}, {}, {}, {}, {}, {}, {}, \
{}, {}, {}, {}, {}, {}, {}, {}, {}, {}, {}, {}, {}, {}, {}, {}, {}, {}, {}, \
{}, {}, {}, {}, {}, {}, {}, {}, {}, {}, {}, {}, {}, {}, {}, {}, {}, {}, {}, \
{}, {}, {}, {}, {}, {}, {}, {}, {}, {}, {}, {}, {}, {}, {}, {}, {}, {}, {}, \
{}, {}, {}, {}, {}, {}, {}, {}, {}, {}, {}, {}, {}, {}, {}, {}, {}, {}, {}, \
{}, {}, {}, {}, {}, {}, {}, {}, {}, {}, {}, {}, {}, {}, {}, {}, {}, {}, {}, \
{}, {}, {}, {}, {}, {}, {}, {}, {}, {}, {}, {}, {}, {}, {}, {}, {}, {}, {}, \
{}, {}, {}, {}, {}, {}, {}, {}, {}, {}, {}, {}, {}, {}, {}, {}, {}, {}, {}, \
{}, {}, {}, {}, {}, {}, {}, {}, {}, {}, {}, {}, {}, {}, {}, {}, {}, {}, {}, \
{}, {}, {}, {}, {}, {}, {}, {}, {}, {}, {}, {}, {}, {}, {}, {}, {}, {}, {}, \
{}, {}, {}, {}, {}, {}, {}, {}, {}, {}, {}, {}, {}, {}, {}, {}, {}, {}, {}, \
{}, {}, {}, {}, {}, {}, {}, {}, {}, {}, {}, {}, {}, {}, {}, {}, {}, {}, {}, \
{}, {}, {}, {}, {}, {}, {}, {}, {}, {}, {}, {}, {}, {}, {}, {}, {}, {}, {}, \
{}, {}, {}, {}, {}, {}, {}, {}, {}, {}, {}, {}, {}, {}, {}, {}, {}, {}, {}, \
{}, {}, {}, {}, {}, {}, {}, {}, {}, {}, {}, {}, {}, {}, {}, {}, {}, {}, {}, \
{}, {}, {}, {}, {}, {}, {}, {}, {}, {}, {}, {}, {}, {}, {}, {}, {}, {}, {}, \
{}, {}, {}, {}, {}, {}, {}, {}, {}, {}, {}, {}, {}, {}, {}, {}, {}, {}, {}, \
{}, {}, {}, {}, {}, {}, {}, {}, {}, {}, {}, {}, {}, {}, {}, {}, {}, {}, {}, \
{}, {}, {}, {}, {}, {}, {}, {}, {}, {}, {}, {}, {}, {}, {}, {}, {}, {}, {}, \
{}, {}, {}, {}, {}, {}, {}, {}, {}, {}, {}, {}, {}, {}, {}, {}, {}, {}, {}, \
{}, {}, {}, {}, {}, {}, {}, {}, {}, {}, {}, {}, {}, {}, {}, {}, {}, {}, {}, \
{}, {}, {}, {}, {}, {}, {}, {}, {}, {}, {}, {}, {}, {}, {}, {}, {}, {}, {}, \
{}, {}, {}, {}, {}, {}, {}, {}, {}, {}, {}, {}, {}, {}, {}, {}, {}, {}, {}, \
{}, {}, {}, {}, {}, {}, {}, {}, {}, {}, {}, {}, {}, {}, {}, {}, {}, {}, {}, \
{}, {}, {}, {}, {}, {}, {}, {}, {}, {}, {}, {}, {}, {}, {}, {}, {}, {}, {}, \
{}, {}, {}, {}, {}, {}, {}, {}, {}, {}, {}, {}, {}, {}, {}, {}, {}, {}, {}, \
{}, {}, {}, {}, {}, {}, {}, {}, {}, {}, {}, {}, {}, {}, {}, {}, {}, {}, {}, \
{}, {}, {}, {}, {}, {}, {}, {}, {}, {}, {}, {}, {}, {}, {}, {}, {}, {}, {}, \
{}, {}, {}, {}, {}, {}, {}, {}, {}, {}, {}, {}, {}, {}, {}, {}, {}, {}, {}, \
{}, {}, {}, {}, {}, {}, {}, {}, {}, {}, {}, {}, {}, {}, {}, {}, {}, {}, {}, \
{}, {}, {}, {}, {}, {}, {}, {}, {}, {}, {}, {}, {}, {}, {}, {}, {}, {}, {}, \
{}, {}, {}, {}, {}, {}, {}, {}, {}, {}, {}, {}, {}, {}, {}, {}, {}, {}, {}, \
{}, {}, {}, {}, {}, {}, {}, {}, {}, {}, {}, {}, {}, {}, {}, {}, {}, {}, {}, \
{}, {}, {}, {}, {}, {}, {}, {}, {}, {}, {}, {}, {}, {}, {}, {}, {}, {}, {}, \
{}, {}, {}, {}, {}, {}, {}, {}, {}, {}, {}, {}, {}, {}, {}, {}, {}, {}, {}, \
{}, {}, {}, {}, {}, {}, {}, {}, {}, {}, {}, {}, {}, {}, {}, {}, {}, {}, {}, \
{}, {}, {}, {}, {}, {}, {}, {}, {}, {}, {}, {}, {}, {}, {}, {}, {}, {}, {}, \
{}, {}, {}, {}, {}, {}, {}, {}, {}, {}, {}, {}, {}, {}, {}, {}, {}, {}, {}, \
{}, {}, {}, {}, {}, {}, {}, {}, {}, {}, {}, {}, {}, {}, {}, {}, {}, {}, {}, \
{}, {}, {}, {}, {}, {}, {}, {}, {}, {}, {}, {}, {}, {}, {}, {}, {}, {}, {}, \
{}, {}, {}, {}, {}, {}, {}, {}, {}, {}, {}, {}, {}, {}, {}, {}, {}, {}, {}, \
{}, {}, {}, {}, {}, {}, {}, {}, {}, {}, {}, {}, {}, {}, {}, {}, {}, {}, {}, \
{}, {}, {}, {}, {}, {}, {}, {}, {}, {}, {}, {}, {}, {}, {}, {}, {}, {}, {}, \
{}, {}, {}, {}, {}, {}, {}, {}, {}, {}, {}, {}, {}, {}, {}, {}, {}, {}, {}, \
{}, {}, {}, {}, {}, {}, {}, {}, {}, {}, {}, {}, {}, {}, {}, {}, {}, {}, {}, \
{}, {}, {}, {}, {}, {}, {}, {}, {}, {}, {}, {}, {}, {}, {}, {}, {}, {}, {}, \
{}, {}, {}, {}, {}, {}, {}, {}, {}, {}, {}, {}, {}, {}, {}, {}, {}, {}, {}, \
{}, {}, {}, {}, {}, {}, {}, {}, {}, {}, {}, {}, {}, {}, {}, {}, {}, {}, {}, \
{}, {}, {}, {}, {}, {}, {}, {}, {}, {}, {}, {}, {}, {}, {}, {}, {}, {}, {}, \
{}, {}, {}, {}, {}, {}, {}, {}, {}, {}, {}, {}, {}, {}, {}, {}, {}, {}, {}, \
{}, {}, {}, {}, {}, {}, {}, {}, {}, {}, {}, {}, {}, {}, {}, {}, {}, {}, {}, \
{}, {}, {}, {}, {}, {}, {}, {}, {}, {}, {}, {}, {}, {}, {}, {}, {}, {}, {}, \
{}, {}, {}, {}, {}, {}, {}, {}, {}, {}, {}, {}, {}, {}, {}, {}, {}, {}, {}, \
{}, {}, {}, {}, {}, {}, {}, {}, {}, {}, {}, {}, {}, {}, {}, {}, {}, {}, {}, \
{}, {}, {}, {}, {}, {}, {}, {}, {}, {}, {}, {}, {}, {}, {}, {}, {}, {}, {}, \
{}, {}, {}, {}, {}, {}, {}, {}, {}, {}, {}, {}, {}, {}, {}, {}, {}, {}, {}, \
{}, {}, {}, {}, {}, {}, {}, {}, {}, {}, {}, {}, {}, {}, {}, {}, {}, {}, {}, \
{}, {}, {}, {}, {}, {}, {}, {}, {}, {}, {}, {}, {}, {}, {}, {}, {}, {}, {}, \
{}, {}, {}, {}, {}, {}, {}, {}, {}, {}, {}, {}, {}, {}, {}, {}, {}, {}, {}, \
{}, {}, {}, {}, {}, {}, {}, {}, {}, {}, {}, {}, {}, {}, {}, {}, {}, {}, {}, \
{}, {}, {}, {}, {}, {}, {}, {}, {}, {}, {}, {}, {}, {}, {}, {}, {}, {}, {}, \
{}, {}, {}, {}, {}, {}, {}, {}, {}, {}, {}, {}, {}, {}, {}, {}, {}, {}, {}, \
{}, {}, {}, {}}}, {{}, {}}}, {{}, {{{}, {}, 
          {RGBColor[0, 1, 0], PointSize[0.003666666666666667], Thickness[
           Tiny], Opacity[0.15], LineBox[CompressedData["
1:eJxTTMoPSmViYGAwBmIQDQNpICAW6ADhfbBPENTIudYP4zM4iJ3bL8RkBONz
OPRy/Ev+NtMfyhdwqHKwe/4/1hPKF3HQv2md8O6iN5Qv4dAX/uTfsroAKF/G
YepTgzohIxhfwUGi+OyMruRgKF/JwWTbjrfcp2D6VRy+HwmeUFYF46s5HOr/
mb00wA3K13B4LOc65VOhK5Sv5SA9w4T72T0YX8fhilFC6Edpdyhfz0E0e6dW
22WYew0cbnTukmv44APlGzqIt366ZnfSC8o3ctjWnvzZsBQmb+xwZtnSgG5l
WHiYONzgFZ40dx5MvanDzF1+ybrw8DFzMAg/0F24DOZfcwfjn4VS4Xow/1o4
vI01sSj1hPEtHSb41Kx/aQMz38rhRqHyrtKvML61Q84JTQn3dWFQvo2D8wz+
pcXHQqF8W4fyzQLZWUYwvp2D1cbKnO2iEVC+vcP3f/Ixd6Rh+h0c1jaG/5Bc
BVXf4OCg4pd5ObMCpt/RIW7e1DMHPodA5R0dnraVvBTXhOl3cpCbmVz6qiMI
Ku/kEB5vkd1ZDnOvs0O69PrV082g/mtwdrhuuEv8ZBzUPAYXh+lnmM4XToKZ
7+LwRJB1YU8l1DwGV4fnKxmZ76+Fhl+Dq0PNOZ6NPcqw8HRzsA9kXfTSBKbf
zWHbWunpepUw890dNv3VmuVeBbPf3SFb742ZNDPMfA+HBo/ZUfH3oe5t8HC4
lz5F8N57mPmeDvYLU5vdpgQ7AAD8etA6
            "]]}, 
          {RGBColor[0, 1, 0], PointSize[0.003666666666666667], Thickness[
           Tiny], Opacity[0.15], LineBox[CompressedData["
1:eJxTTMoPSmViYGAwBmIQDQPGIOAc5QDhfbDfvXRnq5t4OJTP4GBxyZ5l4+0w
KJ/DQT9Ub2vajWAoX8BB+UTte+89IVC+iMOFzT7Pd26E8SUcXGZYc21TDYXy
ZRxsK9bG1Fb4Q/kKDmJWhpkXvAOhfCUHSbOzaXqpML6Kw2r+Y9F7woKgfDWH
+d5P+cVMYHwNh//JvTk8njC+lsPCtc+nC5+G2a/j4Ob5fZcKI8y9eg4/1B05
K5bBzDdwSO+dZtTuAZM3dNh+f+sRhr8BUL6Rg67iC8NznDD3GzsIph1iUnwJ
U2/ikJ3dEvzzIsx+Uwcl+xPqj97D+GYOr5Zei1P8DdNv7nAo7BoTgwnMfRYO
c4V5an14YO6xdLBY7Nk/54cvlG/lcHbxfMY4M5i8tcO8wOfvX92E8W0cVHn1
F/tchdln6zA/9+Xxl0Iw/XYOjydLm/++BvOPvcOVhKPN9Ydh7ndwyLtzuVjk
AZTf4ODwKFPswtNkmLyjw9dvc1vZN8PkHR3soiQ2PnOC2efkYC91fvnGAKh7
GpwcjkwI4kpnhfnX2eGcz9KTpyfD9Ds7WG/4Unon3A8q7+LA9E+z/9d7KL/B
xaHzvNCZ1+4+UHlXh0XModMOtXlC5V0duq+/Kd2oAvOPm8O6oJWbf9+C8hvc
HLgE/F2P8sDC191hacYpVe2fUPc0uDt4xG566V0Lc5+HgzvLV5G3Z6D+afBw
ENZQnbhwMsx8T4flSsIFcj+DHQAB39De
            "]]}, 
          {RGBColor[0, 1, 0], PointSize[0.003666666666666667], Thickness[
           Tiny], Opacity[0.15], LineBox[CompressedData["
1:eJxTTMoPSmViYGAwBmIQDQPGINAc4ADhfbDfsHIx2+F+fyifweH9n8X/ttnB
5DkcOkS+33jj7wvlCzjslPLsKdnnCuWLODSINmtK3YDxJRweb8k6mvbbGcqX
cXiUbq66eIkHlK/g8K9x346VFTDzlRz2V8S8EdnsBeWrOIR1Zn7SWeIJ5as5
tHUnH/o4wwfK13BIXs7368xMmHu0HApm+fjXPguC8nUcurlfPauPhZmv56Cw
tT7peqgblG/gUOzy+mO0ijuUb+iw4FZ39zMdPyjfyMFgVV3rltBAKN/YoWh+
oNPmm8FQvolD4yQOG2PmMCjf1ME/bdYCzk2hUL6Zw+Gp535FxsPUmztYJ5/+
OjkwBMq3cJBWvS7wvhwmb+kw7RzzcoN6mHutHHSdPG7/t4XxrR0cZt2JFoHH
h43DtumOOYdvwfxr6+C1TrzSpxHmXjuHfcKlDMEbYfFp73B+b3T56b2w8HNw
KOI69eLfHW8Iv8HBofLwrdi3bDDzHR2WNCnuL38EDd8GR4eUrjOl8QKw8HFy
YJCdu6dOBxo/DU4Oz246x98+DZN3dlgi8U/U8grUfQ3ODvwLQ6J334P518Vh
g/PsxkmG0PBqcHHg5Yk7ZzIZJu/q8PL1PM/o5TD9rg5lXHtkHZ1h4efmcP7D
rYSIixFQeTeHR3vmpNkfg/IZ3B3myoepmO+Hxk+Du8MJqS0hRa9g5ns43JO+
+ltMAma/h0MJx9a5jFaw8PN0CF+hcCxQONgBAAL21Xo=
            "]]}, 
          {RGBColor[0, 1, 0], PointSize[0.003666666666666667], Thickness[
           Tiny], Opacity[0.15], LineBox[CompressedData["
1:eJxTTMoPSmViYGAwBmIQDQPpaUAgFu0A4X2wd7Pb0j/jWCiUz+Cg/X6HySWV
MCifw8Hp6tYtUw8HQfkCDvPfv4z7+xHGF3FI4r7+g+0GjC/hcGF+j9TCxYFQ
voxDms9pl1WiAVC+goPPw9oIjnU+UL6Sw6UqQ/3exZ5QvopDqedavUXHXaF8
NQfpkPrWFCl3KF/DYZPQbeX9hjD1Wg4farWlGgtgfB2Hz9sulkpOhvH1HCx+
7I/s3AzjGzhk6M0sCE33h/INHUrU1eSdemDuNXL4trD6u4Q3zL3GDh+4D8xx
j/SD8k0clrxP33XNEuZfU4d7ivq32fVDoHwzh8SFC5wXrIWZZ+7gwFhXO7kh
GMq3cLA5Nl22TwxmvqXD4atR1Y4XYeFh5fA26Y2kE9x/1g5RCySOHjoPk7dx
ePlE5EvJVQ8o39Zh0iMl9g9x3lC+nYMrT66U8gaYfnsHo4vTxI5bw/gODlys
UgWmZlD/NDg4TCiUrVy3AeZeR4euWTMPx/+Euq/B0WGD8Le+xCUw9zo5ZK6d
oslTB/VPgxPQe1eysvpg+p0dtlU7lggehel3dsi6oSIppQXT7+Iw0dvMJuEH
NPwbXBwk9/ywfSjvC5V3ddhrwDxZXRHKb3B1iI1auvNQDMx8N4cjNovjzsrA
9Ls58N3a4rhtHUy/u8OhdPmU1kMw/7k7rDf05HqmDtPv4fDehm3Ttr8w93k4
SM1NjLt6ApYePB247ba45PAEOgAAvIHLkA==
            "]]}, 
          {RGBColor[0, 1, 0], PointSize[0.003666666666666667], Thickness[
           Tiny], Opacity[0.15], LineBox[CompressedData["
1:eJxTTMoPSmViYGAwBmIQDQOzZgJBpZ8DhPfB/u5tH5bJev5QPoMDx1t2Xlb5
QCifw+FHtOIq6Qs+UL6Aw92Tj3om3g6A8kUcXFZYrdLOgPElHB73tFbFp8H4
Mg5n3xbwpn8NgvIVHFTNv8cYLIfxlRzW7SzMi9OH2afi8MK2pr9hWTCUr+bg
ttv7yp4FML6GQ/PewsMKITD9Wg63vFomzrkP84+OQ3PywXa3zzD/6Dl8Trk8
Z4uxL5Rv4OC9Kz5+SgGMb+hgJey1LugMzH9GDsd3hDnvuOAG5Rs7HDpT+1TP
GsY3cRDtfJVoMh/GN3W4+yo5aNppTyjfzOGZM3vfk5vuUL65w0ee9wJzz8D4
Fg5++UzLklfB7Ld0uJ8QLJG8C8a3clgWsOGN5ndvKN/aweHToSLzfpi8jYMx
czkT5z5YeNg6xN7gsWWJgoWfnUPGij6xpcwhUL69A0fmFe1LB2HqHRxcYh72
XJaF8hscHDJOvVhrKggLT0eHzU6Xrex/QPkNjg67LheeXjEZJu/kUPSnfaEF
F0zeyWFD0Dv5Bm2Yfc4OLDkFln4zYOY7O6z//P+gZA9Mv4uD12u2Twq/oemj
wcWhlYPx0m1jWHy5OmwQV/W5Pxnq3wZXh7R+v67dCjB5N4cfJe83KVXD9Ls5
VO3jkuENgcW/u8OJ12+TsnVh8u4Odc3VZz/bw+Q9HNh2t0ss2QkN3wYPh9M+
jIkMc2Hyng6PertnLFUIcAAAGujTUg==
            "]]}, 
          {RGBColor[0, 1, 0], PointSize[0.003666666666666667], Thickness[
           Tiny], Opacity[0.15], LineBox[CompressedData["
1:eJxTTMoPSmViYGAwBmIQDQPpaUBQFu4A4X2wv1xl/DwxORTKZ3D4EXpjnUxx
MJTP4cCaWH82yhTGF3DY4xT/vWJ+EJQv4pDH5uWe/N4HypdwuKb9YmJ4Kowv
45ATP+vptT2+UL6Cw4V1s95O0vWH8pUceG4cXc3mDuOrOEywK9qrL+8H5as5
PJq79M49CxhfwyEnNiBzRx1MvZaD9pN6weWiMHkdBy4GVy+vHE8oX8/B/8yh
PW1HvKF8AwdnmUBVNl6YewwddlTGa18J8ILyjRycLT+wOpd7QPnGDoHHW5fv
lg2A8k0cpkZP3pLRALPf1MHsCduy3HSY+WYOTxbOXMx3HOYecwfdfYcls57D
5C0cuH47as+6CbPP0kEu+uEc79sw91g5GKWJh+7WhclbO+y/H8b7fjvMfhsH
V5YlFlGzYOptHe4pThUKyIK5x84h6iGbbCMvLL7sHS7cuWl8sgLGd3D45flT
iVUqAsJvcHCI2l2V91csDCrv6JAVP9nntHgIVN7RYZ5+lPrxQJh+J4dHO60v
T0uEyTs5+ObJM8+qhck7O6zOKdh5TgSaPhqcHVTmqrMuXQ9zv4tDCL+Ck48l
lN/g4rCm85JKtxRM3tVBmPPMEk0GaPppcHXw2DwvT2QtLPzcHC5/9Dz0RxIa
vg1uDqt2cDzVngtLb+4OwkZaPwvOwcx3d5i6/rWYfT9Mv4dDwv5FXQFHofwG
D4c7Gx1+c56EhZ+nw/HUOraju0IcAL6ryeI=
            "]]}, 
          {RGBColor[0, 1, 0], PointSize[0.003666666666666667], Thickness[
           Tiny], Opacity[0.15], LineBox[CompressedData["
1:eJxTTMoPSmViYGAwBmIQDQOzZgLByggHCO+Dvf2e1yd+nw2G8hkcfjd7RISo
hEL5HA4hjgKsdZyBUL6Aw8G1qUfudwVA+SIOJ9Qryl7c9YHyJRysN+8Qntvj
AeXLOKQYuTjc9nGH8hUcZoceulQ8DSav5GBy+6P6hwtOUL6KQ2tukdn5EBco
X81hitHBjQ8nwOQ1HKI3ubueYHOF8rUcDA/WhsT7e0H5Og5z5Lcs+u3iD+Xr
OTTLqbZ85AiB8g0cTrcJr1KZCfOPoYOgT1WP0QyYvJGDpanb6syMICjf2MHF
Ne/RpRcw/5o42G5eMNO6yBfKN3VI8v5q8EIUZr+Zg4SN/SljGRjf3IH3354Z
dwK9oXwLB3lG2xk/HsH4lg5RV5+U1QfD3GvloH2016lwEsw+a4fD655wuxrD
3GPjIPNzFUviFT8o39Yh87z5rmUSMPV2Dvdy30zcuBEmb+/QGDNftzEV5l8H
hwwWlZDUFmh8NTg47Dv0cUvaepj9jg5n9hzJ+/YLal6Do8PJVRt7tnPB5J0c
dMXVe6dUQf3X4OQw96t+1JFvMP86O3Qvtjy4Ow0aPg3ODnsv5zznbIHpd3E4
v+K95R92mLyLA9PJOQ+4bsLSj6vD8RPrEq6chbq3wdXhkatkgEcwLH26ObSx
+2xVkoTyG9wcuC68SFOvgvnP3aE394rPyUpo+Da4O2xacPnR/BSYvIdDNidn
uKU0zP8eDiffnPRbEAlLj54OpdY/ja7UezsAAHmR1QE=
            "]]}, 
          {RGBColor[0, 1, 0], PointSize[0.003666666666666667], Thickness[
           Tiny], Opacity[0.15], LineBox[CompressedData["
1:eJxTTMoPSmViYGAwBmIQjQImRDhAGB/su7r+zt/HCOMzOARJu899EhgG5XM4
PGTL+9bEAeMLONzOSW+M+hMO5Ys4MM0JZnZyC4LyJRwSN/DXpxX5Q/kyDnP0
O1smpPlC+QoO7vctX6h7ekP5Sg7FsX/a9pnD+CoOJuKvpXU2wvSrOVTWnVp0
pRPG13C4+uAh/4RNwVC+lsO/mwZd/i6hUL6OA3+V+UyRQBhfz2F54F/T1Icw
9QYOe+01J84rD4TyDR22l0ifyHCHyRs5RL1WeruhHeYfY4eKmNQQwZ0w80wc
vFWXfQguhPFNHRInOCfZcoRA+WYO7w2XdQU2wfSbO2jM/Fe5udAHyrdwyHBK
KeGcDQsPSwebTzPs8hUDoHwrBwF/q9d3JsP0Wzt8a5zQp3Ab5l4bh4+2mvMk
V8PMs3Vgmsn1+00gTL+dw9lDjHHtS2Hq7R2W9skeeGMH85+Dg3yN6yKNd1D5
BgcH9Xbura++wdQ7OlxvaVgUJQN1X4OjQ82srFPXq2HyTg7tWw5JlcDc3+Dk
0HC0xS36Msw/zg5fsp0vi6lB46vB2eFfbPlJofsweReHclHXNw3Toe5vcHHI
eGjZf2WmJ1Te1cFMY82kKVzuUHlXhwdPqvcFs3lB5d0c5kn+Ktq8DerfBjcH
vYVarfrOMP+7O7w7KVy41wMm7+4gnnjozNFtsPTj4bD422mhzP8w9wP5H2M+
bFsP0+/pwPvnpv360EAHAP7r0Kc=
            "]]}, 
          {RGBColor[0, 1, 0], PointSize[0.003666666666666667], Thickness[
           Tiny], Opacity[0.15], LineBox[CompressedData["
1:eJxTTMoPSmViYGAwBmIQDQNnzwDBnGAHCO+DPVuZ7Ny+zzA+g0NZ54dfvDP9
oXwOBw3Nxvzi0gAoX8Bhup/fhTsWMHkRh4N7zr+t1AmC8iUclgbvDI6rD4Hy
ZRxeJz6+u+E9zHwFhyKFC8+W9MLUKzn0tf5Ml7T3hfJVHLZO3CfA9Q5mn5pD
nldHRGw/jK/hIL363squ7TD7tRzefF50vWqiH5Sv46Dft1hz6hsvKF/PYb+l
cL/DNpi8gUPHmZ2f9voFQvmGDrN/VZbJKML4Rg7OSR8lJu6H2WfsEC0iOV2c
GeZeEwfzRDaxageYeaYOkxTmbt6x3RPKN3Ow2eLN91kbpt/cQe/a/xL/1TD/
WTjIOf4rvnXaA8q3dPAWux3ytMYHyrdy4CiYPy8nDmaetcM11tad1vUwvo0D
07yDVhwvYfptHTqm6W3ZvxrmHjuHr2zKO/d9h9ln7+CQ95PjUiLMfw4OTzzy
sz9GQeOnwcHBYd6eVms3WHw5Ojyaaui5fQbU/Q2ODgbnTj9xcYP538nh8vJV
puFLofHZ4OTgsGtHWmVuKFTe2cFGrDVOhz0MKu/sICZQeL+0Gma+i8PT9b/v
C7NC1Te4OMz3jLFbWxMBlXd12LZ/8a6D7DB5V4e7Aa/e/xcPh8q7OUz39Fgi
JQ/lN7g5TDgx8ZxLBMx8d4dj3A+utr+H+c/dYaEUW6+9Fiz9eThsclAWzJgB
0+/hoJStbrm5AOZ+T4fKTM3t51+HOAAAbxHUtg==
            "]]}, 
          {RGBColor[0, 1, 0], PointSize[0.003666666666666667], Thickness[
           Tiny], Opacity[0.15], LineBox[CompressedData["
1:eJxTTMoPSmViYGAwBmIQDQPpaUBgFukA4X2wZ098/KgqLBbKZ3D4kLN3doBo
FJTP4dCv9Lwr+lgYlC/gEFi6oMtgXiiUL+JgqfqZc8bkYChfwuH1TY/Kf5JB
UL6Mw9eGoBu7lsH4Cg68N/4Y2V3yg/KVHA6liWosCPCB8lUcQjgebDbM84Xy
1Rw+/91xqm97IJSv4bB03qJ7234HQPlaDtkTvfpepHtB+ToOH7dtnbA7wxvK
13Ng+TtLt+oqzHwDh6MMf+zVEvyhfEOHfAO9mGmxMPcbOehMOuE/WxXGN3bY
4L2J2+8+zP0mDntaOnKnnIPZb+rwP6Yjbcs2mH/MHOw+sLe96IG539yBz27F
M9GdMPMsHB4rZAb9mAwzz9LhntvE9hM/YOZZObzd/kJa4hSMb+2gxiHuySkB
49s4OJokBRtFw8LD1kFH2PJLnQ3MPjuH5+X/vNZpwuTtHRIW9980+hwC5Ts4
GISb9yyZBXVPg4NDds7qKdeKYOY7OiS8OmaldxPqnwZHhxXK9x4ELIOFl5MD
7yGVvGctMHknhzMcqdKxE2H+cXY49HUVL5MH1P4GZ4eJCYIz77PC3OPiMEHe
b/nqapi8i4OhrEYi/ySY/a4O1fPaU9fnQu1rcHXYuepD3hw2mLybQ9+bdOXJ
nlB+g5vDHs8f/dZSsPB3d/hQZ1E19y7Uvw3uDh5+/yKe1cLc5+GQPc2H8WED
zH4Ph6Ufp2ZfPgyT93SYy3bs+W3GQAcApP3Uyw==
            "]]}, 
          {RGBColor[0, 1, 0], PointSize[0.003666666666666667], Thickness[
           Tiny], Opacity[0.15], LineBox[CompressedData["
1:eJxTTMoPSmViYGAwBmIQDQPGIHDZ1wHC+2Bvm/w09lNDAJTP4BBg+bT0kKs/
lM/h8PlR7KfjZ72hfAGHJO7oSc+m+EH5Ig5tWfdO/mSFmSfh4Fk4RZ3zO4wv
4zB3x4roef2eUL6CQ6THmzf7b3hA+UoO89x3dDWe8oLyVRyqraZ/VD4Fs1/N
4dfsKflGx32gfA2HKZ3MIeoPYOZrOdy6c8g84wvMfToOwQcq1+9whanXc/j2
c5fJeV+Y/QYODGJnpm56CuMbOujXvt9dcgdmv5GDMNe2bnMxmPuMHdK6Gwy0
PsLMN3Fgkfv/m/8SzP+mDv5pzUd5LgdC+WYO18UnHJD6GQzlmzvIVOX+fXou
DMq3cDC6f1jtmEQ4lG/pYGK3zTdvVwSUb+XA+1PqQpZvJJRv7fD09m/f6x4w
vo2DTWpDq9MlmH5bh0v5N1KbpUOgfDuHlQ9LHnS6wOy3dziwJFk9ajbMfQ4O
u3Q0BAw3QNU3ODj4cOu7q9wMhco7OjBY288UC4Dqb3B0WJ6teXndNJh5Tg4J
Z8X4ziYFQeWdHDJvvV1yyx0m7+zwhuc376czMP3ODpbmXwUmZcPkXRz6OsTc
S/ug9jW4OByfZcivpgI1j8HV4c6jrlz+F1D3Nrg6NKzeOY/TEOY/Nwf/Y+YC
00yh4dXg5hD8JMLrVCHM/e4Oi68us5p+AWa+u0PctEAVPph9DB4O7qzLT3B1
w+Q9HK77dn71vQsz39PhS+byeZMuhToAACDU1a0=
            "]]}, 
          {RGBColor[0, 1, 0], PointSize[0.003666666666666667], Thickness[
           Tiny], Opacity[0.15], LineBox[CompressedData["
1:eJxTTMoPSmViYGAwBmIQDQOMICIiwQHC+2B/9KAHV1xGNJTP4LBlBquZ0Y0I
KJ/DIdD4Cr+tWiiUL+AQG8ev3fEtGMoXcfgdX91cBOdLOJw26W86+xTGl3FI
3vr/edLuIChfwUH3lyzzDg0YX8nh4r+83mM+MPUqDs3Kn2e5xcDsU3M4UtiT
7S0Jk9dwMK1QN/puEQDlaznsmhEjbfDSB8rXcfjS7n2X91cglK/nILboEws7
H8w+A4crv3IY3q+CmW/o8H62b8qZiHAo38hh/7fDOy9ZhUH5xg459/6FLhCF
qTdxaIi4+/PZXZj9pg6ct0pslkXA+GYOyXF3mo7pwfjmDsvLwuT3TPOE8i0c
mIzPJ9/j9YLyLR0C/m2UX2YNc7+Vw4+ChFqm3X5QvrVDqdWOCzofYf6xcSir
Tb8g7Anzj61Db/QEg4NffKF8OwcmcYu/ez/A+PYOtc9uXjfWgPEdHOLqL+wM
u+8N4Tc4OEzzetQ4owlmv6PD1tKjDzZLQvkNjg4mIgFzfuVC1TM4OYg8nXhb
ohBqXoOTw1ODN59lUmD6nR02WH024lkKM9/ZQfP1n+De67DwcHHo3brZ/B8n
1D8NLg59xjWXiqbD/OvqsCY27pWfPUy/q0ND+bW7n2bB7HdzeMM3ce7hGpi8
m4PEG9sli6bB5N0dan8e+NsR7g+Vd3ew//om8n4qLPw8HGbXOu6Jfw11T4OH
wzYWQdflCjD3eTpol4pcmcIV4AAA5hfWyw==
            "]]}, 
          {RGBColor[0, 1, 0], PointSize[0.003666666666666667], Thickness[
           Tiny], Opacity[0.15], LineBox[CompressedData["
1:eJxTTMoPSmViYGAwBmIQjQIKYhwgjA/2j7qnzn3bHA7lMzjs2bd4z46gMCif
w+Gr5FNl28AgKF/AIUpHLva4sS+UL+IQftuwdvbjAChfwuGgbFei82l/KF/G
IWRb2DLTLhhfwSFd8q9wfiZMvZLD7pUi3OvEYPIqDgw5re9bqmD2qTkkT5VY
tScYxtdwYEi5YeDyCqZfy6EgP3zLZFEYX8ehylvdRmKKH5Sv59A6Z49io5k3
lG/g8GBdzEXNjz5QvqFD89Mk7xhOmHojh9JytU4J3mAo39hh1ZZXV9RTA6F8
E4dgzhf7L3yAucfUwdYiM8ddDKbezOF125N9/pNg4WfusIIrqMq6OATKt3Co
VT3FbjAFpt/S4e+GDactXsPMt3K4IibW+uwLTN7a4STH7mOe3TC+jYNxzP5z
G3Rg/rV1+HfBw3nrBBjfzmHCWY/ok29h7rF32Bg0S969DWa/g4PgtX+XAw9C
zWtwcFj3WEC7+wnMfkcHmX9JR+rWQ/U3ODp0Lz72JusCTL+TQ4julaQDrFB+
g5ND15bKhQe+wtzn7KDceFl/tjDUvAZnh2kp7c+YFWDuc3E4cKZx0uGH0Pho
cHHIOSdh9FkXFv+uDjEPixc2esDMd3XYfFPmQG9kKFTezSE0wev7gYUw890c
qo7Le5zXh8Wfu4N8w7spFj+h8dvg7nBkv5+pVTrMfg8HqxWfF7i2wvR7OPxt
OPIjXh/mf0+H1/pZFmJswQ4AvqjSGw==
            "]]}, 
          {RGBColor[0, 1, 0], PointSize[0.003666666666666667], Thickness[
           Tiny], Opacity[0.15], LineBox[CompressedData["
1:eJxTTMoPSmViYGAwBmIQDQNnzwCBTZADhPfBvkH1x0lf80Aon8HhcddihheP
/aF8DgfhZUdnnAgMgPIFHA7xT7B08PWB8kUcduWvLt6z3BvKl3BIMDJ2bPgO
k5dx+Bw9p59NByav4LD6vLBneCiMr+Twbd6zW9sEYPapOHzm/H6NOx5mn5rD
TOWUYz9WBUP5Gg77nU6x9V2DyWs5eKpO9fmYDHO/jsPiw84J56bC5PUcjBIL
1DXyYXwDhw27brjfnQBTb+igMnG14JwHMPONHGx+93ey1IdB+cYO8z0Kp6/U
h8mbOBy/9P3p78mhUL6pw6GTAbsTL8DkzRx2H1j8V3kDzHxzhzVLkg3V5WD2
Wzh4VRbvbJ4Mk7d0OGfWfVxIHxYfVg5Jna7JXDdgfGsHdrnC3OmHYHwbh7tP
Xj5Y/w5mnq1Dbrrdg9UKsPC0c9DmuD45ycsPyrd3mFjob81bC9Pv4LCioCrM
dgtUf4ODw/t767lSe2DucXTgM1ysp74cJu/ocOfm/J8yojD9Tg4BazobVmnA
5J0cPkZltin8hsk7OyzYd/gyzwGoeQ3ODp/9ZuWofQ2Hyrs4PFHwrS4/AeU3
uDgsduY/3skNCz9Xh2ruUse3ujD9rg799icuCx+Huc/N4begud3zHdD00uDm
0H9a2fDFLZi8u8NbLv+w1lNQ8xrcHY7x7neO3AuLTw+HHfJbv6smQOOvwcNB
ouBkassUmH5PBwH/gBBB+0AHAJjO1dw=
            "]]}, 
          {RGBColor[0, 1, 0], PointSize[0.003666666666666667], Thickness[
           Tiny], Opacity[0.15], LineBox[CompressedData["
1:eJxTTMoPSmViYGAwBmIQDQPGIJAc7ADhfbA/fev/fUOPQCifwWHpmpqQnX4w
eQ4Hq73LJk6qDoLyBRxiu1UdF/cEQPkiDv/vtLwO64bxJRya3p4qeSEHM0/G
IWqO7brQmTC+gsPZvRyKPX0w85QchF7cPrdoFky/isMTsSoH5uMw9WoOmY1b
efY6wtyj4WBzcVePdXQIlK/lYHDm+TmBhlAoX8dh3yfnh8dywqF8PYecZ+1x
jNtg8gYOyjkuPz+owviGDv9f1/e2usP4Rg47PKZUqCdHQPnGDibJy/9uvRoG
5Zs4VHna7vIrhPFNHSY0MmTNmQ9zn5mD/Ye0c/dyYXxzhx1PWm1UnsH8a+Hw
xXSdZ9ZDGN/SYcV5F1bGezC+lUOi+vXzXPthfGsH8YM7gia7wvxr4zBj4+qo
BG9Y+Ng67Orzb1h0CqbezkFSZ/uTskpYeNo7TNY7P686zx/Kd3BQPbVvouJv
Pwi/wcFB/FOIiXelD1Te0YH95NGWH6G+UHlHh6sFjjO/yLhD5Z0cph1cYxLI
4QKVd3Koj3bq0auHyTs7rJIq2n/fwRMq7+yw4XxPsP5SV6i8i8PL2222x37A
5F0cvNOcy+/+gPnH1SHB5QBrwUGofxpcHcL9DicoxMP85+aw0uJUTnYGNDwa
3Bxs+AztTpbAwsfdYaP4hCcGj2Hy7g7vy99P2yQNiy8PB5HNLDq+M2DyHg7/
X5bofXaA6fd0SBdJujl7Z7gDAMce1nk=
            "]]}, 
          {RGBColor[0, 1, 0], PointSize[0.003666666666666667], Thickness[
           Tiny], Opacity[0.15], LineBox[CompressedData["
1:eJxTTMoPSmViYGAwBmIQDQNnzwBBTIADhPfBPt7DyTdOOBjKZ3BQaXiyybca
xudw8D40n9Hksz+UL+BQkNiXc+xiIJQv4nDC/Wl5BncolC/hkPa/ZGP/IZh+
GYcKZ/Gj8+pg9ik45FgczdJe6QnlKzn4MdeujwrwgvJVHJ4rfpS58whmn5qD
Sr+4IstBHyhfw6G9tMZNrw8mr+UgKtYzd3udL5Sv49C93/1K6UcYX8/hqunK
L92sMPsMHHK3bfh+/QnM/YYOjjsaltR+C4HyjRyCE/6+mFoaDuUbO9j+mxLm
zBMG5Zs4vFeoiGGdBlNv6mCe91by30UY38yBI1ZbbedBWHiYO3SmrNn4tQDG
t3Bwq2tiTjAPgvItHabtEFWvfQVzj5VDpcGnnlYtGN/aQfnsou/BOjD/2jiE
7tR6nuwD02/rcMZ/itP3Plj42jkoMaeEsP2C8e0dtmx0aD2UCjPPwcHqi6v4
wxdQ+QYHB+uoB99vs8PMc3SYsUR6ouNHqPoGR4ctiXcUL2+FyTs5rJQve3jx
CNQ/DU4Of3wXOQmth/nf2aGx5suNiXZQfoOzQ0auT7vVBJj9Lg6fuXU2frWD
mtfg4rA+YhP7cz9YenF1sJI2/RjKC5N3deDImWBkwg+Td3OIaWU5z7kDJu/m
4GsnIPXBGWa+uwML25SeIy9g8u4O9XrB99wvweQ9HDRc+9+7VMLc5+FwZdMJ
N5NmWPx6OvTIdP48IxzuAAC/9dCK
            "]]}, 
          {RGBColor[0, 1, 0], PointSize[0.003666666666666667], Thickness[
           Tiny], Opacity[0.15], LineBox[CompressedData["
1:eJxTTMoPSmViYGAwBmIQDQNnzwCBTaADhPfB/v/DSxfNK2B8BoelS788CcmD
8TkceCwnrW7Th/EFHO5t59260N4PyhdxSCvliYvM84HyJRwW1T4qf9gN48s4
TAv3upPwG8ZXcPi0Yf/RvYt9oXwlh6LNsQtf6MDkVRwO8f48dpwJZp+aQ97b
eUfua8Ls03C4E3z26OGLMHktB5Evr9c5/QiC8nUcDKyn79cNDIHy9RzSpUre
nDoXDOUbONydk9EjsQ6m3tDh7F2DsDsMMPcYObCrBIg9++4N5Rs7HHxf6PDN
zAPKN3GQdTS746YPc4+pw6G1nw5fUwyA8s0cVk+p/ZyfDLPf3CEnoT7w7PYI
KN/CgdNKt0zFFca3dPhW936L+ncY38qBeeUG6+lc4VC+tcMWpTSuYP5QKN/G
oUJjy2reyTD/2zowK28JbGKG+cfO4dX1TzPkt4ZB+fYOJ1Zvl9hXCpN3cHj+
6WHfPHWo/gYHB7NGkfcOZ2DmOTps29q1o+AkVH2Do8PcS++ZZHfA5J0ckop9
Xxw9AA3PBicH/5bU89yrYP51duhaXyjx1w4m7+xw5sUqV24DmLyLw+vmxQmO
sPBvcHF49bD8hxAzzH+uDg0Hy0O/ckH5Da4O7Ed/30u/CvOPm8MzdukVKixR
UHk3B+F3iR5P1GDy7g6CE3b37pWFhmeDu4P7aes/i0ph4evhEDnXJfavOMx8
Dwd/318HIqxh+j0dVjQ/e/iaM9QBAM3s3Og=
            "]]}, 
          {RGBColor[0, 1, 0], PointSize[0.003666666666666667], Thickness[
           Tiny], Opacity[0.15], LineBox[CompressedData["
1:eJxTTMoPSmViYGAwBmIQDQOzZgKBZ7gDhPfBnjnqbdmN/lAon8GBXbfpUO6s
ECifw6F7wjufzqUwvoBD/CHdvT62YVC+iMMj3qfuWyMioHwJh3uWf41n1MLk
ZRysWRZknjOGma/g4PpDWqrhYBCUr+QglabSdeNCIJSv4nDEMl2m0cMfyldz
8PjB1P3uaACUr+Fw1lyl7mIOTF7LoaTq1PeE215Qvo7DsmfuckciYOr1HHbM
70z6kwQz38DBpFCReSZLMJRv6KDgWrEoYiGMb+RQ/P7ksS9KvlC+sUPH4X2S
blth9pk4TD5VoiLFBJM3dfg730V1XY83lG/mIHfwe95cFhjf3IFho+uz1Wtg
fAsHBuWfiq3FML6lw64FsWdzWT2hfCsHcbf7K2cIwfjWDt88TmjMK4Spt3FY
WPgy7qkVjG/rsDL8tOa0gzD1dg6bq2603LrlA+XbO7gKC2740QjjOzgwTcms
vq0K5Tc4OJyM3SIS1Qnzn6PDtRf/akIPQP3X4Ojw/VS4pHQJLL6cHPieC/+O
aoCGZ4OTw0UOnuYN72H6nR1enZT9F5MCDf8GZ4e7TP/eytyCxYeLQx9X/qa3
QVDzGlwc7r45tZgfnh5cHc4q2t1Kq4SmlwZXB56JF64lXILFj5uD98bUEH0x
mLybwzL1syfbtsPSp7tDUJ7mBIdDMPPdHe4/XcsbsRQW/x4OzW6LTb2CYfIe
DmpBE5ao7YS5z9PhgcLxpfUffR0AVT7VRg==
            "]]}, 
          {RGBColor[0, 1, 0], PointSize[0.003666666666666667], Thickness[
           Tiny], Opacity[0.15], LineBox[CompressedData["
1:eJxTTMoPSmViYGAwBmIQDQOzZgJBZrgDhPfB/lF50yue21FQPoNDR+iLFrV/
sVA+h4Nc08vFkhcioXwBhyLrmrn+d2D6RRxyX+84HyEMk5dw+CDSMs2DIwTK
l3GI1WxtnhgOU6/gcGXt7V1K4cFQvpLDnM6DV4rzQqF8FYdeJp7tW8Rh8moO
56P6eSoOBEL5Gg7vTA3WTd4dAOVrOczYdS3h9nd/KF/HoSr+veblBzB5PYcw
288HY6pgfAOH2E+e9pdVYeYbOsxlVVi07DBM3shB4z2bbtojXyjf2KFk4bnQ
51E+UL6Jg6WjLOfaxTD7TB3ueby9oBnjDeWbOaxcvFbYWRam3txhqVn9mwxl
LyjfwiGD+cj27X9g+i0dnt7Kzm2+BbPfymG/5HQJ738w/dYODJ6fmR6fham3
cajgjLUyFoXxbR0enTt7hXE6zH47h1PB/wq39sLMs3eINHkS4FgJU+/gsLxx
lcDVYqj5DQ4OVrL3o/+nwvQ7OvjWqt9Ra4PJOzpcls9u/+MNM8/JIV5c9chd
bWj4NTg5vPRd8fbHRVh8OzvolZZKrZ4Djc8GZ4epx5bk7euCxa+Lw7aPCw1/
HIPJuzgYlnIpeTvC4sPVQUpz9odlfTDzXR0CVtbwzvUMgsq7ORT1XIvdagmT
d3OYvrRk5v4FsPTh7iD6blUG226YvLuDLP/DN+41sPTp4ZBpZBUV3ApNjw0e
Dv87Hs4qUoa539PBVe7D5OopQQ4AYGnWTA==
            "]]}, 
          {RGBColor[0, 1, 0], PointSize[0.003666666666666667], Thickness[
           Tiny], Opacity[0.15], LineBox[CompressedData["
1:eJxTTMoPSmViYGAwBmIQDQOzZgKBZogDhPfBnu+Fl5lUaSiUz+DwO4fT5NC3
MCifw8FAxdl/1SKYegGHikfPrXYrBkH5Ig7zFZ/fKYr3h/IlHLYvnZT4dJMv
lC/j4Bdmd7T4mBeUr+DwS2LZbdmzML6Sw3qOz7cYE2HqVRwKN7kKb+/2g/LV
HJ6c3Cz26Ys3lK/hEL9Km/PA5EAoX8vByaBmjdvyYChfx2Hx3pLVkxUjoXw9
hx/Kyp1ejeFQvoGD0P//5rwBMP8ZOvx+cEb61CuY/4wc2OojppTegpln7CAx
S+rBsfcBUL6JQ5367NfvsmDuNXXQvJ/czfwf5h8zh7UBx+fYR3hA+eYOu3kD
GNPbYPIWDju2zpTyvOYJ5Vs6yB5sNo+7DVNv5TDDUD5/4VcXKN/aYU7vNLHy
dTB5G4d3W5MVvp92h/JtHSZmHLfRnw4zz85Bh1fB8OJHVyjf3iH1+PFVAvaw
8HNw4GcyPpEsDnVPg4NDppVGwK1LMPc5Oih9eXsg6w00/BscHf6emaaqwwkL
byeHwjNXE1UmwfQ7ORxrDDJ0WAmLf2eHjfpTXleZwPQ7O+ztMr34pwcWfi4O
nHsd2PKOQfkNLg5NqnEr9bJg5rs63DeQkjs7DRr+Da4Ou+YE5V2xh8WHm0NK
94qKY07Q9Nfg5rDljvDOHYtg5rs7XF7tu/C7IMx8dwexTAYzoSew9OrhwLix
d438BJj5Hg4nvn77XPgIZr6nQ9OqjVb7e3wdALgk1IE=
            "]]}, 
          {RGBColor[0, 1, 0], PointSize[0.003666666666666667], Thickness[
           Tiny], Opacity[0.15], LineBox[CompressedData["
1:eJxTTMoPSmViYGAwBmIQDQPGIOAc5QDhfbBfplnz6I8pjM/gsHX/rOgfz2Kg
fA4H0ftNltL3w6B8AYfc5XKOUTUwvojDq7AGjSjFcChfwkHKsCl/49ZQKF/G
IeKr0Y7znRFQvoLD38ILsrF7IqF8JYfFirk8U1xg8ioOk/onWB9IgulXc9hz
QsTEzSgEytdw+OXbfj6jFWa/lkNs4/yZPUuDoXwdB4m/e8zE1wdC+XoO1v7H
nk/TDYDyDRxuqGvm34uEqTd00G0KuLa8FWa+kQO73fHzFsJBUL6xw/Svl/ax
7IPpN3E43iHuW33RF8o3dVgnGHbR2wkmb+agJbxgR+4MmLy5Q5pUXo7daph7
LByW3Hq1qfchTL2lQ0JqP1/hRRjfyiGp4EaP2SFvKN/a4ZCg0upn5TC+jcOG
+a48tuX+UL6twzGZTyJO0TD77Bz4qi2O1V/3g/LtHY61hC47ZQuTd3B45e6x
23Q/1L4GB4d3Lz7dlw+D+d/R4dLSyzLx0VD3Njg6WFteseQPg8WHk8NWc8P3
k6Wh4d/g5LDr0Y03nwpg8eHsEDuP+3RNHUze2eFpR2i7aDQsvF0cHsRsvBmf
AQ3fBheHPYKPdC5owsx3dSg6/HSu6h2Y/a4OzFO0WI6eg+l3c+Cccmxa0xKY
+90cmHN6WRKdYeHh7pD13qNj9mqYvLtDkPmd1ug5sPD1cFgkGe9xYBpUfYOH
Q4FVqdzzFFj8eDo8brdS8lENdAAAFejPwA==
            "]]}, 
          {RGBColor[0, 1, 0], PointSize[0.003666666666666667], Thickness[
           Tiny], Opacity[0.15], LineBox[CompressedData["
1:eJxTTMoPSmViYGAwBmIQDQOzZgLByygHCO+DveIfrwkVihFQPoODfyTHYamg
SCifwyHrU4q1jz9MvYDDnynq9YdiwqF8EQfP9IxzB+7A+BIO2x7tDXzPBTNP
xkGZacGus2th8goOb5oORl6dADNfySEt3XzBZC+Y+SoOPSfU5rEfC4Py1Ry2
7D15nCcMZp6Gw70Pbb+zXwdD+VoOaSWfpuZ3B0H5Og6Jz60+LCyD8fUc9k0S
OcDmHQLlGzgsrC6cPiMCpt/Q4fi6M/W5OjC+kcOLicIzLC8EQvnGDvJ9xx6e
ZPeH8k0crrx40aEfBJM3dXiaJ7zc63YAlG/mYL6u/KHKZph55g7uXhsPBx2H
8S0cpNSaXlQvhrnP0mH/mS+Ha8Rg5lk5dDpWXq6eCHOvtYOQklgFi1EolG/j
0PJ11do7S2Hm2To45HrI+X6CmWfnwLj7BI/uRph+e4dnFQIR8iYwvoODlMlB
u8cqUPMaHBxeebAbOvLA7Hd0OPU0SNtqG9S8BkeHxHpf4+/nYP5zcnjw90uM
ZSVUfYOTQ/sstu+PH8Dsd3Y4evrMnqCTUPc1ODvsYdGd2KcGc6+Lw+OKGTN5
VsDMd3HY8kP7f0EczH2uDk33uBR2/Ye5z9XhcmD53ZgdMHk3h15VvpTP/6H8
BjeHkJa1PgzTYeHj7hC6N+fSv2Uw+90d/FMfC5Rsg9nv4ZBaG1rU4Qkz38NB
KbIrT/wbTN7ToaXWdc6Z2FAHADX+2Jo=
            "]]}, 
          {RGBColor[0, 1, 0], PointSize[0.003666666666666667], Thickness[
           Tiny], Opacity[0.15], LineBox[CompressedData["
1:eJxTTMoPSmViYGAwBmIQDQOzZgLBynAHCO+D/XafwBPWEhFQPoPDcf6HK19z
h0H5HA62lyavVImHyQs47DaXXLPkIYwv4tCep/7QLDsKypdwsE7Q+63JB9Mv
48BmlNnFlxIC5Ss4BD88w3NLJxTKV3IIZtQJL2SG8VUcfi1+Nj/3JEy/moPJ
nuNq73bA5DUceBuZw+YGw+S1HCKu5jFtkoDJ6zgYiTsJOT4MhPL1HJbace8u
vRgA5Rs4BG7ivlFcApM3dChOiH457THMfUYO79q+/Jt8EcY3duie7Byjrwiz
z8TBmuXZDMs2WPiZOrivUC6XPQkLDzOHrX9WBvikwdxj7vAz+TiPRWgwlG/h
MC9HyOaPL8x+SweXpypH+MJh5ls5aO5lOy+xG2a/tUNRO/eJKXJBUL6Nw7Ot
SbPn8sP4tg71DkGXygxg/rNzKKmq3Om0yg/Kt3dwevf+bPtpHyjfwaEt0fEQ
9xlvCL/BwUHEZcahT84weUeHt3rVwj39MHlHh18brnRYpsPMd3LID47c5h/r
C5V3cti14LXa03dQ9QzODlxrP+SuzPOCyjs73D1UYmFQDOUzuDh0tPjsLsvy
hMq7OAhbue+YthzmXleHkFNzuA63QPkNrg5vTM/mHXgIs9/NIcFEu/rBfaj/
G9wc5kbWSK3ZAdPv7pChPkt0ESc0fBvcHabGzHg7/yzMfg8HprMPOZd3QOOj
wcPhQg/zmx1BMPM9HXZHpi8xuxfgAAB2Es/K
            "]]}, 
          {RGBColor[0, 1, 0], PointSize[0.003666666666666667], Thickness[
           Tiny], Opacity[0.15], LineBox[CompressedData["
1:eJxTTMoPSmViYGAwBmIQDQOzZgLByWgHCO+DveFNnu+MhyKhfAYH3itKT6QC
QqF8Dofi+8udIiyCoXwBB4HVpR/O1sH4Ig5H5KTfLmgIgvIlHK6bNs9/oBsG
5cs4XPrAffHk+xAoX8FBNu3nA921MP1KDvunpmyYUAbTr+KwU8E+nvlTIJSv
5vA/8ZNPVTGMr+FwKtwmLUABpl7LQT87cJ9BOExexyFV8/yXz2dg8noOM/ee
eFUgCOMbOCyL/3Hi3Dw/KN/QweSmubjKDxjfyEH4VvYp4SQvKN/YodT3tp51
M4xv4vDgpMyf7kJPKN/UwWSF0vyQe75QvpmD/z35E6xaAVC+ucMHfS6fPcYw
eQsHkf59KzZpwNxj6TBj4823DzNh4WHlsOpNvWitCSy8rB34O3YuO5MC49s4
pIZbbNnRAzPf1uHWja/CoXdh/rdzEHnQPdFhCYxv7+DWnn5EfwnMfw4O7f+W
sldIQe1rcHBYY3ez/LU8zHxHh7+y700TrKD8BkeHV5VzviTD48vJwS3wTXH1
a5i8k4OGmfm69RWw9OLswLyHXdj5KMx8Z4fOggPiHhtg7nFxaA6ytRJfCtPv
4vDmYeCeOctg5rs6bLbfeS9ACRo+Da4O9o/XOIpke0Pl3RzWX806Oycf6v8G
Nwdex+eVZ2/DwtfdYdHSye+jwv2h8u4OdgWPglwNYOHt4aA5+6LjpRCoexs8
HBRXqfY92gOT93Q4+G0+Z8bUEAcAP6zXcA==
            "]]}, 
          {RGBColor[0, 1, 0], PointSize[0.003666666666666667], Thickness[
           Tiny], Opacity[0.15], LineBox[CompressedData["
1:eJxTTMoPSmViYGAwBmIQjQISfB0gjA/2D/oO6x9/6QflMzgwvQk5fabBB8rn
cPhqa3fph3EQlC/gMD9to1XaymAoX8QhbaL39ChvmLyEg2DEi1vZpgFQvoxD
qv3VXYUfYeYrOFyZNGlxTS+Mr+TQV3rfIuJgIJSv4jBL733FpMcw/WoOPZwl
4fqtMHkNh9fsHAw6AiFQvpaDU90HkQ8KMPfoOOyR+u/i8jwcytdzmMrZKnpv
fhiUb+BwZusyxemBMP2GDh17dDNe9MPMN3Lw+d79uzcKZr+xQ9flhQ/mCsHM
N3Fo1E6qn+YK02/q4HUnb+7EyzD/mzm8qr04W0gcxjd3yNJh/Ko5G2a+hUOU
wlvPLbYweUuH1ONKvxVCYfZZOZz6fjCuZw+Mb+3gwPPW53yrP5Rv47DvqL7U
PCWYvK2D3bedCgcLYO6zc7hyNf/1bDGY++wd4oNrGrfwwex3cAhXf7W8IAiq
vsHB4Y3cVv7dOTD9jg4rvefc+nASJu/o8G+b3olrAqFQeScHYcar3lKNUPMb
nByybBurXj6F+cfZYdXxow+llsHknR3kM1sXL38Nc7+Lw8ED583qNkHd0+Di
cO/W5H1KMrD04OowaUZ/ZMUHqP8aXB1UujfpKW+Bme/mMGHiNlHbazD9bg7Z
gQzLLODpx90h2zgyhbMRJu/uwLPsQ0zGHZi8h0Pa1qjwtXdg5ns4BGsKBHmw
wvzv6VC17ozcu5owBwDnt9MV
            "]]}, 
          {RGBColor[0, 1, 0], PointSize[0.003666666666666667], Thickness[
           Tiny], Opacity[0.15], LineBox[CompressedData["
1:eJxTTMoPSmViYGAwBmIQDQNnzwBBTagDhPfB/vursts/csOgfAaH6bLfOFYu
hfE5HNZJPTr9+DJMvYBDyIO3tu0hMHkRh46VG/e0eYVA+RIOEVdiYpMvwvgy
DrMmOl34dycYyldwaLAO779zFSav5LBFoXDdj/0w81UcLHhv3uZUgMmrOfxa
zSx5ogKmX8Nh50P+ddUFML6WQ/QHT9MlTjC+jsO2U1nr3UyCoHw9hzyVxfm2
nQFQvoGDqJxy+doKPyjf0GHh9mDTJdYweSMH5j5Na3NVLyjf2CHplU2LxXwf
KN/EoevbkaQDWTD1pg7/3xnqmSyA8c0cetVev13MC+ObO1gUG293FYa5x8Lh
fFCc3unbML6lg7kIm9fXGTD3WzlkOvBtntgNCw9rB7uFMSpCEyKgfBsHpqvL
Nkp2weRtHU6alDy67A+LDzuHwBVvsk77R0L59g42TQIdG9lh+h0c/tYu8Ah2
gOpvcHB4NWHHjCR2mHmODn1eamFCUdDwb3B08Ir+HT/VPxAq7+Tg48WubuIF
5Tc4OVy/WZmS+BLmX2cHgdd8R6t5vKHyzg7s/7yvz98HC28Xh/Lb21tTOmH6
XRxe663elKsFi29Xh+a7UdJGT2Duc3XoCpyywIE3Cirv5qBw8r5Hu2U0VN7N
YdeaKpOdEeFQeXeH3JSdzddnwvS7OxTZTzv8TQ2m38PhXdm2jvCmWKi8h8OM
4xKzrP5A+QyeDt1Xrx3Z/ijSAQB0FtU5
            "]]}, 
          {RGBColor[0, 1, 0], PointSize[0.003666666666666667], Thickness[
           Tiny], Opacity[0.15], LineBox[CompressedData["
1:eJxTTMoPSmViYGAwBmIQDQOzZgJBZqQDhPfB3kDrTplYVhSUz+Cgetzp3hxG
mDyHQ7zpusP/NodD+QIOt3xn67xdApMXcWDPMdHMzo+A8iUcePz8s1WWw9TL
OGw7eWRiWVsolK/gUF+xvWV7UAiUr+RwyfzhPgYDmLyKw5MFBg1usWFQvpoD
48aIzA5DGF/DgXlag3TRsiAoX8sh+W0Da4xiMJSv4/AnLJNDaE8AlK/n8HbJ
6rnlyp5QvoFDx/lPNWZn3aF8Q4ci+3WxN9+6QvlGDjbpt954nIDJGzvkuTMl
rtnmDeWbOKz5PPft/Z1+UL6pQ8hLv1cl7DD7zRzuqi+wkTCF8c0dtnT2OrEn
wfgWDv4PDE48mgLzv6VD3sm5Rd0BMP9bOUTxu579LAgLT2uHXrMif5EUmLyN
A/NTwfaFz2DhYeuQ6bKiqrQQFt52DnVnN7F+yILFj73DlOSI/A5zmP0ODudM
XWJX6gZC+A0ODs/+P8uJ8YbJOzpc4ZKQ5z0FdV+Do8Pcs08EtuTD7HNyENqd
Gqr6DGp+g5OD9++CmZ1OMPc6OySG8NZofY+Gyjs76Jw+2uWoA5N3cSieOjfi
0z6oeQ0uDpzrNNwr6qDuYXB1uPdG6e+7TVD/Nrg67Dn+o+Z4Nsz/bg6Zj1xt
DQ9D/dvg5rCl98bE/9Yw890d2G2zbpzmg5nv7tA1pZM9sAkWHh4O549ypu1+
A/Ofh8Mzj2/r1eHpydNhje/RiJ2egQ4AvOHTNQ==
            "]]}, 
          {RGBColor[0, 1, 0], PointSize[0.003666666666666667], Thickness[
           Tiny], Opacity[0.15], LineBox[CompressedData["
1:eJxTTMoPSmViYGAwBmIQjQIEghwgjA/21gpWPyf5+EH5DA6CBv97rfJgfA6H
BJNFi9kPwfgCDgsUd0RfnQ/TL+LAVl6zpOphAJQv4SDUkd4x/wOML+PwY5dD
RUYmTL2Cw5y922f6pHhD+UoO52ewXLn8GMZXcfgZrnW2NMkNyldzqHoutuqP
nieUr+EgsnG+r+5MmLyWg7bzpKpFM5yhfB2HHOM2+fgsVyhfz6E91MPjQrIH
lG/gcHbNhOmlpk5QvqGDPGOs/8/tMPVGDibL1Dm+rITZZ+xw5cnvG/d2u0P5
Jg7T612DW3J8oXxTB+ek5nVtOjD/mjmkvQyd6vTHH8o3d1gdncH6oRnmfwsH
i/at9w9oh0H5lg4XFhszxv0KhfKtHF65+L2elhIC5Vs7TGnQkjmrAOPbOLwR
Y1ZZGR8I5ds6aPN4+d0VgZlv53C0w23Vc3WYenuHr6x/t327DuM7OGQaSu2W
uwdV3+DgcE3+y9YmP5i8owPTR6v1LK+g/AZHh61JrCpnjWDudXIQXvaRoygk
HCrv5PC2ZMaaOfEweWeH2feSqx5UQ/3T4OywR6xow+K9wVB5F4cM7qmz5L9A
3d/g4nD2mJ9iAC/M/a4O6Qc9J5/9Bg3PBleHg6vs2gy/w/S7OWxb+Gf38zaY
+W4On9iktnM5RULl3R02VXlf2cUVAZV3dzi09Uy8hDnMfx4Or5pKfn5+BDPf
w6FEdU3f6xpYfHo6CKbzlQm+C3YAALA70Zo=
            "]]}, 
          {RGBColor[0, 1, 0], PointSize[0.003666666666666667], Thickness[
           Tiny], Opacity[0.15], LineBox[CompressedData["
1:eJxTTMoPSmViYGAwBmIQDQPGIOAc7gDhfbCf9C8oTj87DMpncNj89Xp3GVye
w8HEv89OZTFMXsDBT2HdidW/YXwRh86lN5YsXQrjSzhM21HVfOFhEJQv46C+
p2zvil8BUL6Cg8ue1svHU3yhfCWHaw6aSgEWnlC+ikNY8POV+0J9oHw1hzPx
4Vsu3Iep13Bom3Nr6YHrblC+lsNXnUVRu0o9oHwdh5QHl2P4JL2gfD2H6ay/
1JdVw+QNHHh5floGsbhC+YYOQa6nz3OzOUP5Rg6+xq0aPk0weWOHXxNmtJ3Z
AjPPxKF2XvbNAwZOUL6pg/hFy/5rT2DuMXPYLsMjuS0Hpt7cYa7UZOd1/DD/
Wzjov4uW75OA8S0dsm7umGn+KBDKt3IQz3n+dfsfmLy1w52kPOaWB/5Qvo0D
1zH9trwsWHjYOhhl5FU/Y4Spt3OQm7jTrtnbG8q3d/gQtqA9ORHmHweHreaR
E2uuQN3X4OBwjHddUb8pLLwdHeLXlJ44xQWNvwZHB53KRUY8JjD3OTnImkVF
f1GGmt/g5HDDMXzi9y6Yf50dpNzv+Ly+DTWvwdkh1GV5R+19mPtcHH6Uui95
9QnKb3Bx4JuysPrjNlh6cXV4+naPrFR/CFTe1cF1zswJz6KgfAY3h8Br5wQ4
V0Hd0+DmsHpb8b/0cph/3R2mlFiumcQF85+7g1PaPIGN2jD/eTi0Msy58MPY
HSrv4fD58K3vSTxQPoOngxWr+uSqMncHAN680oE=
            "]]}, 
          {RGBColor[0, 1, 0], PointSize[0.003666666666666667], Thickness[
           Tiny], Opacity[0.15], LineBox[CompressedData["
1:eJxTTMoPSmViYGAwBmIQDQPGINAc5ADhfbCvkfas610SAOUzOHy577M4Xssf
yudw4GH8enfPCi8oX8DhV3fIka5VnlC+iMOlNS98Lhh6QPkSDqL89cnTfWDq
ZRxS9t8qPGPiC+UrOHDrhCvssvaG8pUcmOX3lpY8g5mn4vA4Jk2txgEmr+Zw
50LJ1HQmdyhfw+H1ksf3UmbB1Gs5rHhT5HrTBWafjsNx804bHhE/KF/P4eXd
ZUuvtgZC+QYOBpseH5ObAXOPocO1huVrz7vAzDNyCMzh0nA5DPO/sYNMjm/d
pa0w/SYOEw6Y8/Zsg/FNHUQ6pPcVbQ2B8s0c/EM0Hq+OC4fyzR323p9XvK0P
xrdwOM+runuvegSUb+ngEW39ep4yjG/lIMQUPs2nKBrKt3aYmnE5Q2xtJJRv
46BzRzf/xkGYfbYOan7/HDuUwqB8O4eVOy6zXnMLhvLtHVImKt04eAWm3sFh
7maO3h1iUPkGBwd150P7izfA4t/RIciwva0sFMpvcHTo5nsoGjEXFh5ODrvE
JK/P+wcN3wYnh4PiH9nLUmDyzg4C6nsXMfBDw6fB2cExVGGDXRcsvbk4TLKf
KW2rD+U3uDg0+nCrPXCChaerwy49UR2uEzB5V4eIz317DSNh7ndziEzb99Z+
YyhU3s1BnO2a89wQmLy7Q+T5AJ2NG2H2uzv4HQtwnD4BZr+Hg+r9wL4CYZj/
PBxibhWxem2EpRdPh8DjL/6ta/FzAACu98qW
            "]]}, 
          {RGBColor[0, 1, 0], PointSize[0.003666666666666667], Thickness[
           Tiny], Opacity[0.15], LineBox[CompressedData["
1:eJxTTMoPSmViYGAwBmIQDQOMIGJHogOE98HeQSk0mW9VApTP4PClI/rWI5VY
KJ/Dgffw74/KgVFQvoBD/JO+GQLaEVC+iENtjSG354owKF/CIWBjwP8Ot2go
X8bhWJvIlFPfYeoVHE52nv2dFBQM5Ss5iHlPdD50E6ZfxSHhYcqP007hUL6a
A+uLNceDlYOgfA2HDP38zlRvPyhfy6F9k7GX1rIAKF/HISe3iq36A4yv52C1
NtVtfyPMPgOHl5Nvde+thMkbOrDd8JavO+cP5Rs5XPKLbjxvATPf2CGCUWrS
CSYfKN/EYanjnyOb+WB8Uwcrob+NGxW9oXwzB+bpJXnHijygfHOHro+zrD99
9YTyLRy6ShdumvQQpt/SgWf+/8pjxjD3WDkEnrQVaJ4D41s7XHsiZpwmDPO/
jcOC2od/89fC+LYOwSFqh0UNYP6zc3jF1ZZkciMQyrd3aBIN+O5RDpN3cMjZ
0Nj17GEIhN8A5LMZeCxNhZnn6PC1rq478ypUf4Ojw97uuedqVsLMc3J42FRy
8dMimLyTw7zDK1ec4oaFn7PDZMNIW/+N0PBocHY4J3X4anMNLHxcHFIPXM9i
3geTd3H4mdNVEXffDSrv6vCnecqCI5eg4d/g6vBQf42KMas7VN7NYZXMPnEb
Lph+NweRhP5A9UaY/e4Oz9umb2raC3Ofu0Og2cTblQUw/3s4KD+1lH97GBq+
DR4O0el/2Ta/hMWHp8PpqK38ek+9HQBoStNs
            "]]}, 
          {RGBColor[0, 1, 0], PointSize[0.003666666666666667], Thickness[
           Tiny], Opacity[0.15], LineBox[CompressedData["
1:eJxTTMoPSmViYGAwBmIQDQNnzwDBnggHCO+D/dKzj5KNv0VB+QwOxR+lQl7q
h0H5HA5bt779PcMexhdwqLmQpPejNQTKF3H4qLjGMk0EJi/hYN67TbmuHGa+
jIP78mcp03RDoXwFh+Mnb/TIVcHUKznkzJNTsNCAyas4NB+c8OLR12AoX80h
9Pkd1ZKFML6Ggw87r/+mNJh6LYcNX+4V6ntGQvk6Do2RPiuMRWH+0XNI/v+4
q2QyzD0GDtOXKC1YyQBzv6FD62qviYs3wtxj5FB3jzPthCnMfGOHHT+KFoYk
wuw3cfD+svGMqzCMb+qwM7Yg9/RWmHlmDuIRmXa522HmmTscFLd41GkKU2/h
0LpZ23znFBjf0kF2Qch3mUWBUL6Vw+8ec66dajC+tYNKzcldJu1+UL6Nw9ap
246k6ftA+bYONmxzKkVqYOrtHOr3f3lkYBwE5ds7rP5w/G7mGW8o38Hhi0HA
mkt+nhB+g4PDbPstktx5HlB5Rwe+hllWet+8oPKODm2bLnkc5oDZ5+Sw0ksx
xPgW1D0NTg4LTtVelpzlD5V3dngok9tt9AWqvsHZoXSr1FtWP5h+Fwdrhiy/
GccCoPIuDv8+tbRkLYa539Vh4aFTe6VkoO5tcHUIFvvAJPgGpt/NofKJo4H2
dXeovJvDh21Nop7/XaDy7g7hdxlObnniBpV3d7DdWrfrchRM3sPBZtU9v6xV
zlB5D4fKkIkMW/ig6hk8Hd71Zd0VKHNxAAApWdYb
            "]]}, 
          {RGBColor[0, 1, 0], PointSize[0.003666666666666667], Thickness[
           Tiny], Opacity[0.15], LineBox[CompressedData["
1:eJxTTMoPSmViYGAwBmIQDQNnzwDBn3gHCO+DvXN3wPqGahifweH1p+b7iYuj
oXwOh9kr9l9rvh4J5Qs42P3NvBJ4LwLKF3GYPeOmZu0hGF/CYf3va9PDs2Hq
ZRyOlk1V+RIWAuUrOBQor+U8yhMK5Ss5iDZxPJ2RHQzlqzgUCrjISjjC+GoO
MVtZPt/eB1Ov4bCzdfWlI0IwvpbD5sp6H3HuQChfx2El378vpWcCoHw9h5nz
riyasMAXyjdwONtzkpdjAoxv6FBwbObZtyE+UL6Rw9fo8lKeS95QvrHDz3wx
/oWTXKF8E4c7c4rzhNhg5ps6iG+buasrFWa/mUM3/7rbVuww880dsj6m/1hr
5QflWzg86uy9uPc4jG/p0OrS3dPEFgTlWzmk/r4S2mUBM9/agfXbj3cLNsHU
2zgELnwx+3E4zD5bh5LmKz+dxWB8O4fXPq+PezfA9Ns7bPW2LuKt8IfyHRwe
51YdyPX2gvAbHBz4f9z8kJPlAZV3dGg5XMvMKOcOlXd0EIjL4eZLd4PKOzmo
/a5iOfIfym9wcpjBL+RteAqm39nB+VJDt84amPnODoeO3TiaKOMClXdx+P7c
pnvbIZj5Lg4HYmZoNrDbQ+VdHfju/7mqtMMZKu/qsMllSUhKK8x8N4eco9IP
XsbB9Ls5pN9m1JoeCfOvu8PWjqXb+qqh4dHg7qDM+2J28U5Y+Hg47Dmy0Sl2
DVR9g4fDY7aVU+ffgYW/p0Pywom6wfIhDgBx5dtl
            "]]}, 
          {RGBColor[0, 1, 0], PointSize[0.003666666666666667], Thickness[
           Tiny], Opacity[0.15], LineBox[CompressedData["
1:eJxTTMoPSmViYGAwBmIQDQOzZgKBZ7gDhPfB3tF/07HDH0OgfAaH3zxBrYsO
B0D5HA67rj9dcPJUMJQv4CD4ct0qixQYX8ThXUP8gygeGF/C4bftUubN1TDz
ZBx6Xl869sAlFMpXcKhJnPB4gVwYlK/kMFl5qtPEkzD9Kg6vM7PjLbKCoHw1
h0/qSw5vXwBTr+HAsz/PrdcNZr6WQ0SRZNPO7zDzdRz217xffWwPTF7PwbE7
fK3GDph5Bg7+hvyF21/D5A0dyifYHp0XC+MbOQjMfbtwuzrMPmOHKkX5UN+/
MPNNHLQ3u62fPCUCyjd10NvI8oGvPgrKN3PY3HjjY2cxTL+5w+vjy2+8yIPp
t3BwOLXy0tZYmH5LB6NWb4lZkTD1Vg5/74e/Un4C41s73AsSuS3HA+PbOCx4
99WSgwvmH1uH1YH35I4o+0H5dg49TvOZX2gFQvn2Dou4eifvmuMN5Ts4fIhZ
+1DtszuE3+Dg8GfWnI37k12h8o4OHdvYpl+64wSVd3QIcVdU/VJlD5V3cvD6
ZF2il+8BlXdy+ODkc6X1HJTP4OyQ6Zzo/CHfDSrv7CC43uOOzxoon8HFYcPG
yne96S5QeReHDrNFmy+Zwux3dfDWvsn/8yjMfFeHFbP7JR/thrqXwc3hZ2uH
e9xPT6i8m4N7625WT18on8Hd4Uuu+uGANzD/uTtw/Nm41qMGFj4eDsqmejPn
mkDDp8HD4ffZLTI+SrD07umglWX284KprwMA6vvbPA==
            "]]}, 
          {RGBColor[0, 1, 0], PointSize[0.003666666666666667], Thickness[
           Tiny], Opacity[0.15], LineBox[CompressedData["
1:eJxTTMoPSmViYGAwBmIQjQIKIh0gjA/2npW8kld+hkP5DA6T8zPbK/5FQPkc
DiWTgsWCTsP4Ag7e4WqPPY8FQ/kiDg4b9L7d+hQE5Us4uEipMXFc94XyZRyM
/y1ZJuvjBeUrOLBeyb3BKugD5Ss5nP3LufnSNE8oX8XhLoPdHt0/HlC+moOw
iNqjmDIYX8PBfKHPxN07YPq1HK6pHbuZNw1mv44D166c8H71QChfz2GNoLhU
+YYAKN/AwWGXZdsDNz8o39Ch+KzRTNP/MPuNHLSZWqJqeNygfGOHxW8PFq/Y
AbPfxGGeptbEtQ3+UL6pw8/+7JeL/sDcY+bwNNPA9PF8mP/NHfzdL5XvK3eH
8i0cHmTNr/3ZCAsPS4ebtWutUx/A7LdyYNrWcax9kzeUb+3w5UPKgVtrYPbZ
OLQ+rlp1JgnmH1uHMzVNYTU5MP/bOdw5cFz2dh7MfnuHkhztz55eMPMcHCbs
m3RtBcz8BgcHhvXfrSI+wdzv6HBK/a3jnn8weUeHA6ufbXH7DTPPySHy5fTF
F+uh9jc4OfA2X+1yioS5x9lBM+r7nAvboeHf4OzA72fwgGMzzP0uDvJKhmF7
S2Dmuzg0n3sgOVkDpt/VYUfJetcXFTDzXR0Utzus33UQFl9uDm0Xf1qltEHd
0+DmEFxxsmt5L0ze3aFhx/Q2VieYfneHPKO9WhtTYeZ7OFR45x/S/gENrwYP
h129O9aeYIWFn6dDw8aLp6y2BjkAAOip144=
            "]]}, 
          {RGBColor[0, 1, 0], PointSize[0.003666666666666667], Thickness[
           Tiny], Opacity[0.15], LineBox[CompressedData["
1:eJxTTMoPSmViYGAwBmIQDQNnzwDBnWAHCO+DffBxeTdJtlAon8Hh9NGN24PO
wPgcDl6aXt9vbwqB8gUcHuWf8rd6CeOLOPhfePdFlDEQypdwWPvYQ91A3QfK
l3E4uFHsg4WmK5Sv4JCU9aDRYbMLlK/k4OdgMXHPVxhfxYHF1MY+2N8Tyldz
SF1W1MkwzxfK13CITOEIl94H42s5MLAw+rYGwuzXcdjbPKXqmRDMfXoOz+MX
HDhQApM3cNDgXFQTbQzzv6HD5c4QGy/FMCjfyKE2h3Ea/zmY/40dHM9XX9/8
AWaeiQPbtOX9Ln+CoHxTB/VTtnxTy2DyZg6GoS9vH3SCmW/uIPHxxu3i/zD1
Fg7GB30PNPAGQPmWDlussi1kAmHqrRx0j5hbep6Gudfaweyd6l+2Zpi8jUPN
qujt+5rCoXxbhxu7255KTIHZb+cgbzL59hN9mH/sHaaq5LGdPQQzz8HB791x
24j1UPc0ODhMyBRnVVoC0+/oUPx6muXCbqj/GxwdzvYnHjwSA5N3cnBlzX3+
owOm38lB5HP/ft1imH+cHU5bXXiiUg21r8HZIU3w9GnZG95QeRcH+VV13gGi
0PhrcHG4x6rMm3YCpt/VwaPyyKy52TB5VwfDutbKq5Nh8m4ONsFGM4rPQtNX
g5tD8+/q83E//aDy7g7v5zP75Fxyh8q7O8yf9zNM5hyUz+Dh8FiR+8frTzD9
Hg79nhqVaRO9oPKeDg8cujaoT/dwAAB0EdA3
            "]]}, 
          {RGBColor[0, 1, 0], PointSize[0.003666666666666667], Thickness[
           Tiny], Opacity[0.15], LineBox[CompressedData["
1:eJxTTMoPSmViYGAwBmIQjQIEYh0gjA/2dyf/fWB5KQzKZ3BwU3uTOG9VCJTP
4aA+Y1a7UnswlC/gsNulzqMxH8YXcahpfsR/tSgAypdwWFzIvjNEEcaXcdi0
2HXSEmZ/KF/Bobxc6/+KpTB5JQfRUz3TX/6H8VUczsz9uvVWeSCUr+bwMMrE
5X1GEJSv4TD3X+Wd1F6Y/VoOrGc1J/nH+EH5Og7Xj+2dnj3JF8rXcxDavNum
6Q/MfgOHlnSGw2zFMPMMHfS2zn5qcQjGN3J42sJ0bzkXzHxjh6tKGSpHL8Lc
Y+IgUhCflcIG45s6sNdK2LQugLnfzCE/+fEJ9WUw88wdJBO0L0fNhqm3cLjZ
f/rIKSuYvKXDNb1IlROXYfJWDku2bHIrnA7jWzvodc3V09sP49s4uK3+2xta
BXOfrcOLjq4ZCs2hUL6dg0NqnPGSeBjf3kFQNVOjOgxmn4PDngf3aqucoO5t
cHDo2FiopbvLCyrv6PC9Zvs0ydPQ8GpwdHjbfE2lsh9mv5NDwwunNOEZUH6D
k4Oi3SaxnFyYvLODxItXr6bfh7qvwdkhKW22yOPlMPe6ODyTMdGSMIbJuzhE
KwTb+tnB4sfVYSP3r4kut6HubXB16K5crbDdC2a+m4NletSXrLkw/W4OPJo+
EmxpMHl3h6b3nxun7If5z93h8xGZdSufw9KDh0PHrkqfaReg/m3wcPh2PmbB
Gzl3qLyng9j9L9/jJno6AACQJ9JD
            "]]}, 
          {RGBColor[0, 1, 0], PointSize[0.003666666666666667], Thickness[
           Tiny], Opacity[0.15], LineBox[CompressedData["
1:eJxTTMoPSmViYGAwBmIQDQNnzwDBGh8HCO+D/dafSzWfOgRC+QwOPd0OYWsO
BkH5HA6tnlFRfWqhUL6Ag7aLm9iElzD1Ig7c64paTVtg6iUcfpt32r9d5Q/l
yzhIVApHKYcGQPkKDoblM/787feF8pUcdApy3ohoweRVHC6rPTyVdd0Pyldz
+KsZcPXzNph7NRz+ljsl1F2CyWs58CRaTw2ZCuPrOBSdlTeI/gEzX8/ho45x
1FMBmHsMHBwF5r9e7ANzr6HDQt3jNZ6/g6F8I4djC8rZLn6GyRs7XNCs+BQT
C3OfiYPcao/IzoUwvqlD6P/0RLf1MPvMHPy9+Q/v44KFj7mDlLfagc8PYO63
cBDMuNIuesIbyrd0EAnf88usHSZv5WC7Yy5n9XYY39ph5ud0k8UiMPtsHC58
X3X4YjiMb+uw6c0FwZIemH12DhsUdjwROADj2zvILb+Yn+IM4zs4fEpL2fZf
C8pvcHC4PMM8/9kJmLyjA6+bpFXKJ5i8o0P8hIL0Gctg8k4OcXYKtyavgMk7
ORi8mf7cNgwWvs4OuRpf6k55QMOvwdmhJ+hSu8ZHmH4Xh8Pp992OXYLpd3GQ
Par0kU8UFv6uDs0rX/5N3AzT7+ogdvZzh/9imH/dHFiVC+92KYRD5d0cqn+X
rPxmDNPv7hDz8cKSPV0hUHl3ByHdZqs40TCovIfDEeV7s5gLoOobPBwCDq/N
sCqF6fd0cPUtd/ZsDXIAAAfj1QQ=
            "]]}, 
          {RGBColor[0, 1, 0], PointSize[0.003666666666666667], Thickness[
           Tiny], Opacity[0.15], LineBox[CompressedData["
1:eJxTTMoPSmViYGAwBmIQDQPGIMAc5gDhfbCP3N2Xw3QRxmdw2DNFWC7vZhCU
z+Hw6LydicG1AChfwCHJNuJN3/xAKF/EYUNDzaqSJTC+hEOx38e1j9T8oHwZ
B+XnLoIKs/yhfAWHhdf51CfPh8krOfxskb5dVgjjqzic7VFk4HntC+WrOZzi
ebKkywlmv4ZDbpWVJXc8zD4th1Vq/Mx+G2B8HYfnsds4RP7B9Os58E6/dPeM
Nky/gUP7BM5LE8Ng9hk6tJ0zCGlcBtNv5LB55Vmj9Gsw/xs71GlZ5TZaB0P5
Jg5lQSXT2U7B1Js6GC7kD1+vBTPPzGEJ20T+o5ow+8wddl3UqWQzgqm3cEhU
nqAmcz4Eyrd0YJ/ZfGvfT1j4WzmIy9omSXrC5K0dnk9Y6XxcFCZv43CAUezD
vQ0wvq1D1bRvz35rwPh2Dn8uev6aMhXGt3dYwuV9fs/DCCjfweFitE2Tqlw4
hN/g4MBh6rGp3R2m3tEh9m9Fyz6nUKi8o8P+h6s+fWiCyTs56D+TN7t5Hho+
DU4OmikVi2SiYO51dggT/RrTsQrq/wZnh9elk5KzFWDyLg6r/1vFC/2Dybs4
7M5zWR/iBosvV4eF7Wae5+Og4dXg6nDg1mPPk9O9oPJuDjN06r/s/ABV3+Dm
EOYeretb7g2Vd3eovLBY3m+nB1Te3SH6ubErT78bVN7DwWfe2u1bAz2h8h4O
a+bzLYpfDDPf04HT+W3BfU1vBwDvjcz0
            "]]}, 
          {RGBColor[0, 1, 0], PointSize[0.003666666666666667], Thickness[
           Tiny], Opacity[0.15], LineBox[CompressedData["
1:eJxTTMoPSmViYGAwBmIQDQPpaUBQFuUA4X2wV1+yzbWsLhTKZ3DQnr18p0cU
jM/hIGi40Z2BGcYXcFh4atqV5p3+UL6Iw5EFn22ZvvpC+RIOETlrgsyXu0P5
Mg77tr8xzIvwgvIVHBqSNnS85PWE8pUc3pQ7LOq8GgDlqzhsTZCczBIfDOWr
OdzZO9mWeRqMr+HQk3C9WLQL5h4thwMTbJ5IG4ZD+ToOC62ueP8MCIPy9Rwy
Mr87J3DB5A0cLE1Xsfmpw/QbOryMXH3If2sIlG/kUJy/dOZVbph+Y4eZ035I
BHLD5E0cvl1us3A8AuObOsz8ce61gXwglG/m8HLzewveCJh7zR0er564yO4R
zH4LB9n/mR9kJkVA+ZYOCdsyq6+qwuStHPhrhbnPHwiC8q0dFHIums/fCzPf
xqEp6uXHFZNg8rYO53nciv9Kw/xj58Bu1LaV7xpM3t7B8X68/aw4HyjfwcHj
JIs9rxs0vBscHDbM1T3KIgnT7+ggyiS57cAhqH0Njg427D5s6/pg9js5+CpW
z0yD63dyOBGnHsmqAQsPZ4f8jlU7RZKh/mlwdlgyqcRjz1+YvItDbqbJ1cNq
UH6DiwPvZ4WrFZKw+Hd1kPxnnnIgzA8q7+qwcbvxrGALmLybQ/b6Bwv+/4e5
z83hH8Othc9+wMx3dxC8mrF4eQbMfHeH2alVfLKLYe73cDgT1CfSsxam38PB
7nBK9cIqWHh5OqyYOGVxV2eQAwB+384/
            "]]}, 
          {RGBColor[0, 1, 0], PointSize[0.003666666666666667], Thickness[
           Tiny], Opacity[0.15], LineBox[CompressedData["
1:eJxTTMoPSmViYGAwBmIQjQI+RDhAGfYH3+xlfycUBuUzOIgmidg6mgdB+RwO
6svUjFO9YXwBBwHBGZnPQvyhfBEHpcvP/iyp8obyJRwiJO6FsT70gPJlHJjL
39aV9/pA+QoO3w4fPL7woDuUr+Rw4eOkDBMemH4Vh0v/a08raPtC+WoOivb9
VuVlAVC+hsOkWwvl/9gEQ/laDglihYYrjwZC+ToO/HLM97a0w9TrOVzn+Xfg
URRM3sDhjmN9j8BKGN/QQWxdkGsjP4xv5FAz4dNLn2kw840ddF46694VCYXy
TRy4Iw5v9vkcAuWbOrDoz3pfOwVmn5nDcQ/Dpb/kYHxzB9lF20w14O6zcDC7
lzhpVlY4lG/p8HqX/e9qVxjfysEj7Gfuux5YfFg78Fe3vl/xHGafjUPT0wWz
rG7A3GPrkPprsUN3GSx+7BwqFxim9DXB3G/v8PTkd3vJVzC+g8NReV/2SwJQ
8xocHGJV3+rc9IfJOzpkX+TS8myCurfB0eEJf+BVS0GYvJPDrtZnMY2roPY1
ODlM2FKt8l4ZJu/swFrq8eGzDkze2UHz9OIUJlmY+10c4nUS6yY8gZnv4vDQ
do38eTFY+Lg6HDq1wnSFEzT8Glwdpjzi2N8sD0tvbg6LWhZ69HJB01ODm8Mz
saQT4moweXeH70/DPj4ThfIb3B18t5U/FBeBpS8PhyaWh/Ibm2H2ezi0Mihl
FLHA7Pd0sDQTVPrq5e8AAO1Zy78=
            "]]}, 
          {RGBColor[0, 1, 0], PointSize[0.003666666666666667], Thickness[
           Tiny], Opacity[0.15], LineBox[CompressedData["
1:eJxTTMoPSmViYGAwBmIQDQOzZgJBZowDhPfBfu6Sr36rJGB8BodHrzufflOK
gPI5HJ6/VhIVXBgM5Qs4fJmzeU+edxCUL+LguuvOZYYKmLyEg019OZvalRAo
X8ZhygL1ta+CQ6F8BYeXNTZRXV9g8koO0jqFfWv3wMxTcdC49Puv51SYeWoO
e/XEF028GQblazhs3+2TcWsDzDwthwm+Hx4+ug5Tr+NwaFaxjOQCmLyeg7rn
n4qfZ2DmGzjcsFCcIcwGs9/Qwe+pRzZnE0y/kcPu3cevzRAOh/KNHZzKF3/d
uhUmb+Kw6Qb/Xi4umPmmDk4qpa9UZGHmmTnIbbyje7QAJm/uIBP2+p3mAph5
Fg5VHh5XuHlg4WvpION1W85AFabeyqHHbdrUc6YweWuHt30XjrTPhZlv4zAx
fvO+e69g6m0dvh67L12sB+PbOWQFJqyM+ghzr71Dg07M26/mMP0ODokKJXXX
eKHh2eDg8Fvh8kmLJTD1jg4VLEuFlZ5Cw6vB0WHLweLCMEOYfieH/KqkB4yu
UH6Dk8OH85+m6a4JgMo7O3RGqYZMr4XJOzssuJzAaskM0+/isCxtS/g3cZi8
i0P4qYlb/ebA3O/q0HOIj/3RfSi/wdUhWfr1D25RmH43h1mxdz01KmHuc3PY
t/d6vL2wP1Te3cG3cWHn7A3eUHl3h2n8mUmi73yg8h4OdzbK5K267AGV93Bw
053GfFjLDyrv6aCTmm23TMDbAQDI4NTf
            "]]}, 
          {RGBColor[0, 1, 0], PointSize[0.003666666666666667], Thickness[
           Tiny], Opacity[0.15], LineBox[CompressedData["
1:eJxTTMoPSmViYGAwBmIQDQPpaUBgFu4A4X2wn8O+s/vfk1Aon8FBjKNtR3Bz
BJTP4dD7+9yj+H6YegGHVbFlnnURQVC+iEOrsaDRgvOBUL6Ew3XzI4d32oVB
+TIOf2V2nFd3CYHyFRzWbP5qp1EVDOUrOdy6yviV4RjMPBUHvZpiWe7zMP1q
DsYql8xYOWHu03BYV19U/7Aepl7LofmjKJPzPz8oX8chr8xIxz0J5h49h5gj
PEGGJ32hfAOH9CTGt4G9MPWGDpxz+G6XTg+A8o0ctGJ4GjoSfaB8Y4clrG9k
TDT8oXwTh0364VE7tGHuN3WI3CQx3/wAzD4zh6M99/IWRMLcZ+5w7tHb8HuH
YfIWDtyRG7tm7oK5x9Jh2mJ/L94GmPlWDv9mClsaP4O5x9phdrW+y3pfmP9t
HG6+4F0/6wTMfluHkCUbVcyaYPbZOZQpH/scrgTj2ztwpol3S6+E8R0cXoip
iX4xgfIbHBw4zvz1nr4SFh6ODnk/eB8afoXa3+DosLGOo+Ladph7nBxmW37i
mH8Zan+Dk4P/ZTMr16kw9zg7nFHpeBAQBPVvg7PDzQ3qCcX3YP53cZj/+6HE
Dw6Y/S4Ovb3XuBdpwfzn6nDuYFl51iaY+a4OPV0Tt00TgqUHN4ezhxpNN/2B
8hvcHMIuGyVFGcLk3R06mvdnf5kFNa/B3WFZaN4zRWWY+R4OnJxFlwK/w+Q9
HEQTnj9nOwhzn6fDocZzzsrLAxwARTXPAw==
            "]]}, 
          {RGBColor[0, 1, 0], PointSize[0.003666666666666667], Thickness[
           Tiny], Opacity[0.15], LineBox[CompressedData["
1:eJxTTMoPSmViYGAwBmIQDQNnzwDBnSAHCO+D/cb+GEtZZRifweH7tWeSngGB
UD6Hw/1QhUOlj4OhfAGH12Gr5p6MDYXyRRys67W38dbD5CUcShl0ed7PgfFl
HPYe9W5mXQEzX8Ghfitfdf01mPlKDg8+292e3BAA5as4JK72Njsx0w/KV3NY
9vBYS/QVmLyGg5t37F6d3zD9Wg4zMwSl0rbB7NNxWDO3+keiYgiUr+cQE+fg
8ysbpt7Aoexf6ss39TDzDB2eNHP31PrD7DNymMwqtfyIrD+Ub+zw7rTOBOnJ
MPebOFye2+Ww7hfMPFMHpmXNEvPWwOTNHI6nfdQvgvvf3CH3SY1bhj0svCwc
BF+/2pPFHQblWzr0vJYJ++sPk7dyuMOXFvB5Ksw8a4fKst4DzFYw99o4/Dnl
8q2nFiZv68Cy+bNtyRWYe+wcTj36VqvCB+PbO/xOOPJsm7UvlO/gsNztQIRF
EVR/g4ND2MLLd/K7YOHl6HDhWfhl66tQ/Q2ODtJRQasWi8HMc3Iw1H1XpG8M
k3dy6Nu1tW8HC8x9zg5h7Bs3/O2Fmtfg7PAglvGYETw8XBw8DU1mqK2B6Xdx
2HdVw0gIHp6uDrWv+EqP74bJuzqY6Xzs22UG86+bAwejXHudGUzezUH5dUtK
6E9Y/Lk7mD1+32vvA+U3uDv83NbOPUcPZr6HwyNdg18ciTD3eTgk/uxbI34R
Ju/psHNC8NvZ0aEOALH+16o=
            "]]}, 
          {RGBColor[0, 1, 0], PointSize[0.003666666666666667], Thickness[
           Tiny], Opacity[0.15], LineBox[CompressedData["
1:eJw10F1Ik2EUB/DhRR+iOOekRC/MRN/EYrk5V1n7u+m+nG1Jc7OysBgIMsMy
sl244RpEsIwucsr6sA0/yIYNujDEhlsZGksYRKAk2jQwYkkhlCAZPueBl5cf
f855znkOXL5ab03h8Xji7e//n05/3/YZsWBHP+WcdtctLnyOmQeTfkbJ95H3
YPHQd5nuuZmZj5fL7q6olSyEa3TMNyOmfvsxEQlxGUkTcx5W0rLM3hA5H3de
cPInXnIBfgmWjdH+BuZCqN9MS+KeeuYirMteVSbmzjJzsEfcyQ0B5SW4svl4
IPUH5aVIjP3t2bKRj2ApPVMyvErzifBZETjfdqGR+Sg+fQmItjhyGQQrBzMc
PNpfDDjiipw1mk8Cw0BzwOOj/uVQ5mVH/G8pl6Ks9OaH4nJ6nwok7oayOxZo
XxnCrrRCkYjqj6FZ0pVmk9I+x5Ha8zHz6egZ5hPYaBiMNU2QK9EUvLe+GSCf
RKdtVK5fpfpT2NcmbEWcLMfkb3ugzqdjBmZdk7Xhcc2OnUDym8ltKa5leRX0
Wbsfjl/Ss7wKzq/+xQ7OyHIFrFPXJBUWdr9TgemCZy1zXgPLldh7WBgsAvVX
YqS1XZ18rWV5NXLx7qJOfJrl1TDEzI7cebq/Bt2eNql7qo7lNVB13o6Zo9Rf
heT74FB6DtWrsFQfK8lbo/3UuD6f3z27QPOr0RviN9rb1SzXwF8tHDT2Mjs1
6OkbenDjkZLlWvy5v9SSElfiH0/g1RM=
            "]]}, 
          {RGBColor[0, 1, 0], PointSize[0.003666666666666667], Thickness[
           Tiny], Opacity[0.15], LineBox[CompressedData["
1:eJxTTMoPSmViYGAwBmIQDQOzZgJBZqwDhPfBXjD2ieZMkTgon8FhldSC5cc+
RED5HA4tWyJS5rSFQPkCDoI7W5N3LQyG8kUc3n1RfBAbCpOXcAjpYbCu2BYE
5cs4TG7llV+nGwjlKzgsfR168PgGGF/JQXbb+YrS+zDzVBwYS2Z7ifyBmafm
sPRX54EVemFQvobDVPGey91bYPJaDsmHnJ6XrQyF8nUcdvQ3/nbZATNPz+Gv
wPr2s59g7jFwmDX52hLZzzD9hg5un2YybWOA6TdyuCVWqM8gB9Nv7GCTu+jI
rRUw95o4LNqeoxZjCTPP1EE964bFxwsw9WYOhs473+imwcw3dxAN42BlbIap
t3DYdTil+noijG/pYHDwyUahjzDzrRx+CezVa0n1h/KtHVY8XntJJdYPyrdx
iE0+69Uz3wfKt3VwmLWi/0KVJ5Rv53Ar6GLm1lqYvL2DfkzFt8sxML6DQ23p
mgmrhaDmNTg4VF7bycGXBAtfR4f3U+dfSPSDhkeDo0OC1pu9D77B/OPkUMvw
alE/N1R9g5PDX7MGUe67MP3ODhf4OzOamKHqG5wdpI85uPKsgvnHxUHdR2hK
3Q4ov8HFQYgpXJj5Msz/rg7L+DPehnZA3dvg6nD99u3pzFUBUHk3h7vZW6e+
0YWGX4ObQ1TBtv4172H63R02zRHU0faA2e/usHiO0/GgGTB5D4fQ9mS/k0+g
5jV4OKx7/vVVnTIs/j0d2CZcvrbFL8QBADKC1n0=
            "]]}, 
          {RGBColor[0, 1, 0], PointSize[0.003666666666666667], Thickness[
           Tiny], Opacity[0.15], LineBox[CompressedData["
1:eJxTTMoPSmViYGAwBmIQDQOzZgLByUgHCO+DvY5qVVxHYTiUz+AwcfWxnJaU
UCifw2HJ8opnzvYwvoBDw2p5RvniMChfxCGO6fPB1iXBUL6Ew43LDGcX5wVB
+TIOMRLVByWlAqF8BYf//f73TzyG2afkIDFz8j5/52goX8Xh7n+DXGazCChf
zaHh8OQt/yVg9mk45B0QizuwMwTK13JI85zIz1wNc5+Ow/nM35z8J2D26zns
nfrZLOQ5zH4DB/d2tydi+TD9hg6tv3ed11GEmW/kwLqMJ23RApj7jB1q3HoX
qsvA5E0cLv8883aONcw+Uwe2Qtn/B+7A5M0cznZ1/pXcDTPf3OGY7t3Fr9xh
6i0cmNbd3pteClNv6RD27a/A3l6YvJWD4HqRvx9nw9xr7bAyU1b3zitY+No4
mE5ecJ3zO0y/rcMsliqWyUow9XYOz2zad1q5w/xv75Cp6Xnl+sMAKN/B4bO+
274b4VD3NTg4fOjSM1N1h5nv6HDsPrNOx22o/gZHB8XT8XtaL8LknRxUtk/f
mxcKNa/ByaGs0r7WqQZmv7OD6i+jeZ3bYfLODrpTmGUeMcPc4+Lwau9xFbcJ
MHkXB993R/QjE2Huc3VIic6NOnbaHyrv6vDpfsXpqp++UHk3h/gSqU/T5/tA
5d0cwvvnbbtyDabf3aEosos1WQyqvsHdYY5BWr4mK8x9Hg5HhFZbGFhA/dPg
4ZA9uegbaxpMv6fDqvpP+otnBjgAADbI1JU=
            "]]}, 
          {RGBColor[0, 1, 0], PointSize[0.003666666666666667], Thickness[
           Tiny], Opacity[0.15], LineBox[CompressedData["
1:eJxTTMoPSmViYGAwBmIQDQOzZgLBySgHCO+DfcG0tkr3t+FQPoPD2TD16vY2
GJ/D4dZmibpTu0KgfAEHpzOVMf/2hkL5Ig5MQV9DTCeFQfkSDtO/dHw2NoHJ
yzgIGibm+CyB6VdwcKqenvm4KxDKV3LoVXh/ofxKMJSv4rBLNqMpaV0QlK/m
0LBtU0pwPEy9hsOXH9K8QoIw92k5xLzcuPmKRiSUr+PwTuPl/7OqMPv1HJSY
+QPL1WD6DRxWeDWx/tvtAeUbOoiFah30SXSF8o0cZpqotGcowuSNHUTr5tiH
NMLkTRzOXDKZoxXiCeWbOuz5eu+P8yUfKN/MQXrmq1NJPwOgfHMHgc+yVg+6
fKF8C4f5azfXy27zgvItHapP/TeXfgCTt3IoXu+674QGTN7awV862TFE0g3K
t3GYZcVyrVAVZr+tw2fVEiMFBpi8ncPKzf9KSgVh5tk7MP3Zn71HC8Z3cCgM
9DiZt9Abwm9wcHhfOjvhQRvM/Y4OW/Q7mn+GQu1vcHTwveniOfeLH1TeyWHn
XuZQljlQ/zU4OciyL35U+xkWvs4Oex46nM/thMZfg7OD8S5G905zWPy7ONxc
tN024wZUfYOLg19846frd2Dx7erQodP9q/M/zHxXh5Yd6joaS2Hh6eYwy+2R
dW43zP1uDi/uqL7YEA5zn7vDifbu6JPiUP80uDtMuPSR91gHTL+Hg0Sfv99H
f5j7PBxi1t7/pXwOlv48HVb8KTx9TTTMAQDZhtYE
            "]]}, 
          {RGBColor[0, 1, 0], PointSize[0.003666666666666667], Thickness[
           Tiny], Opacity[0.15], LineBox[CompressedData["
1:eJw1kW1IU1EcxqfECCQwNAuZZS4idKZr5tY2t2fvc+m2ZtrbTOaUXKRSVtgo
vNkHKSEI7AWMRl9Gi9wqqHCJfWxKis0gaJlBkiTLLcESR62k8z9wuPz4nee5
/3vu9uZOR2smj8eT/NtrT1qStSU8hP+UVC9VlbZfzKpnzMPpNin/hZX8eoSs
aWVEcIRxNsyhex33+UcZ58Je3fJV8pR4C+LXomPhLCdjAZ7cEQkH9lNfIWJ+
jWfRSO8rwpvx4yWeGeId2FxgDi49czDeiWNbJ1q6Zg8w3oXLKZkwNmlnXAyH
9uwVZ6SGsQhB8bsPb0etjHdjwnl7OvCHuByHXW0PnuuIxTC63ie2palvD1Ln
GjeceFzHWIKhUFcgP32QcQVudXZnhG/SvHuhSDp1TWKatxKrgzlzST55KTR9
i6JLI5SX4ZPSdioto/59aHW/+nKyjM7L8Wsh2NgVJ6/AVfeynD9G8ykhK2yI
9f6wMa7C8MbcnnI53Y8K+QJR33cXeTXEhprhu17KA6FHxef9HayfA1Yj1+t9
c+Q1GBcMJtZ9ZH2cBhfsQ+IFjr5Pi2aFQROYZ+c5LQosqpzJbgvzOvROW8J1
rw3M65CYnRrp/21mXo++hn5/0SbK61GrTy1H2+l/GFAWH6/InKtl3oDoqNsb
U1HeCMmAL72yYmTeiG+qn9xUiDHPhBLfjEz6Use8CZVN8mxPKeXNqMl7OJ9n
MzFvhvcM15Nxg3w1PKlQ9LPahL87kNY9
            "]]}, 
          {RGBColor[0, 1, 0], PointSize[0.003666666666666667], Thickness[
           Tiny], Opacity[0.15], LineBox[CompressedData["
1:eJxTTMoPSmViYGAwBmIQjQIMQh0gjA/2O9bsFZulFQblMziIZkRGlt+FyXM4
dIvxOygoh0D5Ag7X5MqEfnrC5EUcnkjLbdd9DJOXcLiiwq290R8mL+MQOUUn
rmU2TF7BYfHukO1/5wRA+UoOjVUM1/VL/KF8FYfbut7q/1KCoXw1h3ObeMvD
N8P0azjk/5hS4XEiEMrXcij+n//z9T0YX8ehLKufod8GxtdzOHtUNOh5uC+U
b+CwYcE8ieednlC+oYP6xSuH9uq5QflGDn/PH+CdMM0Vyjd2eCSvO/Pfew8o
38RB0/S6aFG9H5Rv6iBZtfbb1/deUL6ZwwkBoTVTJ8H45g6H9ydzHTkJs8/C
YdXbky/aXd2hfEuHWN0ZrM2WMPdZOcS1BOxqy4GFj7XDgr2fJMQWwsLDxmHp
VSbGD6uCoHxbh8NzXCff2w/Tb+fw7HE8mxwPLDztHRwCOQ+cmwxT7+BQxdAt
YB/kDeE3ODjs/G0T2egJc5+jw6sy+UNub6HmNTg6iOgFGCS/grnHyUFCiFOB
TR9qXoOTg7jviTd73vpA5Z0dPsnuYg9bBw2fBmeHX7tzhLVjYeHh4nB7U7bt
eRGo/xtcHKQSJUsfyztD5V0d9jUG2Gged4HKuzpccYqRM7wM0+/mEH7ws8Wl
Aqh7G9wcyrRLvwTug7nf3SFnWYPB1o1Q9Q3uDkrqy6bumAnT7+FQ1LT0f8Re
mLyHg8QC1akzs2H+83QwtzjeajXf3wEAZxHMIg==
            "]]}}, {
          {RGBColor[0, 1, 0], PointSize[0.003666666666666667], Thickness[
           Tiny], Opacity[0.15]}, 
          {RGBColor[0, 1, 0], PointSize[0.003666666666666667], Thickness[
           Tiny], Opacity[0.15]}, 
          {RGBColor[0, 1, 0], PointSize[0.003666666666666667], Thickness[
           Tiny], Opacity[0.15]}, 
          {RGBColor[0, 1, 0], PointSize[0.003666666666666667], Thickness[
           Tiny], Opacity[0.15]}, 
          {RGBColor[0, 1, 0], PointSize[0.003666666666666667], Thickness[
           Tiny], Opacity[0.15]}, 
          {RGBColor[0, 1, 0], PointSize[0.003666666666666667], Thickness[
           Tiny], Opacity[0.15]}, 
          {RGBColor[0, 1, 0], PointSize[0.003666666666666667], Thickness[
           Tiny], Opacity[0.15]}, 
          {RGBColor[0, 1, 0], PointSize[0.003666666666666667], Thickness[
           Tiny], Opacity[0.15]}, 
          {RGBColor[0, 1, 0], PointSize[0.003666666666666667], Thickness[
           Tiny], Opacity[0.15]}, 
          {RGBColor[0, 1, 0], PointSize[0.003666666666666667], Thickness[
           Tiny], Opacity[0.15]}, 
          {RGBColor[0, 1, 0], PointSize[0.003666666666666667], Thickness[
           Tiny], Opacity[0.15]}, 
          {RGBColor[0, 1, 0], PointSize[0.003666666666666667], Thickness[
           Tiny], Opacity[0.15]}, 
          {RGBColor[0, 1, 0], PointSize[0.003666666666666667], Thickness[
           Tiny], Opacity[0.15]}, 
          {RGBColor[0, 1, 0], PointSize[0.003666666666666667], Thickness[
           Tiny], Opacity[0.15]}, 
          {RGBColor[0, 1, 0], PointSize[0.003666666666666667], Thickness[
           Tiny], Opacity[0.15]}, 
          {RGBColor[0, 1, 0], PointSize[0.003666666666666667], Thickness[
           Tiny], Opacity[0.15]}, 
          {RGBColor[0, 1, 0], PointSize[0.003666666666666667], Thickness[
           Tiny], Opacity[0.15]}, 
          {RGBColor[0, 1, 0], PointSize[0.003666666666666667], Thickness[
           Tiny], Opacity[0.15]}, 
          {RGBColor[0, 1, 0], PointSize[0.003666666666666667], Thickness[
           Tiny], Opacity[0.15]}, 
          {RGBColor[0, 1, 0], PointSize[0.003666666666666667], Thickness[
           Tiny], Opacity[0.15]}, 
          {RGBColor[0, 1, 0], PointSize[0.003666666666666667], Thickness[
           Tiny], Opacity[0.15]}, 
          {RGBColor[0, 1, 0], PointSize[0.003666666666666667], Thickness[
           Tiny], Opacity[0.15]}, 
          {RGBColor[0, 1, 0], PointSize[0.003666666666666667], Thickness[
           Tiny], Opacity[0.15]}, 
          {RGBColor[0, 1, 0], PointSize[0.003666666666666667], Thickness[
           Tiny], Opacity[0.15]}, 
          {RGBColor[0, 1, 0], PointSize[0.003666666666666667], Thickness[
           Tiny], Opacity[0.15]}, 
          {RGBColor[0, 1, 0], PointSize[0.003666666666666667], Thickness[
           Tiny], Opacity[0.15]}, 
          {RGBColor[0, 1, 0], PointSize[0.003666666666666667], Thickness[
           Tiny], Opacity[0.15]}, 
          {RGBColor[0, 1, 0], PointSize[0.003666666666666667], Thickness[
           Tiny], Opacity[0.15]}, 
          {RGBColor[0, 1, 0], PointSize[0.003666666666666667], Thickness[
           Tiny], Opacity[0.15]}, 
          {RGBColor[0, 1, 0], PointSize[0.003666666666666667], Thickness[
           Tiny], Opacity[0.15]}, 
          {RGBColor[0, 1, 0], PointSize[0.003666666666666667], Thickness[
           Tiny], Opacity[0.15]}, 
          {RGBColor[0, 1, 0], PointSize[0.003666666666666667], Thickness[
           Tiny], Opacity[0.15]}, 
          {RGBColor[0, 1, 0], PointSize[0.003666666666666667], Thickness[
           Tiny], Opacity[0.15]}, 
          {RGBColor[0, 1, 0], PointSize[0.003666666666666667], Thickness[
           Tiny], Opacity[0.15]}, 
          {RGBColor[0, 1, 0], PointSize[0.003666666666666667], Thickness[
           Tiny], Opacity[0.15]}, 
          {RGBColor[0, 1, 0], PointSize[0.003666666666666667], Thickness[
           Tiny], Opacity[0.15]}, 
          {RGBColor[0, 1, 0], PointSize[0.003666666666666667], Thickness[
           Tiny], Opacity[0.15]}, 
          {RGBColor[0, 1, 0], PointSize[0.003666666666666667], Thickness[
           Tiny], Opacity[0.15]}, 
          {RGBColor[0, 1, 0], PointSize[0.003666666666666667], Thickness[
           Tiny], Opacity[0.15]}, 
          {RGBColor[0, 1, 0], PointSize[0.003666666666666667], Thickness[
           Tiny], Opacity[0.15]}, 
          {RGBColor[0, 1, 0], PointSize[0.003666666666666667], Thickness[
           Tiny], Opacity[0.15]}, 
          {RGBColor[0, 1, 0], PointSize[0.003666666666666667], Thickness[
           Tiny], Opacity[0.15]}, 
          {RGBColor[0, 1, 0], PointSize[0.003666666666666667], Thickness[
           Tiny], Opacity[0.15]}, 
          {RGBColor[0, 1, 0], PointSize[0.003666666666666667], Thickness[
           Tiny], Opacity[0.15]}, 
          {RGBColor[0, 1, 0], PointSize[0.003666666666666667], Thickness[
           Tiny], Opacity[0.15]}, 
          {RGBColor[0, 1, 0], PointSize[0.003666666666666667], Thickness[
           Tiny], Opacity[0.15]}, 
          {RGBColor[0, 1, 0], PointSize[0.003666666666666667], Thickness[
           Tiny], Opacity[0.15]}, 
          {RGBColor[0, 1, 0], PointSize[0.003666666666666667], Thickness[
           Tiny], Opacity[0.15]}, 
          {RGBColor[0, 1, 0], PointSize[0.003666666666666667], Thickness[
           Tiny], Opacity[0.15]}, 
          {RGBColor[0, 1, 0], PointSize[0.003666666666666667], Thickness[
           Tiny], Opacity[0.15]}}, {
          {RGBColor[0, 1, 0], PointSize[0.003666666666666667], Thickness[
           Tiny], Opacity[0.15]}, 
          {RGBColor[0, 1, 0], PointSize[0.003666666666666667], Thickness[
           Tiny], Opacity[0.15]}, 
          {RGBColor[0, 1, 0], PointSize[0.003666666666666667], Thickness[
           Tiny], Opacity[0.15]}, 
          {RGBColor[0, 1, 0], PointSize[0.003666666666666667], Thickness[
           Tiny], Opacity[0.15]}, 
          {RGBColor[0, 1, 0], PointSize[0.003666666666666667], Thickness[
           Tiny], Opacity[0.15]}, 
          {RGBColor[0, 1, 0], PointSize[0.003666666666666667], Thickness[
           Tiny], Opacity[0.15]}, 
          {RGBColor[0, 1, 0], PointSize[0.003666666666666667], Thickness[
           Tiny], Opacity[0.15]}, 
          {RGBColor[0, 1, 0], PointSize[0.003666666666666667], Thickness[
           Tiny], Opacity[0.15]}, 
          {RGBColor[0, 1, 0], PointSize[0.003666666666666667], Thickness[
           Tiny], Opacity[0.15]}, 
          {RGBColor[0, 1, 0], PointSize[0.003666666666666667], Thickness[
           Tiny], Opacity[0.15]}, 
          {RGBColor[0, 1, 0], PointSize[0.003666666666666667], Thickness[
           Tiny], Opacity[0.15]}, 
          {RGBColor[0, 1, 0], PointSize[0.003666666666666667], Thickness[
           Tiny], Opacity[0.15]}, 
          {RGBColor[0, 1, 0], PointSize[0.003666666666666667], Thickness[
           Tiny], Opacity[0.15]}, 
          {RGBColor[0, 1, 0], PointSize[0.003666666666666667], Thickness[
           Tiny], Opacity[0.15]}, 
          {RGBColor[0, 1, 0], PointSize[0.003666666666666667], Thickness[
           Tiny], Opacity[0.15]}, 
          {RGBColor[0, 1, 0], PointSize[0.003666666666666667], Thickness[
           Tiny], Opacity[0.15]}, 
          {RGBColor[0, 1, 0], PointSize[0.003666666666666667], Thickness[
           Tiny], Opacity[0.15]}, 
          {RGBColor[0, 1, 0], PointSize[0.003666666666666667], Thickness[
           Tiny], Opacity[0.15]}, 
          {RGBColor[0, 1, 0], PointSize[0.003666666666666667], Thickness[
           Tiny], Opacity[0.15]}, 
          {RGBColor[0, 1, 0], PointSize[0.003666666666666667], Thickness[
           Tiny], Opacity[0.15]}, 
          {RGBColor[0, 1, 0], PointSize[0.003666666666666667], Thickness[
           Tiny], Opacity[0.15]}, 
          {RGBColor[0, 1, 0], PointSize[0.003666666666666667], Thickness[
           Tiny], Opacity[0.15]}, 
          {RGBColor[0, 1, 0], PointSize[0.003666666666666667], Thickness[
           Tiny], Opacity[0.15]}, 
          {RGBColor[0, 1, 0], PointSize[0.003666666666666667], Thickness[
           Tiny], Opacity[0.15]}, 
          {RGBColor[0, 1, 0], PointSize[0.003666666666666667], Thickness[
           Tiny], Opacity[0.15]}, 
          {RGBColor[0, 1, 0], PointSize[0.003666666666666667], Thickness[
           Tiny], Opacity[0.15]}, 
          {RGBColor[0, 1, 0], PointSize[0.003666666666666667], Thickness[
           Tiny], Opacity[0.15]}, 
          {RGBColor[0, 1, 0], PointSize[0.003666666666666667], Thickness[
           Tiny], Opacity[0.15]}, 
          {RGBColor[0, 1, 0], PointSize[0.003666666666666667], Thickness[
           Tiny], Opacity[0.15]}, 
          {RGBColor[0, 1, 0], PointSize[0.003666666666666667], Thickness[
           Tiny], Opacity[0.15]}, 
          {RGBColor[0, 1, 0], PointSize[0.003666666666666667], Thickness[
           Tiny], Opacity[0.15]}, 
          {RGBColor[0, 1, 0], PointSize[0.003666666666666667], Thickness[
           Tiny], Opacity[0.15]}, 
          {RGBColor[0, 1, 0], PointSize[0.003666666666666667], Thickness[
           Tiny], Opacity[0.15]}, 
          {RGBColor[0, 1, 0], PointSize[0.003666666666666667], Thickness[
           Tiny], Opacity[0.15]}, 
          {RGBColor[0, 1, 0], PointSize[0.003666666666666667], Thickness[
           Tiny], Opacity[0.15]}, 
          {RGBColor[0, 1, 0], PointSize[0.003666666666666667], Thickness[
           Tiny], Opacity[0.15]}, 
          {RGBColor[0, 1, 0], PointSize[0.003666666666666667], Thickness[
           Tiny], Opacity[0.15]}, 
          {RGBColor[0, 1, 0], PointSize[0.003666666666666667], Thickness[
           Tiny], Opacity[0.15]}, 
          {RGBColor[0, 1, 0], PointSize[0.003666666666666667], Thickness[
           Tiny], Opacity[0.15]}, 
          {RGBColor[0, 1, 0], PointSize[0.003666666666666667], Thickness[
           Tiny], Opacity[0.15]}, 
          {RGBColor[0, 1, 0], PointSize[0.003666666666666667], Thickness[
           Tiny], Opacity[0.15]}, 
          {RGBColor[0, 1, 0], PointSize[0.003666666666666667], Thickness[
           Tiny], Opacity[0.15]}, 
          {RGBColor[0, 1, 0], PointSize[0.003666666666666667], Thickness[
           Tiny], Opacity[0.15]}, 
          {RGBColor[0, 1, 0], PointSize[0.003666666666666667], Thickness[
           Tiny], Opacity[0.15]}, 
          {RGBColor[0, 1, 0], PointSize[0.003666666666666667], Thickness[
           Tiny], Opacity[0.15]}, 
          {RGBColor[0, 1, 0], PointSize[0.003666666666666667], Thickness[
           Tiny], Opacity[0.15]}, 
          {RGBColor[0, 1, 0], PointSize[0.003666666666666667], Thickness[
           Tiny], Opacity[0.15]}, 
          {RGBColor[0, 1, 0], PointSize[0.003666666666666667], Thickness[
           Tiny], Opacity[0.15]}, 
          {RGBColor[0, 1, 0], PointSize[0.003666666666666667], Thickness[
           Tiny], Opacity[0.15]}, 
          {RGBColor[0, 1, 0], PointSize[0.003666666666666667], Thickness[
           Tiny], Opacity[
           0.15]}, {}, {}, {}, {}, {}, {}, {}, {}, {}, {}, {}, {}, {}, {}, \
{}, {}, {}, {}, {}, {}, {}, {}, {}, {}, {}, {}, {}, {}, {}, {}, {}, {}, {}, \
{}, {}, {}, {}, {}, {}, {}, {}, {}, {}, {}, {}, {}, {}, {}, {}, {}, {}, {}, \
{}, {}, {}, {}, {}, {}, {}, {}, {}, {}, {}, {}, {}, {}, {}, {}, {}, {}, {}, \
{}, {}, {}, {}, {}, {}, {}, {}, {}, {}, {}, {}, {}, {}, {}, {}, {}, {}, {}, \
{}, {}, {}, {}, {}, {}, {}, {}, {}, {}, {}, {}, {}, {}, {}, {}, {}, {}, {}, \
{}, {}, {}, {}, {}, {}, {}, {}, {}, {}, {}, {}, {}, {}, {}, {}, {}, {}, {}, \
{}, {}, {}, {}, {}, {}, {}, {}, {}, {}, {}, {}, {}, {}, {}, {}, {}, {}, {}, \
{}, {}, {}, {}, {}, {}, {}, {}, {}, {}, {}, {}, {}, {}, {}, {}, {}, {}, {}, \
{}, {}, {}, {}, {}, {}, {}, {}, {}, {}, {}, {}, {}, {}, {}, {}, {}, {}, {}, \
{}, {}, {}, {}, {}, {}, {}, {}, {}, {}, {}, {}, {}, {}, {}, {}, {}, {}, {}, \
{}, {}, {}, {}, {}, {}, {}, {}, {}, {}, {}, {}, {}, {}, {}, {}, {}, {}, {}, \
{}, {}, {}, {}, {}, {}, {}, {}, {}, {}, {}, {}, {}, {}, {}, {}, {}, {}, {}, \
{}, {}, {}, {}, {}, {}, {}, {}, {}, {}, {}, {}, {}, {}, {}, {}, {}, {}, {}, \
{}, {}, {}, {}, {}, {}, {}, {}, {}, {}, {}, {}, {}, {}, {}, {}, {}, {}, {}, \
{}, {}, {}, {}, {}, {}, {}, {}, {}, {}, {}, {}, {}, {}, {}, {}, {}, {}, {}, \
{}, {}, {}, {}, {}, {}, {}, {}, {}, {}, {}, {}, {}, {}, {}, {}, {}, {}, {}, \
{}, {}, {}, {}, {}, {}, {}, {}, {}, {}, {}, {}, {}, {}, {}, {}, {}, {}, {}, \
{}, {}, {}, {}, {}, {}, {}, {}, {}, {}, {}, {}, {}, {}, {}, {}, {}, {}, {}, \
{}, {}, {}, {}, {}, {}, {}, {}, {}, {}, {}, {}, {}, {}, {}, {}, {}, {}, {}, \
{}, {}, {}, {}, {}, {}, {}, {}, {}, {}, {}, {}, {}, {}, {}, {}, {}, {}, {}, \
{}, {}, {}, {}, {}, {}, {}, {}, {}, {}, {}, {}, {}, {}, {}, {}, {}, {}, {}, \
{}, {}, {}, {}, {}, {}, {}, {}, {}, {}, {}, {}, {}, {}, {}, {}, {}, {}, {}, \
{}, {}, {}, {}, {}, {}, {}, {}, {}, {}, {}, {}, {}, {}, {}, {}, {}, {}, {}, \
{}, {}, {}, {}, {}, {}, {}, {}, {}, {}, {}, {}, {}, {}, {}, {}, {}, {}, {}, \
{}, {}, {}, {}, {}, {}, {}, {}, {}, {}, {}, {}, {}, {}, {}, {}, {}, {}, {}, \
{}, {}, {}, {}, {}, {}, {}, {}, {}, {}, {}, {}, {}, {}, {}, {}, {}, {}, {}, \
{}, {}, {}, {}, {}, {}, {}, {}, {}, {}, {}, {}, {}, {}, {}, {}, {}, {}, {}, \
{}, {}, {}, {}, {}, {}, {}, {}, {}, {}, {}, {}, {}, {}, {}, {}, {}, {}, {}, \
{}, {}, {}, {}, {}, {}, {}, {}, {}, {}, {}, {}, {}, {}, {}, {}, {}, {}, {}, \
{}, {}, {}, {}, {}, {}, {}, {}, {}, {}, {}, {}, {}, {}, {}, {}, {}, {}, {}, \
{}, {}, {}, {}, {}, {}, {}, {}, {}, {}, {}, {}, {}, {}, {}, {}, {}, {}, {}, \
{}, {}, {}, {}, {}, {}, {}, {}, {}, {}, {}, {}, {}, {}, {}, {}, {}, {}, {}, \
{}, {}, {}, {}, {}, {}, {}, {}, {}, {}, {}, {}, {}, {}, {}, {}, {}, {}, {}, \
{}, {}, {}, {}, {}, {}, {}, {}, {}, {}, {}, {}, {}, {}, {}, {}, {}, {}, {}, \
{}, {}, {}, {}, {}, {}, {}, {}, {}, {}, {}, {}, {}, {}, {}, {}, {}, {}, {}, \
{}, {}, {}, {}, {}, {}, {}, {}, {}, {}, {}, {}, {}, {}, {}, {}, {}, {}, {}, \
{}, {}, {}, {}, {}, {}, {}, {}, {}, {}, {}, {}, {}, {}, {}, {}, {}, {}, {}, \
{}, {}, {}, {}, {}, {}, {}, {}, {}, {}, {}, {}, {}, {}, {}, {}, {}, {}, {}, \
{}, {}, {}, {}, {}, {}, {}, {}, {}, {}, {}, {}, {}, {}, {}, {}, {}, {}, {}, \
{}, {}, {}, {}, {}, {}, {}, {}, {}, {}, {}, {}, {}, {}, {}, {}, {}, {}, {}, \
{}, {}, {}, {}, {}, {}, {}, {}, {}, {}, {}, {}, {}, {}, {}, {}, {}, {}, {}, \
{}, {}, {}, {}, {}, {}, {}, {}, {}, {}, {}, {}, {}, {}, {}, {}, {}, {}, {}, \
{}, {}, {}, {}, {}, {}, {}, {}, {}, {}, {}, {}, {}, {}, {}, {}, {}, {}, {}, \
{}, {}, {}, {}, {}, {}, {}, {}, {}, {}, {}, {}, {}, {}, {}, {}, {}, {}, {}, \
{}, {}, {}, {}, {}, {}, {}, {}, {}, {}, {}, {}, {}, {}, {}, {}, {}, {}, {}, \
{}, {}, {}, {}, {}, {}, {}, {}, {}, {}, {}, {}, {}, {}, {}, {}, {}, {}, {}, \
{}, {}, {}, {}, {}, {}, {}, {}, {}, {}, {}, {}, {}, {}, {}, {}, {}, {}, {}, \
{}, {}, {}, {}, {}, {}, {}, {}, {}, {}, {}, {}, {}, {}, {}, {}, {}, {}, {}, \
{}, {}, {}, {}, {}, {}, {}, {}, {}, {}, {}, {}, {}, {}, {}, {}, {}, {}, {}, \
{}, {}, {}, {}, {}, {}, {}, {}, {}, {}, {}, {}, {}, {}, {}, {}, {}, {}, {}, \
{}, {}, {}, {}, {}, {}, {}, {}, {}, {}, {}, {}, {}, {}, {}, {}, {}, {}, {}, \
{}, {}, {}, {}, {}, {}, {}, {}, {}, {}, {}, {}, {}, {}, {}, {}, {}, {}, {}, \
{}, {}, {}, {}, {}, {}, {}, {}, {}, {}, {}, {}, {}, {}, {}, {}, {}, {}, {}, \
{}, {}, {}, {}, {}, {}, {}, {}, {}, {}, {}, {}, {}, {}, {}, {}, {}, {}, {}, \
{}, {}, {}, {}, {}, {}, {}, {}, {}, {}, {}, {}, {}, {}, {}, {}, {}, {}, {}, \
{}, {}, {}, {}, {}, {}, {}, {}, {}, {}, {}, {}, {}, {}, {}, {}, {}, {}, {}, \
{}, {}, {}, {}, {}, {}, {}, {}, {}, {}, {}, {}, {}, {}, {}, {}, {}, {}, {}, \
{}, {}, {}, {}, {}, {}, {}, {}, {}, {}, {}, {}, {}, {}, {}, {}, {}, {}, {}, \
{}, {}, {}, {}, {}, {}, {}, {}, {}, {}, {}, {}, {}, {}, {}, {}, {}, {}, {}, \
{}, {}, {}, {}, {}, {}, {}, {}, {}, {}, {}, {}, {}, {}, {}, {}, {}, {}, {}, \
{}, {}, {}, {}, {}, {}, {}, {}, {}, {}, {}, {}, {}, {}, {}, {}, {}, {}, {}, \
{}, {}, {}, {}, {}, {}, {}, {}, {}, {}, {}, {}, {}, {}, {}, {}, {}, {}, {}, \
{}, {}, {}, {}, {}, {}, {}, {}, {}, {}, {}, {}, {}, {}, {}, {}, {}, {}, {}, \
{}, {}, {}, {}, {}, {}, {}, {}, {}, {}, {}, {}, {}, {}, {}, {}, {}, {}, {}, \
{}, {}, {}, {}, {}, {}, {}, {}, {}, {}, {}, {}, {}, {}, {}, {}, {}, {}, {}, \
{}, {}, {}, {}, {}, {}, {}, {}, {}, {}, {}, {}, {}, {}, {}, {}, {}, {}, {}, \
{}, {}, {}, {}, {}, {}, {}, {}, {}, {}, {}, {}, {}, {}, {}, {}, {}, {}, {}, \
{}, {}, {}, {}, {}, {}, {}, {}, {}, {}, {}, {}, {}, {}, {}, {}, {}, {}, {}, \
{}, {}, {}, {}, {}, {}, {}, {}, {}, {}, {}, {}, {}, {}, {}, {}, {}, {}, {}, \
{}, {}, {}, {}, {}, {}, {}, {}, {}, {}, {}, {}, {}, {}, {}, {}, {}, {}, {}, \
{}, {}, {}, {}, {}, {}, {}, {}, {}, {}, {}, {}, {}, {}, {}, {}, {}, {}, {}, \
{}, {}, {}, {}, {}, {}, {}, {}, {}, {}, {}, {}, {}, {}, {}, {}, {}, {}, {}, \
{}, {}, {}, {}, {}, {}, {}, {}, {}, {}, {}, {}, {}, {}, {}, {}, {}, {}, {}, \
{}, {}, {}, {}, {}, {}, {}, {}, {}, {}, {}, {}, {}, {}, {}, {}, {}, {}, {}, \
{}, {}, {}, {}, {}, {}, {}, {}, {}, {}, {}, {}, {}, {}, {}, {}, {}, {}, {}, \
{}, {}, {}, {}, {}, {}, {}, {}, {}, {}, {}, {}, {}, {}, {}, {}, {}, {}, {}, \
{}, {}, {}, {}, {}, {}, {}, {}, {}, {}, {}, {}, {}, {}, {}, {}, {}, {}, {}, \
{}, {}, {}, {}, {}, {}, {}, {}, {}, {}, {}, {}, {}, {}, {}, {}, {}, {}, {}, \
{}, {}, {}, {}, {}, {}, {}, {}, {}, {}, {}, {}, {}, {}, {}, {}, {}, {}, {}, \
{}, {}, {}, {}, {}, {}, {}, {}, {}, {}, {}, {}, {}, {}, {}, {}, {}, {}, {}, \
{}, {}, {}, {}, {}, {}, {}, {}, {}, {}, {}, {}, {}, {}, {}, {}, {}, {}, {}, \
{}, {}, {}, {}, {}, {}, {}, {}, {}, {}, {}, {}, {}, {}, {}, {}, {}, {}, {}, \
{}, {}, {}, {}, {}, {}, {}, {}, {}, {}, {}, {}, {}, {}, {}, {}, {}, {}, {}, \
{}, {}, {}, {}, {}, {}, {}, {}, {}, {}, {}, {}, {}, {}, {}, {}, {}, {}, {}, \
{}, {}, {}, {}, {}, {}, {}, {}, {}, {}, {}, {}, {}, {}, {}, {}, {}, {}, {}, \
{}, {}, {}, {}, {}, {}, {}, {}, {}, {}, {}, {}, {}, {}, {}, {}, {}, {}, {}, \
{}, {}, {}, {}, {}, {}, {}, {}, {}, {}, {}, {}, {}, {}, {}, {}, {}, {}, {}, \
{}, {}, {}, {}, {}, {}, {}, {}, {}, {}, {}, {}, {}, {}, {}, {}, {}, {}, {}, \
{}, {}, {}, {}, {}, {}, {}, {}, {}, {}, {}, {}, {}, {}, {}, {}, {}, {}, {}, \
{}, {}, {}, {}, {}, {}, {}, {}, {}, {}, {}, {}, {}, {}, {}, {}, {}, {}, {}, \
{}, {}, {}, {}, {}, {}, {}, {}, {}, {}, {}, {}, {}, {}, {}, {}, {}, {}, {}, \
{}, {}, {}, {}, {}, {}, {}, {}, {}, {}, {}, {}, {}, {}, {}, {}, {}, {}, {}, \
{}, {}, {}, {}, {}, {}, {}, {}, {}, {}, {}, {}, {}, {}, {}, {}, {}, {}, {}, \
{}, {}, {}, {}, {}, {}, {}, {}, {}, {}, {}, {}, {}, {}, {}, {}, {}, {}, {}, \
{}, {}, {}, {}, {}, {}, {}, {}, {}, {}, {}, {}, {}, {}, {}, {}, {}, {}, {}, \
{}, {}, {}, {}, {}, {}, {}, {}, {}, {}, {}, {}, {}, {}, {}, {}, {}, {}, {}, \
{}, {}, {}, {}, {}, {}, {}, {}, {}, {}, {}, {}, {}, {}, {}, {}, {}, {}, {}, \
{}, {}, {}, {}, {}, {}, {}, {}, {}, {}, {}, {}, {}, {}, {}, {}, {}, {}, {}, \
{}, {}, {}, {}, {}, {}, {}, {}, {}, {}, {}, {}, {}, {}, {}, {}, {}, {}, {}, \
{}, {}, {}, {}, {}, {}, {}, {}, {}, {}, {}, {}, {}, {}, {}, {}, {}, {}, {}, \
{}, {}, {}, {}, {}, {}, {}, {}, {}, {}, {}, {}, {}, {}, {}, {}, {}, {}, {}, \
{}, {}, {}, {}, {}, {}, {}, {}, {}, {}, {}, {}, {}, {}, {}, {}, {}, {}, {}, \
{}, {}, {}, {}, {}, {}, {}, {}, {}, {}, {}, {}, {}, {}, {}, {}, {}, {}, {}, \
{}, {}, {}, {}, {}, {}, {}, {}, {}, {}, {}, {}, {}, {}, {}, {}, {}, {}, {}, \
{}, {}, {}, {}, {}, {}, {}, {}, {}, {}, {}, {}, {}, {}, {}, {}, {}, {}, {}, \
{}, {}, {}, {}, {}, {}, {}, {}, {}, {}, {}, {}, {}, {}, {}, {}, {}, {}, {}, \
{}, {}, {}, {}, {}, {}, {}, {}, {}, {}, {}, {}, {}, {}, {}, {}, {}, {}, {}, \
{}, {}, {}, {}, {}, {}, {}, {}, {}, {}, {}, {}, {}, {}, {}, {}, {}, {}, {}, \
{}, {}, {}, {}, {}, {}, {}, {}, {}, {}, {}, {}, {}, {}, {}, {}, {}, {}, {}, \
{}, {}, {}, {}, {}, {}, {}, {}, {}, {}, {}, {}, {}, {}, {}, {}, {}, {}, {}, \
{}, {}, {}, {}, {}, {}, {}, {}, {}, {}, {}, {}, {}, {}, {}, {}, {}, {}, {}, \
{}, {}, {}, {}, {}, {}, {}, {}, {}, {}, {}, {}, {}, {}, {}, {}, {}, {}, {}, \
{}, {}, {}, {}, {}, {}, {}, {}, {}, {}, {}, {}, {}, {}, {}, {}, {}, {}, {}, \
{}, {}, {}, {}, {}, {}, {}, {}, {}, {}, {}, {}, {}, {}, {}, {}, {}, {}, {}, \
{}, {}, {}, {}, {}, {}, {}, {}, {}, {}, {}, {}, {}, {}, {}, {}, {}, {}, {}, \
{}, {}, {}, {}, {}, {}, {}, {}, {}, {}, {}, {}, {}, {}, {}, {}, {}, {}, {}, \
{}, {}, {}, {}, {}, {}, {}, {}, {}, {}, {}, {}, {}, {}, {}, {}, {}, {}, {}, \
{}, {}, {}, {}, {}, {}, {}, {}, {}, {}, {}, {}, {}, {}, {}, {}, {}, {}, {}, \
{}, {}, {}, {}, {}, {}, {}, {}, {}, {}, {}, {}, {}, {}, {}, {}, {}, {}, {}, \
{}, {}, {}, {}, {}, {}, {}, {}, {}, {}, {}, {}, {}, {}, {}, {}, {}, {}, {}, \
{}, {}, {}, {}, {}, {}, {}, {}, {}, {}, {}, {}, {}, {}, {}, {}, {}, {}, {}, \
{}, {}, {}, {}, {}, {}, {}, {}, {}, {}, {}, {}, {}, {}, {}, {}, {}, {}, {}, \
{}, {}, {}, {}, {}, {}, {}, {}, {}, {}, {}, {}, {}, {}, {}, {}, {}, {}, {}, \
{}, {}, {}, {}, {}, {}, {}, {}, {}, {}, {}, {}, {}, {}, {}, {}, {}, {}, {}, \
{}, {}, {}, {}, {}, {}, {}, {}, {}, {}, {}, {}, {}, {}, {}, {}, {}, {}, {}, \
{}, {}, {}, {}, {}, {}, {}, {}, {}, {}, {}, {}, {}, {}, {}, {}, {}, {}, {}, \
{}, {}, {}, {}, {}, {}, {}, {}, {}, {}, {}, {}, {}, {}, {}, {}, {}, {}, {}, \
{}, {}, {}, {}, {}, {}, {}, {}, {}, {}, {}, {}, {}, {}, {}, {}, {}, {}, {}, \
{}, {}, {}, {}, {}}, {
          {RGBColor[0, 1, 0], PointSize[0.003666666666666667], Thickness[
           Tiny], Opacity[0.15]}, 
          {RGBColor[0, 1, 0], PointSize[0.003666666666666667], Thickness[
           Tiny], Opacity[0.15]}, 
          {RGBColor[0, 1, 0], PointSize[0.003666666666666667], Thickness[
           Tiny], Opacity[0.15]}, 
          {RGBColor[0, 1, 0], PointSize[0.003666666666666667], Thickness[
           Tiny], Opacity[0.15]}, 
          {RGBColor[0, 1, 0], PointSize[0.003666666666666667], Thickness[
           Tiny], Opacity[0.15]}, 
          {RGBColor[0, 1, 0], PointSize[0.003666666666666667], Thickness[
           Tiny], Opacity[0.15]}, 
          {RGBColor[0, 1, 0], PointSize[0.003666666666666667], Thickness[
           Tiny], Opacity[0.15]}, 
          {RGBColor[0, 1, 0], PointSize[0.003666666666666667], Thickness[
           Tiny], Opacity[0.15]}, 
          {RGBColor[0, 1, 0], PointSize[0.003666666666666667], Thickness[
           Tiny], Opacity[0.15]}, 
          {RGBColor[0, 1, 0], PointSize[0.003666666666666667], Thickness[
           Tiny], Opacity[0.15]}, 
          {RGBColor[0, 1, 0], PointSize[0.003666666666666667], Thickness[
           Tiny], Opacity[0.15]}, 
          {RGBColor[0, 1, 0], PointSize[0.003666666666666667], Thickness[
           Tiny], Opacity[0.15]}, 
          {RGBColor[0, 1, 0], PointSize[0.003666666666666667], Thickness[
           Tiny], Opacity[0.15]}, 
          {RGBColor[0, 1, 0], PointSize[0.003666666666666667], Thickness[
           Tiny], Opacity[0.15]}, 
          {RGBColor[0, 1, 0], PointSize[0.003666666666666667], Thickness[
           Tiny], Opacity[0.15]}, 
          {RGBColor[0, 1, 0], PointSize[0.003666666666666667], Thickness[
           Tiny], Opacity[0.15]}, 
          {RGBColor[0, 1, 0], PointSize[0.003666666666666667], Thickness[
           Tiny], Opacity[0.15]}, 
          {RGBColor[0, 1, 0], PointSize[0.003666666666666667], Thickness[
           Tiny], Opacity[0.15]}, 
          {RGBColor[0, 1, 0], PointSize[0.003666666666666667], Thickness[
           Tiny], Opacity[0.15]}, 
          {RGBColor[0, 1, 0], PointSize[0.003666666666666667], Thickness[
           Tiny], Opacity[0.15]}, 
          {RGBColor[0, 1, 0], PointSize[0.003666666666666667], Thickness[
           Tiny], Opacity[0.15]}, 
          {RGBColor[0, 1, 0], PointSize[0.003666666666666667], Thickness[
           Tiny], Opacity[0.15]}, 
          {RGBColor[0, 1, 0], PointSize[0.003666666666666667], Thickness[
           Tiny], Opacity[0.15]}, 
          {RGBColor[0, 1, 0], PointSize[0.003666666666666667], Thickness[
           Tiny], Opacity[0.15]}, 
          {RGBColor[0, 1, 0], PointSize[0.003666666666666667], Thickness[
           Tiny], Opacity[0.15]}, 
          {RGBColor[0, 1, 0], PointSize[0.003666666666666667], Thickness[
           Tiny], Opacity[0.15]}, 
          {RGBColor[0, 1, 0], PointSize[0.003666666666666667], Thickness[
           Tiny], Opacity[0.15]}, 
          {RGBColor[0, 1, 0], PointSize[0.003666666666666667], Thickness[
           Tiny], Opacity[0.15]}, 
          {RGBColor[0, 1, 0], PointSize[0.003666666666666667], Thickness[
           Tiny], Opacity[0.15]}, 
          {RGBColor[0, 1, 0], PointSize[0.003666666666666667], Thickness[
           Tiny], Opacity[0.15]}, 
          {RGBColor[0, 1, 0], PointSize[0.003666666666666667], Thickness[
           Tiny], Opacity[0.15]}, 
          {RGBColor[0, 1, 0], PointSize[0.003666666666666667], Thickness[
           Tiny], Opacity[0.15]}, 
          {RGBColor[0, 1, 0], PointSize[0.003666666666666667], Thickness[
           Tiny], Opacity[0.15]}, 
          {RGBColor[0, 1, 0], PointSize[0.003666666666666667], Thickness[
           Tiny], Opacity[0.15]}, 
          {RGBColor[0, 1, 0], PointSize[0.003666666666666667], Thickness[
           Tiny], Opacity[0.15]}, 
          {RGBColor[0, 1, 0], PointSize[0.003666666666666667], Thickness[
           Tiny], Opacity[0.15]}, 
          {RGBColor[0, 1, 0], PointSize[0.003666666666666667], Thickness[
           Tiny], Opacity[0.15]}, 
          {RGBColor[0, 1, 0], PointSize[0.003666666666666667], Thickness[
           Tiny], Opacity[0.15]}, 
          {RGBColor[0, 1, 0], PointSize[0.003666666666666667], Thickness[
           Tiny], Opacity[0.15]}, 
          {RGBColor[0, 1, 0], PointSize[0.003666666666666667], Thickness[
           Tiny], Opacity[0.15]}, 
          {RGBColor[0, 1, 0], PointSize[0.003666666666666667], Thickness[
           Tiny], Opacity[0.15]}, 
          {RGBColor[0, 1, 0], PointSize[0.003666666666666667], Thickness[
           Tiny], Opacity[0.15]}, 
          {RGBColor[0, 1, 0], PointSize[0.003666666666666667], Thickness[
           Tiny], Opacity[0.15]}, 
          {RGBColor[0, 1, 0], PointSize[0.003666666666666667], Thickness[
           Tiny], Opacity[0.15]}, 
          {RGBColor[0, 1, 0], PointSize[0.003666666666666667], Thickness[
           Tiny], Opacity[0.15]}, 
          {RGBColor[0, 1, 0], PointSize[0.003666666666666667], Thickness[
           Tiny], Opacity[0.15]}, 
          {RGBColor[0, 1, 0], PointSize[0.003666666666666667], Thickness[
           Tiny], Opacity[0.15]}, 
          {RGBColor[0, 1, 0], PointSize[0.003666666666666667], Thickness[
           Tiny], Opacity[0.15]}, 
          {RGBColor[0, 1, 0], PointSize[0.003666666666666667], Thickness[
           Tiny], Opacity[0.15]}, 
          {RGBColor[0, 1, 0], PointSize[0.003666666666666667], Thickness[
           Tiny], Opacity[
           0.15]}, {}, {}, {}, {}, {}, {}, {}, {}, {}, {}, {}, {}, {}, {}, \
{}, {}, {}, {}, {}, {}, {}, {}, {}, {}, {}, {}, {}, {}, {}, {}, {}, {}, {}, \
{}, {}, {}, {}, {}, {}, {}, {}, {}, {}, {}, {}, {}, {}, {}, {}, {}, {}, {}, \
{}, {}, {}, {}, {}, {}, {}, {}, {}, {}, {}, {}, {}, {}, {}, {}, {}, {}, {}, \
{}, {}, {}, {}, {}, {}, {}, {}, {}, {}, {}, {}, {}, {}, {}, {}, {}, {}, {}, \
{}, {}, {}, {}, {}, {}, {}, {}, {}, {}, {}, {}, {}, {}, {}, {}, {}, {}, {}, \
{}, {}, {}, {}, {}, {}, {}, {}, {}, {}, {}, {}, {}, {}, {}, {}, {}, {}, {}, \
{}, {}, {}, {}, {}, {}, {}, {}, {}, {}, {}, {}, {}, {}, {}, {}, {}, {}, {}, \
{}, {}, {}, {}, {}, {}, {}, {}, {}, {}, {}, {}, {}, {}, {}, {}, {}, {}, {}, \
{}, {}, {}, {}, {}, {}, {}, {}, {}, {}, {}, {}, {}, {}, {}, {}, {}, {}, {}, \
{}, {}, {}, {}, {}, {}, {}, {}, {}, {}, {}, {}, {}, {}, {}, {}, {}, {}, {}, \
{}, {}, {}, {}, {}, {}, {}, {}, {}, {}, {}, {}, {}, {}, {}, {}, {}, {}, {}, \
{}, {}, {}, {}, {}, {}, {}, {}, {}, {}, {}, {}, {}, {}, {}, {}, {}, {}, {}, \
{}, {}, {}, {}, {}, {}, {}, {}, {}, {}, {}, {}, {}, {}, {}, {}, {}, {}, {}, \
{}, {}, {}, {}, {}, {}, {}, {}, {}, {}, {}, {}, {}, {}, {}, {}, {}, {}, {}, \
{}, {}, {}, {}, {}, {}, {}, {}, {}, {}, {}, {}, {}, {}, {}, {}, {}, {}, {}, \
{}, {}, {}, {}, {}, {}, {}, {}, {}, {}, {}, {}, {}, {}, {}, {}, {}, {}, {}, \
{}, {}, {}, {}, {}, {}, {}, {}, {}, {}, {}, {}, {}, {}, {}, {}, {}, {}, {}, \
{}, {}, {}, {}, {}, {}, {}, {}, {}, {}, {}, {}, {}, {}, {}, {}, {}, {}, {}, \
{}, {}, {}, {}, {}, {}, {}, {}, {}, {}, {}, {}, {}, {}, {}, {}, {}, {}, {}, \
{}, {}, {}, {}, {}, {}, {}, {}, {}, {}, {}, {}, {}, {}, {}, {}, {}, {}, {}, \
{}, {}, {}, {}, {}, {}, {}, {}, {}, {}, {}, {}, {}, {}, {}, {}, {}, {}, {}, \
{}, {}, {}, {}, {}, {}, {}, {}, {}, {}, {}, {}, {}, {}, {}, {}, {}, {}, {}, \
{}, {}, {}, {}, {}, {}, {}, {}, {}, {}, {}, {}, {}, {}, {}, {}, {}, {}, {}, \
{}, {}, {}, {}, {}, {}, {}, {}, {}, {}, {}, {}, {}, {}, {}, {}, {}, {}, {}, \
{}, {}, {}, {}, {}, {}, {}, {}, {}, {}, {}, {}, {}, {}, {}, {}, {}, {}, {}, \
{}, {}, {}, {}, {}, {}, {}, {}, {}, {}, {}, {}, {}, {}, {}, {}, {}, {}, {}, \
{}, {}, {}, {}, {}, {}, {}, {}, {}, {}, {}, {}, {}, {}, {}, {}, {}, {}, {}, \
{}, {}, {}, {}, {}, {}, {}, {}, {}, {}, {}, {}, {}, {}, {}, {}, {}, {}, {}, \
{}, {}, {}, {}, {}, {}, {}, {}, {}, {}, {}, {}, {}, {}, {}, {}, {}, {}, {}, \
{}, {}, {}, {}, {}, {}, {}, {}, {}, {}, {}, {}, {}, {}, {}, {}, {}, {}, {}, \
{}, {}, {}, {}, {}, {}, {}, {}, {}, {}, {}, {}, {}, {}, {}, {}, {}, {}, {}, \
{}, {}, {}, {}, {}, {}, {}, {}, {}, {}, {}, {}, {}, {}, {}, {}, {}, {}, {}, \
{}, {}, {}, {}, {}, {}, {}, {}, {}, {}, {}, {}, {}, {}, {}, {}, {}, {}, {}, \
{}, {}, {}, {}, {}, {}, {}, {}, {}, {}, {}, {}, {}, {}, {}, {}, {}, {}, {}, \
{}, {}, {}, {}, {}, {}, {}, {}, {}, {}, {}, {}, {}, {}, {}, {}, {}, {}, {}, \
{}, {}, {}, {}, {}, {}, {}, {}, {}, {}, {}, {}, {}, {}, {}, {}, {}, {}, {}, \
{}, {}, {}, {}, {}, {}, {}, {}, {}, {}, {}, {}, {}, {}, {}, {}, {}, {}, {}, \
{}, {}, {}, {}, {}, {}, {}, {}, {}, {}, {}, {}, {}, {}, {}, {}, {}, {}, {}, \
{}, {}, {}, {}, {}, {}, {}, {}, {}, {}, {}, {}, {}, {}, {}, {}, {}, {}, {}, \
{}, {}, {}, {}, {}, {}, {}, {}, {}, {}, {}, {}, {}, {}, {}, {}, {}, {}, {}, \
{}, {}, {}, {}, {}, {}, {}, {}, {}, {}, {}, {}, {}, {}, {}, {}, {}, {}, {}, \
{}, {}, {}, {}, {}, {}, {}, {}, {}, {}, {}, {}, {}, {}, {}, {}, {}, {}, {}, \
{}, {}, {}, {}, {}, {}, {}, {}, {}, {}, {}, {}, {}, {}, {}, {}, {}, {}, {}, \
{}, {}, {}, {}, {}, {}, {}, {}, {}, {}, {}, {}, {}, {}, {}, {}, {}, {}, {}, \
{}, {}, {}, {}, {}, {}, {}, {}, {}, {}, {}, {}, {}, {}, {}, {}, {}, {}, {}, \
{}, {}, {}, {}, {}, {}, {}, {}, {}, {}, {}, {}, {}, {}, {}, {}, {}, {}, {}, \
{}, {}, {}, {}, {}, {}, {}, {}, {}, {}, {}, {}, {}, {}, {}, {}, {}, {}, {}, \
{}, {}, {}, {}, {}, {}, {}, {}, {}, {}, {}, {}, {}, {}, {}, {}, {}, {}, {}, \
{}, {}, {}, {}, {}, {}, {}, {}, {}, {}, {}, {}, {}, {}, {}, {}, {}, {}, {}, \
{}, {}, {}, {}, {}, {}, {}, {}, {}, {}, {}, {}, {}, {}, {}, {}, {}, {}, {}, \
{}, {}, {}, {}, {}, {}, {}, {}, {}, {}, {}, {}, {}, {}, {}, {}, {}, {}, {}, \
{}, {}, {}, {}, {}, {}, {}, {}, {}, {}, {}, {}, {}, {}, {}, {}, {}, {}, {}, \
{}, {}, {}, {}, {}, {}, {}, {}, {}, {}, {}, {}, {}, {}, {}, {}, {}, {}, {}, \
{}, {}, {}, {}, {}, {}, {}, {}, {}, {}, {}, {}, {}, {}, {}, {}, {}, {}, {}, \
{}, {}, {}, {}, {}, {}, {}, {}, {}, {}, {}, {}, {}, {}, {}, {}, {}, {}, {}, \
{}, {}, {}, {}, {}, {}, {}, {}, {}, {}, {}, {}, {}, {}, {}, {}, {}, {}, {}, \
{}, {}, {}, {}, {}, {}, {}, {}, {}, {}, {}, {}, {}, {}, {}, {}, {}, {}, {}, \
{}, {}, {}, {}, {}, {}, {}, {}, {}, {}, {}, {}, {}, {}, {}, {}, {}, {}, {}, \
{}, {}, {}, {}, {}, {}, {}, {}, {}, {}, {}, {}, {}, {}, {}, {}, {}, {}, {}, \
{}, {}, {}, {}, {}, {}, {}, {}, {}, {}, {}, {}, {}, {}, {}, {}, {}, {}, {}, \
{}, {}, {}, {}, {}, {}, {}, {}, {}, {}, {}, {}, {}, {}, {}, {}, {}, {}, {}, \
{}, {}, {}, {}, {}, {}, {}, {}, {}, {}, {}, {}, {}, {}, {}, {}, {}, {}, {}, \
{}, {}, {}, {}, {}, {}, {}, {}, {}, {}, {}, {}, {}, {}, {}, {}, {}, {}, {}, \
{}, {}, {}, {}, {}, {}, {}, {}, {}, {}, {}, {}, {}, {}, {}, {}, {}, {}, {}, \
{}, {}, {}, {}, {}, {}, {}, {}, {}, {}, {}, {}, {}, {}, {}, {}, {}, {}, {}, \
{}, {}, {}, {}, {}, {}, {}, {}, {}, {}, {}, {}, {}, {}, {}, {}, {}, {}, {}, \
{}, {}, {}, {}, {}, {}, {}, {}, {}, {}, {}, {}, {}, {}, {}, {}, {}, {}, {}, \
{}, {}, {}, {}, {}, {}, {}, {}, {}, {}, {}, {}, {}, {}, {}, {}, {}, {}, {}, \
{}, {}, {}, {}, {}, {}, {}, {}, {}, {}, {}, {}, {}, {}, {}, {}, {}, {}, {}, \
{}, {}, {}, {}, {}, {}, {}, {}, {}, {}, {}, {}, {}, {}, {}, {}, {}, {}, {}, \
{}, {}, {}, {}, {}, {}, {}, {}, {}, {}, {}, {}, {}, {}, {}, {}, {}, {}, {}, \
{}, {}, {}, {}, {}, {}, {}, {}, {}, {}, {}, {}, {}, {}, {}, {}, {}, {}, {}, \
{}, {}, {}, {}, {}, {}, {}, {}, {}, {}, {}, {}, {}, {}, {}, {}, {}, {}, {}, \
{}, {}, {}, {}, {}, {}, {}, {}, {}, {}, {}, {}, {}, {}, {}, {}, {}, {}, {}, \
{}, {}, {}, {}, {}, {}, {}, {}, {}, {}, {}, {}, {}, {}, {}, {}, {}, {}, {}, \
{}, {}, {}, {}, {}, {}, {}, {}, {}, {}, {}, {}, {}, {}, {}, {}, {}, {}, {}, \
{}, {}, {}, {}, {}, {}, {}, {}, {}, {}, {}, {}, {}, {}, {}, {}, {}, {}, {}, \
{}, {}, {}, {}, {}, {}, {}, {}, {}, {}, {}, {}, {}, {}, {}, {}, {}, {}, {}, \
{}, {}, {}, {}, {}, {}, {}, {}, {}, {}, {}, {}, {}, {}, {}, {}, {}, {}, {}, \
{}, {}, {}, {}, {}, {}, {}, {}, {}, {}, {}, {}, {}, {}, {}, {}, {}, {}, {}, \
{}, {}, {}, {}, {}, {}, {}, {}, {}, {}, {}, {}, {}, {}, {}, {}, {}, {}, {}, \
{}, {}, {}, {}, {}, {}, {}, {}, {}, {}, {}, {}, {}, {}, {}, {}, {}, {}, {}, \
{}, {}, {}, {}, {}, {}, {}, {}, {}, {}, {}, {}, {}, {}, {}, {}, {}, {}, {}, \
{}, {}, {}, {}, {}, {}, {}, {}, {}, {}, {}, {}, {}, {}, {}, {}, {}, {}, {}, \
{}, {}, {}, {}, {}, {}, {}, {}, {}, {}, {}, {}, {}, {}, {}, {}, {}, {}, {}, \
{}, {}, {}, {}, {}, {}, {}, {}, {}, {}, {}, {}, {}, {}, {}, {}, {}, {}, {}, \
{}, {}, {}, {}, {}, {}, {}, {}, {}, {}, {}, {}, {}, {}, {}, {}, {}, {}, {}, \
{}, {}, {}, {}, {}, {}, {}, {}, {}, {}, {}, {}, {}, {}, {}, {}, {}, {}, {}, \
{}, {}, {}, {}, {}, {}, {}, {}, {}, {}, {}, {}, {}, {}, {}, {}, {}, {}, {}, \
{}, {}, {}, {}, {}, {}, {}, {}, {}, {}, {}, {}, {}, {}, {}, {}, {}, {}, {}, \
{}, {}, {}, {}, {}, {}, {}, {}, {}, {}, {}, {}, {}, {}, {}, {}, {}, {}, {}, \
{}, {}, {}, {}, {}, {}, {}, {}, {}, {}, {}, {}, {}, {}, {}, {}, {}, {}, {}, \
{}, {}, {}, {}, {}, {}, {}, {}, {}, {}, {}, {}, {}, {}, {}, {}, {}, {}, {}, \
{}, {}, {}, {}, {}, {}, {}, {}, {}, {}, {}, {}, {}, {}, {}, {}, {}, {}, {}, \
{}, {}, {}, {}, {}, {}, {}, {}, {}, {}, {}, {}, {}, {}, {}, {}, {}, {}, {}, \
{}, {}, {}, {}, {}, {}, {}, {}, {}, {}, {}, {}, {}, {}, {}, {}, {}, {}, {}, \
{}, {}, {}, {}, {}, {}, {}, {}, {}, {}, {}, {}, {}, {}, {}, {}, {}, {}, {}, \
{}, {}, {}, {}, {}, {}, {}, {}, {}, {}, {}, {}, {}, {}, {}, {}, {}, {}, {}, \
{}, {}, {}, {}, {}, {}, {}, {}, {}, {}, {}, {}, {}, {}, {}, {}, {}, {}, {}, \
{}, {}, {}, {}, {}, {}, {}, {}, {}, {}, {}, {}, {}, {}, {}, {}, {}, {}, {}, \
{}, {}, {}, {}, {}, {}, {}, {}, {}, {}, {}, {}, {}, {}, {}, {}, {}, {}, {}, \
{}, {}, {}, {}, {}, {}, {}, {}, {}, {}, {}, {}, {}, {}, {}, {}, {}, {}, {}, \
{}, {}, {}, {}, {}, {}, {}, {}, {}, {}, {}, {}, {}, {}, {}, {}, {}, {}, {}, \
{}, {}, {}, {}, {}, {}, {}, {}, {}, {}, {}, {}, {}, {}, {}, {}, {}, {}, {}, \
{}, {}, {}, {}, {}, {}, {}, {}, {}, {}, {}, {}, {}, {}, {}, {}, {}, {}, {}, \
{}, {}, {}, {}, {}, {}, {}, {}, {}, {}, {}, {}, {}, {}, {}, {}, {}, {}, {}, \
{}, {}, {}, {}, {}, {}, {}, {}, {}, {}, {}, {}, {}, {}, {}, {}, {}, {}, {}, \
{}, {}, {}, {}, {}, {}, {}, {}, {}, {}, {}, {}, {}, {}, {}, {}, {}, {}, {}, \
{}, {}, {}, {}, {}, {}, {}, {}, {}, {}, {}, {}, {}, {}, {}, {}, {}, {}, {}, \
{}, {}, {}, {}, {}, {}, {}, {}, {}, {}, {}, {}, {}, {}, {}, {}, {}, {}, {}, \
{}, {}, {}, {}, {}, {}, {}, {}, {}, {}, {}, {}, {}, {}, {}, {}, {}, {}, {}, \
{}, {}, {}, {}, {}, {}, {}, {}, {}, {}, {}, {}, {}, {}, {}, {}, {}, {}, {}, \
{}, {}, {}, {}, {}, {}, {}, {}, {}, {}, {}, {}, {}, {}, {}, {}, {}, {}, {}, \
{}, {}, {}, {}, {}, {}, {}, {}, {}, {}, {}, {}, {}, {}, {}, {}, {}, {}, {}, \
{}, {}, {}, {}, {}, {}, {}, {}, {}, {}, {}, {}, {}, {}, {}, {}, {}, {}, {}, \
{}, {}, {}, {}, {}, {}, {}, {}, {}, {}, {}, {}, {}, {}, {}, {}, {}, {}, {}, \
{}, {}, {}, {}, {}, {}, {}, {}, {}, {}, {}, {}, {}, {}, {}, {}, {}, {}, {}, \
{}, {}, {}, {}, {}, {}, {}, {}, {}, {}, {}, {}, {}, {}, {}, {}, {}, {}, {}, \
{}, {}, {}, {}, {}, {}, {}, {}, {}, {}, {}, {}, {}, {}, {}, {}, {}, {}, {}, \
{}, {}, {}, {}, {}, {}, {}, {}, {}, {}, {}, {}, {}, {}, {}, {}, {}, {}, {}, \
{}, {}, {}, {}, {}, {}, {}, {}, {}, {}, {}, {}, {}, {}, {}, {}, {}, {}, {}, \
{}, {}, {}, {}, {}, {}, {}, {}, {}, {}, {}, {}, {}, {}, {}, {}, {}, {}, {}, \
{}, {}, {}, {}, {}, {}, {}, {}, {}, {}, {}, {}, {}, {}, {}, {}, {}, {}, {}, \
{}, {}, {}, {}, {}, {}, {}, {}, {}, {}, {}, {}, {}, {}, {}, {}, {}, {}, {}, \
{}, {}, {}, {}, {}, {}, {}, {}, {}, {}, {}, {}, {}, {}, {}, {}, {}, {}, {}, \
{}, {}, {}, {}, {}, {}, {}, {}, {}, {}, {}, {}, {}, {}, {}, {}, {}, {}, {}, \
{}, {}, {}, {}, {}, {}, {}, {}, {}, {}, {}, {}, {}, {}, {}, {}, {}, {}, {}, \
{}, {}, {}, {}, {}, {}, {}, {}, {}, {}, {}, {}, {}, {}, {}, {}, {}, {}, {}, \
{}, {}, {}, {}, {}}}, {{}, {}}}, {{}, {{{}, {}, 
          {GrayLevel[0], PointSize[0.011000000000000001`], Thickness[Large], 
           LineBox[CompressedData["
1:eJw1zl1Ik1Ecx/GnqJlYJqYjwotcJVOW5ZzZVm6/vc+sveGFRaE8MG9mWpFk
hW+oBZoTvJhiDttFjmhlKwMrJmFCK0JlW1g5IWjYRYGzghDRVXT+DxwePnx/
cE4u32B3bOY4rvjv+fenr/T8nYjgTBH+K6EaXurqvFRRwszh5rTr3dSCnHkb
Mj6lO1NvKJkz4Lkc4gUJMGehVn1blBzWMO+GrLBdIlzSMucg0PdAO39Wz7wX
/NhbQf+YgVmE6ve+5/UBI/N+DHw3Z93/YWLOg9fv6qgcPcEsRmf+1dCK4iRz
AdKiU7t6P5IlyLx28dZM4ynmQtxdbrs3sWhmPoxgR33qi0cW5iKUr9ec80mt
zFK4wwdDVUJyMWKeyiF/hPYyvAmNbwjF1EtgDarKBmXkI+g6bU5JySWXwrl1
Ov56gHwUiw85V3aULEfSEvtaPUlWYN9j6be5GfIxXFmLyT6k25iPw9QxKsrO
JJfBvZpzqGWZ9kr8bHx6IL5GVqEuP8vWvZ32QFNlsvsz3d8GbPh+V2Oe9moo
CmaT/AXqavCO8Z172qlrEK3X9k0MUteggWu2BnzUtZCURnJ/vaSuRV2watkb
pq7DrDTN079AXYfJVvsTTQ91PcTxGn7EQV0PfULpELRQN6Cnwh/MA3UD1rcU
PWu+Tt0IS9Mr7/QIdSMkvNNmp/dyJvSGdfLWfuom1A4Z5txfqJdj06rTv7LD
hj+Yqdbw
            "]]}}, 
         {GrayLevel[0], PointSize[0.011000000000000001`], Thickness[
          Large]}, {
          {GrayLevel[0], PointSize[0.011000000000000001`], Thickness[
           Large]}, {}}, {
          {GrayLevel[0], PointSize[0.011000000000000001`], Thickness[
           Large]}, {}}}, {{}, {}}}, {{}, {{{}, {}, 
          {RGBColor[0, 0, 1], PointSize[0.011000000000000001`], Thickness[
           Large], LineBox[CompressedData["
1:eJw90l1oklEcx/HHRthNL6Nim63UIRVbjfmy9bSl/ubU6TNdGauG2y40zSKk
koJucrYgqhuDYrtILGgQmdt0zd4dq5XdVJREbERFUA5bwaLobeYqev4eOBw+
fDk8h/McqXPfVvc8hmGUf+e/lUb8XUmLX27Gf81ohZOTwtY0x5uB4OO2XOdU
C+8FiArylnaRhfcSmJ3J6qtuK+9lsGaXs/fZVt6lGPbK7ArJZt7l6Lvw1MId
J0tgO58dDP0kVyB0RW7iVm3hLcMzf+9obCl5NXaJIyp/GXktvpv7EwN6ciXG
ijUxVQN5HdLe2+yEl1yN7VmnePcIuQaq9eMn2E9kOUTXygT2WhtvBcKOCUed
nayE8vRj9QMHWYVocL6p4ii5FmqtbFZiINdhKhq/njpL3oC7zp6d0xyZRVf+
0ZuAnrwRvy39K7iL5Ho855gP00FyA8oZWfDQMHkTVlYarXdiZDUOnvlh8eTI
GhS/1GR+jZO16C5a5BAW9gMDSXeo9BjvANBj4OSL+6g3Qvzis2hwhHojIg7d
63OnqOvw3rpH9MVHXYe3X3MdiUJvwuzltPVbmHoThjJzzgMu6nq88nUsvFf4
vh4PDyeSnYX7McCVUrBPFNQNuBU/stezg7oRrjZlSRX9r4AR0pSvbaxw/mbI
Yjc97fXUm3EpnMnvl1I3oehGpDdbRd2Errk1uu4Zeg9mGCKj2pqTNvwB3uHQ
Mw==
            "]]}}, 
         {RGBColor[0, 0, 1], PointSize[0.011000000000000001`], Thickness[
          Large]}, {
          {RGBColor[0, 0, 1], PointSize[0.011000000000000001`], Thickness[
           Large]}, {}}, {
          {RGBColor[0, 0, 1], PointSize[0.011000000000000001`], Thickness[
           Large]}, {}}}, {{}, {}}}, {{}, {{{}, {}, 
          {RGBColor[0, 1, 0], PointSize[0.011000000000000001`], Thickness[
           Large], LineBox[CompressedData["
1:eJw90WtIk1Ecx/FpJUYXIpVGbdUyyszG2pPTWbrfbl7SMt18nsIyNueIRYlr
UTSYo5XJRi4ZgVhmaWmXNxVCGRT5YjX2ykxL5hu7ae9aq80ohIye/w4cDh++
nHM4HIm5ubYpVSAQMAvz30pjTaXr0edeDv8VVbnTfyXiLMtbgFvm2WpVex3v
dLRBoVp+0Mh7FVIuafbNBgy8M8E2TnCGZWQhTteEe8aDtbxF+DDvGh/lyBsh
YlqYqbc1vDfhoyn0zdJL3oz3I7GE2E/egjuGPk2um5yDw3lLFmdcJediWpL1
tMJHzkNJS1og5iFL8ULmDOrPkWXIsMb65o6SdyL/9TPfkyqyHA89wfmtyf0M
GuuPWC3HybsgXDTkv9FNzsekPOFzJM9T4Oa6T1axhVyAgJPZe6CeXAh26I3x
wWWyEg1p/ZltL8lFyL7+W/m9n7wbodvmbOMIeQ+K54bHLpwiF2Mmq0uWmkIu
QVHiivM+S1bBbg8970y+D5jeUDjgP8PbDSiq5d61NupqxJmIuF1LXQ3veq/B
2UpdA5tp7OvUNeoasFWeY1wXdS0KOrZHY/eoa2F7N3q2Nfk/OvyYWS0N0/vd
OggdK7+sqKOuR6S5SblUQl0Pe84O13AD9VLEB85PDnZQL8UfR0RwUkq9DPJD
XHhQTb0Mr6KBu4/t1MshqtRe1Jmol0O939D5cxv1CtgmLD0nFu77C1SY0DY=

            "]]}}, 
         {RGBColor[0, 1, 0], PointSize[0.011000000000000001`], Thickness[
          Large]}, {
          {RGBColor[0, 1, 0], PointSize[0.011000000000000001`], Thickness[
           Large]}, {}}, {
          {RGBColor[0, 1, 0], PointSize[0.011000000000000001`], Thickness[
           Large]}, {}}}, {{}, {}}}, {{}, 
        {GrayLevel[0], Opacity[0.8], 
         {Arrowheads[0.02], 
          ArrowBox[{{-0.33448219857434824`, -1.0034465957230447`}, {
           0.33448219857434824`, 1.0034465957230447`}}]}, 
         {Arrowheads[0.02], 
          ArrowBox[{{-0.33448219857434824`, 8.728967645417477}, {
           0.33448219857434824`, 11.271032354582523`}}]}, 
         {Arrowheads[0.02], 
          ArrowBox[{{-0.33448219857434824`, 18.595174765987736`}, {
           0.33448219857434824`, 21.404825234012264`}}]}, 
         {Arrowheads[0.02], 
          ArrowBox[{{-0.33448219857434824`, 28.595174765987736`}, {
           0.33448219857434824`, 31.404825234012264`}}]}, 
         {Arrowheads[0.02], 
          ArrowBox[{{-0.33448219857434824`, 38.72896764541748}, {
           0.33448219857434824`, 41.27103235458252}}]}, 
         {Arrowheads[0.02], 
          ArrowBox[{{-0.33448219857434824`, 48.99655340427695}, {
           0.33448219857434824`, 51.00344659572304}}]}, 
         {Arrowheads[0.02], 
          ArrowBox[{{-0.3344821985743482, 59.397932042566175`}, {
           0.3344821985743482, 60.60206795743383}}]}, 
         {Arrowheads[0.02], 
          ArrowBox[{{-0.33448219857434824`, 69.93310356028513}, {
           0.33448219857434824`, 70.06689643971487}}]}, 
         {Arrowheads[0.02], 
          ArrowBox[{{-0.33448219857434824`, 80.60206795743383}, {
           0.33448219857434824`, 79.39793204256618}}]}, 
         {Arrowheads[0.02], 
          ArrowBox[{{-0.33448219857434824`, 91.40482523401226}, {
           0.33448219857434824`, 88.59517476598774}}]}, 
         {Arrowheads[0.02], 
          ArrowBox[{{-0.33448219857434824`, 102.34137539002043`}, {
           0.33448219857434824`, 97.65862460997955}}]}, 
         {Arrowheads[0.02], 
          ArrowBox[{{-0.33448219857434824`, 113.41171842545835`}, {
           0.33448219857434824`, 106.58828157454164`}}]}, 
         {Arrowheads[0.02], 
          ArrowBox[{{-0.3344821985743482, 124.61585434032601`}, {
           0.3344821985743482, 115.384145659674}}]}, 
         {Arrowheads[0.02], 
          ArrowBox[{{-0.33448219857434824`, 135.9537831346234}, {
           0.33448219857434824`, 124.04621686537659`}}]}, 
         {Arrowheads[0.02], 
          ArrowBox[{{-0.33448219857434824`, 147.42550480835052`}, {
           0.33448219857434824`, 132.57449519164948`}}]}, 
         {Arrowheads[0.02], 
          ArrowBox[{{3.2369463728542236`, -1.0034465957230447`}, {
           3.9059107700029196`, 1.0034465957230447`}}]}, 
         {Arrowheads[0.02], 
          ArrowBox[{{3.2369463728542236`, 8.728967645417477}, {
           3.9059107700029196`, 11.271032354582523`}}]}, 
         {Arrowheads[0.02], 
          ArrowBox[{{3.2369463728542236`, 18.595174765987736`}, {
           3.9059107700029196`, 21.404825234012264`}}]}, 
         {Arrowheads[0.02], 
          ArrowBox[{{3.2369463728542236`, 28.595174765987736`}, {
           3.9059107700029196`, 31.404825234012264`}}]}, 
         {Arrowheads[0.02], 
          ArrowBox[{{3.2369463728542236`, 38.72896764541748}, {
           3.9059107700029196`, 41.27103235458252}}]}, 
         {Arrowheads[0.02], 
          ArrowBox[{{3.2369463728542236`, 48.99655340427695}, {
           3.9059107700029196`, 51.00344659572304}}]}, 
         {Arrowheads[0.02], 
          ArrowBox[{{3.2369463728542236`, 59.397932042566175`}, {
           3.90591077000292, 60.60206795743383}}]}, 
         {Arrowheads[0.02], 
          ArrowBox[{{3.2369463728542236`, 69.93310356028513}, {
           3.9059107700029196`, 70.06689643971487}}]}, 
         {Arrowheads[0.02], 
          ArrowBox[{{3.2369463728542236`, 80.60206795743383}, {
           3.9059107700029196`, 79.39793204256618}}]}, 
         {Arrowheads[0.02], 
          ArrowBox[{{3.2369463728542236`, 91.40482523401226}, {
           3.9059107700029196`, 88.59517476598774}}]}, 
         {Arrowheads[0.02], 
          ArrowBox[{{3.2369463728542236`, 102.34137539002043`}, {
           3.9059107700029196`, 97.65862460997955}}]}, 
         {Arrowheads[0.02], 
          ArrowBox[{{3.2369463728542236`, 113.41171842545835`}, {
           3.9059107700029196`, 106.58828157454164`}}]}, 
         {Arrowheads[0.02], 
          ArrowBox[{{3.2369463728542236`, 124.61585434032601`}, {
           3.90591077000292, 115.384145659674}}]}, 
         {Arrowheads[0.02], 
          ArrowBox[{{3.2369463728542236`, 135.9537831346234}, {
           3.9059107700029196`, 124.04621686537659`}}]}, 
         {Arrowheads[0.02], 
          ArrowBox[{{3.2369463728542236`, 147.42550480835052`}, {
           3.9059107700029196`, 132.57449519164948`}}]}, 
         {Arrowheads[0.02], 
          ArrowBox[{{6.808374944282795, -1.0034465957230447`}, {
           7.477339341431491, 1.0034465957230447`}}]}, 
         {Arrowheads[0.02], 
          ArrowBox[{{6.808374944282795, 8.728967645417477}, {
           7.477339341431491, 11.271032354582523`}}]}, 
         {Arrowheads[0.02], 
          ArrowBox[{{6.808374944282795, 18.595174765987736`}, {
           7.477339341431491, 21.404825234012264`}}]}, 
         {Arrowheads[0.02], 
          ArrowBox[{{6.808374944282795, 28.595174765987736`}, {
           7.477339341431491, 31.404825234012264`}}]}, 
         {Arrowheads[0.02], 
          ArrowBox[{{6.808374944282795, 38.72896764541748}, {
           7.477339341431491, 41.27103235458252}}]}, 
         {Arrowheads[0.02], 
          ArrowBox[{{6.808374944282795, 48.99655340427695}, {
           7.477339341431491, 51.00344659572304}}]}, 
         {Arrowheads[0.02], 
          ArrowBox[{{6.808374944282795, 59.397932042566175`}, {
           7.477339341431491, 60.60206795743383}}]}, 
         {Arrowheads[0.02], 
          ArrowBox[{{6.808374944282795, 69.93310356028513}, {
           7.477339341431491, 70.06689643971487}}]}, 
         {Arrowheads[0.02], 
          ArrowBox[{{6.808374944282795, 80.60206795743383}, {
           7.477339341431491, 79.39793204256618}}]}, 
         {Arrowheads[0.02], 
          ArrowBox[{{6.808374944282795, 91.40482523401226}, {
           7.477339341431491, 88.59517476598774}}]}, 
         {Arrowheads[0.02], 
          ArrowBox[{{6.808374944282795, 102.34137539002043`}, {
           7.477339341431491, 97.65862460997955}}]}, 
         {Arrowheads[0.02], 
          ArrowBox[{{6.808374944282795, 113.41171842545835`}, {
           7.477339341431491, 106.58828157454164`}}]}, 
         {Arrowheads[0.02], 
          ArrowBox[{{6.808374944282795, 124.61585434032601`}, {
           7.477339341431491, 115.384145659674}}]}, 
         {Arrowheads[0.02], 
          ArrowBox[{{6.808374944282795, 135.9537831346234}, {
           7.477339341431491, 124.04621686537659`}}]}, 
         {Arrowheads[0.02], 
          ArrowBox[{{6.808374944282795, 147.42550480835052`}, {
           7.477339341431491, 132.57449519164948`}}]}, 
         {Arrowheads[0.02], 
          ArrowBox[{{10.379803515711368`, -1.0034465957230447`}, {
           11.048767912860065`, 1.0034465957230447`}}]}, 
         {Arrowheads[0.02], 
          ArrowBox[{{10.379803515711368`, 8.728967645417477}, {
           11.048767912860065`, 11.271032354582523`}}]}, 
         {Arrowheads[0.02], 
          ArrowBox[{{10.379803515711368`, 18.595174765987736`}, {
           11.048767912860065`, 21.404825234012264`}}]}, 
         {Arrowheads[0.02], 
          ArrowBox[{{10.379803515711368`, 28.595174765987736`}, {
           11.048767912860065`, 31.404825234012264`}}]}, 
         {Arrowheads[0.02], 
          ArrowBox[{{10.379803515711368`, 38.72896764541748}, {
           11.048767912860065`, 41.27103235458252}}]}, 
         {Arrowheads[0.02], 
          ArrowBox[{{10.379803515711368`, 48.99655340427695}, {
           11.048767912860065`, 51.00344659572304}}]}, 
         {Arrowheads[0.02], 
          ArrowBox[{{10.379803515711368`, 59.397932042566175`}, {
           11.048767912860065`, 60.60206795743383}}]}, 
         {Arrowheads[0.02], 
          ArrowBox[{{10.379803515711368`, 69.93310356028513}, {
           11.048767912860065`, 70.06689643971487}}]}, 
         {Arrowheads[0.02], 
          ArrowBox[{{10.379803515711368`, 80.60206795743383}, {
           11.048767912860065`, 79.39793204256618}}]}, 
         {Arrowheads[0.02], 
          ArrowBox[{{10.379803515711368`, 91.40482523401226}, {
           11.048767912860065`, 88.59517476598774}}]}, 
         {Arrowheads[0.02], 
          ArrowBox[{{10.379803515711368`, 102.34137539002043`}, {
           11.048767912860065`, 97.65862460997955}}]}, 
         {Arrowheads[0.02], 
          ArrowBox[{{10.379803515711368`, 113.41171842545835`}, {
           11.048767912860065`, 106.58828157454164`}}]}, 
         {Arrowheads[0.02], 
          ArrowBox[{{10.379803515711368`, 124.61585434032601`}, {
           11.048767912860065`, 115.384145659674}}]}, 
         {Arrowheads[0.02], 
          ArrowBox[{{10.379803515711368`, 135.9537831346234}, {
           11.048767912860065`, 124.04621686537659`}}]}, 
         {Arrowheads[0.02], 
          ArrowBox[{{10.379803515711368`, 147.42550480835052`}, {
           11.048767912860065`, 132.57449519164948`}}]}, 
         {Arrowheads[0.02], 
          ArrowBox[{{13.951232087139939`, -1.0034465957230447`}, {
           14.620196484288636`, 1.0034465957230447`}}]}, 
         {Arrowheads[0.02], 
          ArrowBox[{{13.951232087139939`, 8.728967645417477}, {
           14.620196484288636`, 11.271032354582523`}}]}, 
         {Arrowheads[0.02], 
          ArrowBox[{{13.951232087139939`, 18.595174765987736`}, {
           14.620196484288636`, 21.404825234012264`}}]}, 
         {Arrowheads[0.02], 
          ArrowBox[{{13.951232087139939`, 28.595174765987736`}, {
           14.620196484288636`, 31.404825234012264`}}]}, 
         {Arrowheads[0.02], 
          ArrowBox[{{13.951232087139939`, 38.72896764541748}, {
           14.620196484288636`, 41.27103235458252}}]}, 
         {Arrowheads[0.02], 
          ArrowBox[{{13.951232087139939`, 48.99655340427695}, {
           14.620196484288636`, 51.00344659572304}}]}, 
         {Arrowheads[0.02], 
          ArrowBox[{{13.951232087139939`, 59.397932042566175`}, {
           14.620196484288636`, 60.60206795743383}}]}, 
         {Arrowheads[0.02], 
          ArrowBox[{{13.951232087139939`, 69.93310356028513}, {
           14.620196484288636`, 70.06689643971487}}]}, 
         {Arrowheads[0.02], 
          ArrowBox[{{13.951232087139939`, 80.60206795743383}, {
           14.620196484288636`, 79.39793204256618}}]}, 
         {Arrowheads[0.02], 
          ArrowBox[{{13.951232087139939`, 91.40482523401226}, {
           14.620196484288636`, 88.59517476598774}}]}, 
         {Arrowheads[0.02], 
          ArrowBox[{{13.951232087139939`, 102.34137539002043`}, {
           14.620196484288636`, 97.65862460997955}}]}, 
         {Arrowheads[0.02], 
          ArrowBox[{{13.951232087139939`, 113.41171842545835`}, {
           14.620196484288636`, 106.58828157454164`}}]}, 
         {Arrowheads[0.02], 
          ArrowBox[{{13.951232087139939`, 124.61585434032601`}, {
           14.620196484288636`, 115.384145659674}}]}, 
         {Arrowheads[0.02], 
          ArrowBox[{{13.951232087139939`, 135.9537831346234}, {
           14.620196484288636`, 124.04621686537659`}}]}, 
         {Arrowheads[0.02], 
          ArrowBox[{{13.951232087139939`, 147.42550480835052`}, {
           14.620196484288636`, 132.57449519164948`}}]}, 
         {Arrowheads[0.02], 
          ArrowBox[{{17.52266065856851, -1.0034465957230447`}, {
           18.191625055717203`, 1.0034465957230447`}}]}, 
         {Arrowheads[0.02], 
          ArrowBox[{{17.52266065856851, 8.728967645417477}, {
           18.191625055717203`, 11.271032354582523`}}]}, 
         {Arrowheads[0.02], 
          ArrowBox[{{17.52266065856851, 18.595174765987736`}, {
           18.191625055717203`, 21.404825234012264`}}]}, 
         {Arrowheads[0.02], 
          ArrowBox[{{17.52266065856851, 28.595174765987736`}, {
           18.191625055717203`, 31.404825234012264`}}]}, 
         {Arrowheads[0.02], 
          ArrowBox[{{17.52266065856851, 38.72896764541748}, {
           18.191625055717203`, 41.27103235458252}}]}, 
         {Arrowheads[0.02], 
          ArrowBox[{{17.52266065856851, 48.99655340427695}, {
           18.191625055717203`, 51.00344659572304}}]}, 
         {Arrowheads[0.02], 
          ArrowBox[{{17.52266065856851, 59.397932042566175`}, {
           18.191625055717203`, 60.60206795743383}}]}, 
         {Arrowheads[0.02], 
          ArrowBox[{{17.52266065856851, 69.93310356028513}, {
           18.191625055717203`, 70.06689643971487}}]}, 
         {Arrowheads[0.02], 
          ArrowBox[{{17.52266065856851, 80.60206795743383}, {
           18.191625055717203`, 79.39793204256618}}]}, 
         {Arrowheads[0.02], 
          ArrowBox[{{17.52266065856851, 91.40482523401226}, {
           18.191625055717203`, 88.59517476598774}}]}, 
         {Arrowheads[0.02], 
          ArrowBox[{{17.52266065856851, 102.34137539002043`}, {
           18.191625055717203`, 97.65862460997955}}]}, 
         {Arrowheads[0.02], 
          ArrowBox[{{17.52266065856851, 113.41171842545835`}, {
           18.191625055717203`, 106.58828157454164`}}]}, 
         {Arrowheads[0.02], 
          ArrowBox[{{17.52266065856851, 124.61585434032601`}, {
           18.191625055717203`, 115.384145659674}}]}, 
         {Arrowheads[0.02], 
          ArrowBox[{{17.52266065856851, 135.9537831346234}, {
           18.191625055717203`, 124.04621686537659`}}]}, 
         {Arrowheads[0.02], 
          ArrowBox[{{17.52266065856851, 147.42550480835052`}, {
           18.191625055717203`, 132.57449519164948`}}]}, 
         {Arrowheads[0.02], 
          ArrowBox[{{21.09408922999708, -1.0034465957230447`}, {
           21.763053627145776`, 1.0034465957230447`}}]}, 
         {Arrowheads[0.02], 
          ArrowBox[{{21.09408922999708, 8.728967645417477}, {
           21.763053627145776`, 11.271032354582523`}}]}, 
         {Arrowheads[0.02], 
          ArrowBox[{{21.09408922999708, 18.595174765987736`}, {
           21.763053627145776`, 21.404825234012264`}}]}, 
         {Arrowheads[0.02], 
          ArrowBox[{{21.09408922999708, 28.595174765987736`}, {
           21.763053627145776`, 31.404825234012264`}}]}, 
         {Arrowheads[0.02], 
          ArrowBox[{{21.09408922999708, 38.72896764541748}, {
           21.763053627145776`, 41.27103235458252}}]}, 
         {Arrowheads[0.02], 
          ArrowBox[{{21.09408922999708, 48.99655340427695}, {
           21.763053627145776`, 51.00344659572304}}]}, 
         {Arrowheads[0.02], 
          ArrowBox[{{21.09408922999708, 59.397932042566175`}, {
           21.763053627145776`, 60.60206795743383}}]}, 
         {Arrowheads[0.02], 
          ArrowBox[{{21.09408922999708, 69.93310356028513}, {
           21.763053627145776`, 70.06689643971487}}]}, 
         {Arrowheads[0.02], 
          ArrowBox[{{21.09408922999708, 80.60206795743383}, {
           21.763053627145776`, 79.39793204256618}}]}, 
         {Arrowheads[0.02], 
          ArrowBox[{{21.09408922999708, 91.40482523401226}, {
           21.763053627145776`, 88.59517476598774}}]}, 
         {Arrowheads[0.02], 
          ArrowBox[{{21.09408922999708, 102.34137539002043`}, {
           21.763053627145776`, 97.65862460997955}}]}, 
         {Arrowheads[0.02], 
          ArrowBox[{{21.09408922999708, 113.41171842545835`}, {
           21.763053627145776`, 106.58828157454164`}}]}, 
         {Arrowheads[0.02], 
          ArrowBox[{{21.09408922999708, 124.61585434032601`}, {
           21.763053627145776`, 115.384145659674}}]}, 
         {Arrowheads[0.02], 
          ArrowBox[{{21.09408922999708, 135.9537831346234}, {
           21.763053627145776`, 124.04621686537659`}}]}, 
         {Arrowheads[0.02], 
          ArrowBox[{{21.09408922999708, 147.42550480835052`}, {
           21.763053627145776`, 132.57449519164948`}}]}, 
         {Arrowheads[0.02], 
          ArrowBox[{{24.665517801425654`, -1.0034465957230447`}, {
           25.33448219857435, 1.0034465957230447`}}]}, 
         {Arrowheads[0.02], 
          ArrowBox[{{24.665517801425654`, 8.728967645417477}, {
           25.33448219857435, 11.271032354582523`}}]}, 
         {Arrowheads[0.02], 
          ArrowBox[{{24.665517801425654`, 18.595174765987736`}, {
           25.33448219857435, 21.404825234012264`}}]}, 
         {Arrowheads[0.02], 
          ArrowBox[{{24.665517801425654`, 28.595174765987736`}, {
           25.33448219857435, 31.404825234012264`}}]}, 
         {Arrowheads[0.02], 
          ArrowBox[{{24.665517801425654`, 38.72896764541748}, {
           25.33448219857435, 41.27103235458252}}]}, 
         {Arrowheads[0.02], 
          ArrowBox[{{24.665517801425654`, 48.99655340427695}, {
           25.33448219857435, 51.00344659572304}}]}, 
         {Arrowheads[0.02], 
          ArrowBox[{{24.665517801425654`, 59.397932042566175`}, {
           25.33448219857435, 60.60206795743383}}]}, 
         {Arrowheads[0.02], 
          ArrowBox[{{24.665517801425654`, 69.93310356028513}, {
           25.33448219857435, 70.06689643971487}}]}, 
         {Arrowheads[0.02], 
          ArrowBox[{{24.665517801425654`, 80.60206795743383}, {
           25.33448219857435, 79.39793204256618}}]}, 
         {Arrowheads[0.02], 
          ArrowBox[{{24.665517801425654`, 91.40482523401226}, {
           25.33448219857435, 88.59517476598774}}]}, 
         {Arrowheads[0.02], 
          ArrowBox[{{24.665517801425654`, 102.34137539002043`}, {
           25.33448219857435, 97.65862460997955}}]}, 
         {Arrowheads[0.02], 
          ArrowBox[{{24.665517801425654`, 113.41171842545835`}, {
           25.33448219857435, 106.58828157454164`}}]}, 
         {Arrowheads[0.02], 
          ArrowBox[{{24.665517801425654`, 124.61585434032601`}, {
           25.33448219857435, 115.384145659674}}]}, 
         {Arrowheads[0.02], 
          ArrowBox[{{24.665517801425654`, 135.9537831346234}, {
           25.33448219857435, 124.04621686537659`}}]}, 
         {Arrowheads[0.02], 
          ArrowBox[{{24.665517801425654`, 147.42550480835052`}, {
           25.33448219857435, 132.57449519164948`}}]}, 
         {Arrowheads[0.02], 
          ArrowBox[{{28.236946372854227`, -1.0034465957230447`}, {
           28.905910770002922`, 1.0034465957230447`}}]}, 
         {Arrowheads[0.02], 
          ArrowBox[{{28.236946372854227`, 8.728967645417477}, {
           28.905910770002922`, 11.271032354582523`}}]}, 
         {Arrowheads[0.02], 
          ArrowBox[{{28.236946372854227`, 18.595174765987736`}, {
           28.905910770002922`, 21.404825234012264`}}]}, 
         {Arrowheads[0.02], 
          ArrowBox[{{28.236946372854227`, 28.595174765987736`}, {
           28.905910770002922`, 31.404825234012264`}}]}, 
         {Arrowheads[0.02], 
          ArrowBox[{{28.236946372854227`, 38.72896764541748}, {
           28.905910770002922`, 41.27103235458252}}]}, 
         {Arrowheads[0.02], 
          ArrowBox[{{28.236946372854227`, 48.99655340427695}, {
           28.905910770002922`, 51.00344659572304}}]}, 
         {Arrowheads[0.02], 
          ArrowBox[{{28.236946372854227`, 59.397932042566175`}, {
           28.905910770002922`, 60.60206795743383}}]}, 
         {Arrowheads[0.02], 
          ArrowBox[{{28.236946372854227`, 69.93310356028513}, {
           28.905910770002922`, 70.06689643971487}}]}, 
         {Arrowheads[0.02], 
          ArrowBox[{{28.236946372854227`, 80.60206795743383}, {
           28.905910770002922`, 79.39793204256618}}]}, 
         {Arrowheads[0.02], 
          ArrowBox[{{28.236946372854227`, 91.40482523401226}, {
           28.905910770002922`, 88.59517476598774}}]}, 
         {Arrowheads[0.02], 
          ArrowBox[{{28.236946372854227`, 102.34137539002043`}, {
           28.905910770002922`, 97.65862460997955}}]}, 
         {Arrowheads[0.02], 
          ArrowBox[{{28.236946372854227`, 113.41171842545835`}, {
           28.905910770002922`, 106.58828157454164`}}]}, 
         {Arrowheads[0.02], 
          ArrowBox[{{28.236946372854227`, 124.61585434032601`}, {
           28.905910770002922`, 115.384145659674}}]}, 
         {Arrowheads[0.02], 
          ArrowBox[{{28.236946372854227`, 135.9537831346234}, {
           28.905910770002922`, 124.04621686537659`}}]}, 
         {Arrowheads[0.02], 
          ArrowBox[{{28.236946372854227`, 147.42550480835052`}, {
           28.905910770002922`, 132.57449519164948`}}]}, 
         {Arrowheads[0.02], 
          ArrowBox[{{31.808374944282797`, -1.0034465957230447`}, {
           32.477339341431495`, 1.0034465957230447`}}]}, 
         {Arrowheads[0.02], 
          ArrowBox[{{31.808374944282797`, 8.728967645417477}, {
           32.477339341431495`, 11.271032354582523`}}]}, 
         {Arrowheads[0.02], 
          ArrowBox[{{31.808374944282797`, 18.595174765987736`}, {
           32.477339341431495`, 21.404825234012264`}}]}, 
         {Arrowheads[0.02], 
          ArrowBox[{{31.808374944282797`, 28.595174765987736`}, {
           32.477339341431495`, 31.404825234012264`}}]}, 
         {Arrowheads[0.02], 
          ArrowBox[{{31.808374944282797`, 38.72896764541748}, {
           32.477339341431495`, 41.27103235458252}}]}, 
         {Arrowheads[0.02], 
          ArrowBox[{{31.808374944282797`, 48.99655340427695}, {
           32.477339341431495`, 51.00344659572304}}]}, 
         {Arrowheads[0.02], 
          ArrowBox[{{31.808374944282797`, 59.397932042566175`}, {
           32.477339341431495`, 60.60206795743383}}]}, 
         {Arrowheads[0.02], 
          ArrowBox[{{31.808374944282797`, 69.93310356028513}, {
           32.477339341431495`, 70.06689643971487}}]}, 
         {Arrowheads[0.02], 
          ArrowBox[{{31.808374944282797`, 80.60206795743383}, {
           32.477339341431495`, 79.39793204256618}}]}, 
         {Arrowheads[0.02], 
          ArrowBox[{{31.808374944282797`, 91.40482523401226}, {
           32.477339341431495`, 88.59517476598774}}]}, 
         {Arrowheads[0.02], 
          ArrowBox[{{31.808374944282797`, 102.34137539002043`}, {
           32.477339341431495`, 97.65862460997955}}]}, 
         {Arrowheads[0.02], 
          ArrowBox[{{31.808374944282797`, 113.41171842545835`}, {
           32.477339341431495`, 106.58828157454164`}}]}, 
         {Arrowheads[0.02], 
          ArrowBox[{{31.808374944282797`, 124.61585434032601`}, {
           32.477339341431495`, 115.384145659674}}]}, 
         {Arrowheads[0.02], 
          ArrowBox[{{31.808374944282797`, 135.9537831346234}, {
           32.477339341431495`, 124.04621686537659`}}]}, 
         {Arrowheads[0.02], 
          ArrowBox[{{31.808374944282797`, 147.42550480835052`}, {
           32.477339341431495`, 132.57449519164948`}}]}, 
         {Arrowheads[0.02], 
          ArrowBox[{{35.379803515711366`, -1.0034465957230447`}, {
           36.048767912860065`, 1.0034465957230447`}}]}, 
         {Arrowheads[0.02], 
          ArrowBox[{{35.379803515711366`, 8.728967645417477}, {
           36.048767912860065`, 11.271032354582523`}}]}, 
         {Arrowheads[0.02], 
          ArrowBox[{{35.379803515711366`, 18.595174765987736`}, {
           36.048767912860065`, 21.404825234012264`}}]}, 
         {Arrowheads[0.02], 
          ArrowBox[{{35.379803515711366`, 28.595174765987736`}, {
           36.048767912860065`, 31.404825234012264`}}]}, 
         {Arrowheads[0.02], 
          ArrowBox[{{35.379803515711366`, 38.72896764541748}, {
           36.048767912860065`, 41.27103235458252}}]}, 
         {Arrowheads[0.02], 
          ArrowBox[{{35.379803515711366`, 48.99655340427695}, {
           36.048767912860065`, 51.00344659572304}}]}, 
         {Arrowheads[0.02], 
          ArrowBox[{{35.379803515711366`, 59.397932042566175`}, {
           36.048767912860065`, 60.60206795743383}}]}, 
         {Arrowheads[0.02], 
          ArrowBox[{{35.379803515711366`, 69.93310356028513}, {
           36.048767912860065`, 70.06689643971487}}]}, 
         {Arrowheads[0.02], 
          ArrowBox[{{35.379803515711366`, 80.60206795743383}, {
           36.048767912860065`, 79.39793204256618}}]}, 
         {Arrowheads[0.02], 
          ArrowBox[{{35.379803515711366`, 91.40482523401226}, {
           36.048767912860065`, 88.59517476598774}}]}, 
         {Arrowheads[0.02], 
          ArrowBox[{{35.379803515711366`, 102.34137539002043`}, {
           36.048767912860065`, 97.65862460997955}}]}, 
         {Arrowheads[0.02], 
          ArrowBox[{{35.379803515711366`, 113.41171842545835`}, {
           36.048767912860065`, 106.58828157454164`}}]}, 
         {Arrowheads[0.02], 
          ArrowBox[{{35.379803515711366`, 124.61585434032601`}, {
           36.048767912860065`, 115.384145659674}}]}, 
         {Arrowheads[0.02], 
          ArrowBox[{{35.379803515711366`, 135.9537831346234}, {
           36.048767912860065`, 124.04621686537659`}}]}, 
         {Arrowheads[0.02], 
          ArrowBox[{{35.379803515711366`, 147.42550480835052`}, {
           36.048767912860065`, 132.57449519164948`}}]}, 
         {Arrowheads[0.02], 
          ArrowBox[{{38.951232087139935`, -1.0034465957230447`}, {
           39.620196484288634`, 1.0034465957230447`}}]}, 
         {Arrowheads[0.02], 
          ArrowBox[{{38.951232087139935`, 8.728967645417477}, {
           39.620196484288634`, 11.271032354582523`}}]}, 
         {Arrowheads[0.02], 
          ArrowBox[{{38.951232087139935`, 18.595174765987736`}, {
           39.620196484288634`, 21.404825234012264`}}]}, 
         {Arrowheads[0.02], 
          ArrowBox[{{38.951232087139935`, 28.595174765987736`}, {
           39.620196484288634`, 31.404825234012264`}}]}, 
         {Arrowheads[0.02], 
          ArrowBox[{{38.951232087139935`, 38.72896764541748}, {
           39.620196484288634`, 41.27103235458252}}]}, 
         {Arrowheads[0.02], 
          ArrowBox[{{38.951232087139935`, 48.99655340427695}, {
           39.620196484288634`, 51.00344659572304}}]}, 
         {Arrowheads[0.02], 
          ArrowBox[{{38.951232087139935`, 59.397932042566175`}, {
           39.620196484288634`, 60.60206795743383}}]}, 
         {Arrowheads[0.02], 
          ArrowBox[{{38.951232087139935`, 69.93310356028513}, {
           39.620196484288634`, 70.06689643971487}}]}, 
         {Arrowheads[0.02], 
          ArrowBox[{{38.951232087139935`, 80.60206795743383}, {
           39.620196484288634`, 79.39793204256618}}]}, 
         {Arrowheads[0.02], 
          ArrowBox[{{38.951232087139935`, 91.40482523401226}, {
           39.620196484288634`, 88.59517476598774}}]}, 
         {Arrowheads[0.02], 
          ArrowBox[{{38.951232087139935`, 102.34137539002043`}, {
           39.620196484288634`, 97.65862460997955}}]}, 
         {Arrowheads[0.02], 
          ArrowBox[{{38.951232087139935`, 113.41171842545835`}, {
           39.620196484288634`, 106.58828157454164`}}]}, 
         {Arrowheads[0.02], 
          ArrowBox[{{38.951232087139935`, 124.61585434032601`}, {
           39.620196484288634`, 115.384145659674}}]}, 
         {Arrowheads[0.02], 
          ArrowBox[{{38.951232087139935`, 135.9537831346234}, {
           39.620196484288634`, 124.04621686537659`}}]}, 
         {Arrowheads[0.02], 
          ArrowBox[{{38.951232087139935`, 147.42550480835052`}, {
           39.620196484288634`, 132.57449519164948`}}]}, 
         {Arrowheads[0.02], 
          ArrowBox[{{42.522660658568505`, -1.0034465957230447`}, {
           43.1916250557172, 1.0034465957230447`}}]}, 
         {Arrowheads[0.02], 
          ArrowBox[{{42.522660658568505`, 8.728967645417477}, {
           43.1916250557172, 11.271032354582523`}}]}, 
         {Arrowheads[0.02], 
          ArrowBox[{{42.522660658568505`, 18.595174765987736`}, {
           43.1916250557172, 21.404825234012264`}}]}, 
         {Arrowheads[0.02], 
          ArrowBox[{{42.522660658568505`, 28.595174765987736`}, {
           43.1916250557172, 31.404825234012264`}}]}, 
         {Arrowheads[0.02], 
          ArrowBox[{{42.522660658568505`, 38.72896764541748}, {
           43.1916250557172, 41.27103235458252}}]}, 
         {Arrowheads[0.02], 
          ArrowBox[{{42.522660658568505`, 48.99655340427695}, {
           43.1916250557172, 51.00344659572304}}]}, 
         {Arrowheads[0.02], 
          ArrowBox[{{42.522660658568505`, 59.397932042566175`}, {
           43.1916250557172, 60.60206795743383}}]}, 
         {Arrowheads[0.02], 
          ArrowBox[{{42.522660658568505`, 69.93310356028513}, {
           43.1916250557172, 70.06689643971487}}]}, 
         {Arrowheads[0.02], 
          ArrowBox[{{42.522660658568505`, 80.60206795743383}, {
           43.1916250557172, 79.39793204256618}}]}, 
         {Arrowheads[0.02], 
          ArrowBox[{{42.522660658568505`, 91.40482523401226}, {
           43.1916250557172, 88.59517476598774}}]}, 
         {Arrowheads[0.02], 
          ArrowBox[{{42.522660658568505`, 102.34137539002043`}, {
           43.1916250557172, 97.65862460997955}}]}, 
         {Arrowheads[0.02], 
          ArrowBox[{{42.522660658568505`, 113.41171842545835`}, {
           43.1916250557172, 106.58828157454164`}}]}, 
         {Arrowheads[0.02], 
          ArrowBox[{{42.522660658568505`, 124.61585434032601`}, {
           43.1916250557172, 115.384145659674}}]}, 
         {Arrowheads[0.02], 
          ArrowBox[{{42.522660658568505`, 135.9537831346234}, {
           43.1916250557172, 124.04621686537659`}}]}, 
         {Arrowheads[0.02], 
          ArrowBox[{{42.522660658568505`, 147.42550480835052`}, {
           43.1916250557172, 132.57449519164948`}}]}, 
         {Arrowheads[0.02], 
          ArrowBox[{{46.094089229997074`, -1.0034465957230447`}, {
           46.76305362714577, 1.0034465957230447`}}]}, 
         {Arrowheads[0.02], 
          ArrowBox[{{46.094089229997074`, 8.728967645417477}, {
           46.76305362714577, 11.271032354582523`}}]}, 
         {Arrowheads[0.02], 
          ArrowBox[{{46.094089229997074`, 18.595174765987736`}, {
           46.76305362714577, 21.404825234012264`}}]}, 
         {Arrowheads[0.02], 
          ArrowBox[{{46.094089229997074`, 28.595174765987736`}, {
           46.76305362714577, 31.404825234012264`}}]}, 
         {Arrowheads[0.02], 
          ArrowBox[{{46.094089229997074`, 38.72896764541748}, {
           46.76305362714577, 41.27103235458252}}]}, 
         {Arrowheads[0.02], 
          ArrowBox[{{46.094089229997074`, 48.99655340427695}, {
           46.76305362714577, 51.00344659572304}}]}, 
         {Arrowheads[0.02], 
          ArrowBox[{{46.094089229997074`, 59.397932042566175`}, {
           46.76305362714577, 60.60206795743383}}]}, 
         {Arrowheads[0.02], 
          ArrowBox[{{46.094089229997074`, 69.93310356028513}, {
           46.76305362714577, 70.06689643971487}}]}, 
         {Arrowheads[0.02], 
          ArrowBox[{{46.094089229997074`, 80.60206795743383}, {
           46.76305362714577, 79.39793204256618}}]}, 
         {Arrowheads[0.02], 
          ArrowBox[{{46.094089229997074`, 91.40482523401226}, {
           46.76305362714577, 88.59517476598774}}]}, 
         {Arrowheads[0.02], 
          ArrowBox[{{46.094089229997074`, 102.34137539002043`}, {
           46.76305362714577, 97.65862460997955}}]}, 
         {Arrowheads[0.02], 
          ArrowBox[{{46.094089229997074`, 113.41171842545835`}, {
           46.76305362714577, 106.58828157454164`}}]}, 
         {Arrowheads[0.02], 
          ArrowBox[{{46.094089229997074`, 124.61585434032601`}, {
           46.76305362714577, 115.384145659674}}]}, 
         {Arrowheads[0.02], 
          ArrowBox[{{46.094089229997074`, 135.9537831346234}, {
           46.76305362714577, 124.04621686537659`}}]}, 
         {Arrowheads[0.02], 
          ArrowBox[{{46.094089229997074`, 147.42550480835052`}, {
           46.76305362714577, 132.57449519164948`}}]}, 
         {Arrowheads[0.02], 
          ArrowBox[{{49.66551780142564, -1.0034465957230447`}, {
           50.33448219857434, 1.0034465957230447`}}]}, 
         {Arrowheads[0.02], 
          ArrowBox[{{49.66551780142564, 8.728967645417477}, {
           50.33448219857434, 11.271032354582523`}}]}, 
         {Arrowheads[0.02], 
          ArrowBox[{{49.66551780142564, 18.595174765987736`}, {
           50.33448219857434, 21.404825234012264`}}]},
[truncated: 2,869,886 more chars]
