# Supplementary material for: Dynamic maximum entropy provides accurate approximation of structured population dynamics
Source: PLoS Comput Biol. 2021 Dec 1;17(12):e1009661. doi: 10.1371/journal.pcbi.1009661 (PMC8668141; doi:10.1371/journal.pcbi.1009661)
Supplement: S1 Code — The enclosed files Matlab_OrnsteinUhlenbeck_matlab.m and Mathematica_IslandWithMigration.nb contain code behind our results. The first file, executable in Matlab, shows implementation of the Ornstein-Uhlenbeck process, its stochastic simulation and the DME method. It returns a figure similar to Fig 2 in our work. The second file, executable in Mathematica, contains en example simulation of the stochastic island model. All parts of the code are supplemented by an explanation and the outcome figures, similar to the figures in the main paper. (ZIP) [file pcbi.1009661.s002.zip › SI_code/Matlab_OrnsteinUhlenbeck_matlab.m]

%% Ornstein-Uhlenbeck DynMaxEnt method

clear; clc
Tend = 5;                                                           %% terminal time
%% Changed parameters
b = 0.7;                                                            %% momentum, speed of convergence to the equilibrium
m = 1;                                                              %% equilibrium size
sig = 0.1;                                                          %% noise magnitude
%% Initial parameters
sig0 = sig;
%% Plotting options
plotOUphase = 1;                                                    %% OU vector field
plotOUsim = 1;                                                      %% OU simulations
plotDME = 1;                                                        %% effective dynamics of forces
plotHIST = 1;                                                       %% histograms from stochastic simulations
plotDMEHIST = 1;                                                    %% DME approximation of distributions


%% Vector field for the OU dynamics
if plotOUphase == 1
    [T, X] = meshgrid(0:0.25:Tend, 0:0.1:1.3);                          %% phase plane mesh
    dX = b*(m-X);                                                       %% dX
    dT = ones(size(dX));                                                %% dT
    M = 10;                                                             %% scale on the arrow length in the phase diagram
    figure(1); clf;                                                     %% phase flow diagram
    subplot(3,4,[1,2,5,6]); hold on; box on;
    plot([0,Tend],[m,m],'k','linewidth',2)
    quiver(T, X, dT/M, dX/M,'AutoScale','off','color',0.5*[1,1,1]);
end

%% Stochastic trajectories of the OU process and histograms in the last panel - only if the last input is 1
if plotOUsim == 1
    b0 = 0.7; m0 = 1.2;
    xr1 = stochsimOU(m0,b0,sig0,b,m,sig,Tend,[0.4,0.3,0.3],[0.3,0.4,0.3],0,plotOUsim);   %% stoch traj: initial condition > equilibrium
    b0 = 0.5; m0 = 0.6;
    xr2 = stochsimOU(m0,b0,sig0,b,m,sig,Tend,[0.7,0.3,0.3],[0.3,0.7,0.3],0,plotOUsim);   %% stoch traj: initial condition < equilibrium
    b0 = 0.45; m0 = 0.1;
    xr3 = stochsimOU(m0,b0,sig0,b,m,sig,Tend,[1,0.3,0.3],[0.3,1,0.3],1,plotOUsim);       %% stoch traj: initial condition << equilibrium
end

%% DME vector field and trajectories
if plotDME == 1
    figure(1);
    subplot(3,4,[3,4,7,8]); hold on; box on;
    b0 = b;
    dynamicsME(0.2,b0,sig0,b,m,sig,Tend,[0.4,0.3,0.3],[0.3,1,0.3],0)
    b0 = 0.5;
    dynamicsME(1.2,b0,sig0,b,m,sig,Tend,[0.7,0.3,0.3],[0.3,1,0.3],0)
    b0 = 0.45;
    dynamicsME(0.1,b0,sig0,b,m,sig,Tend,[1,0.3,0.3],[0.3,1,0.3],1)
end

%% Parameters for the histogram plot
if plotDMEHIST == 1
    subplot(3,4,9:12);
    t = 0:0.01:Tend;
    tpt = [30,100,200,500];
legend('t=0.3','t=1','t=2','t=5')
end

function[xr] = stochsimOU(x0,b0,sig0,b,m,sig,Tend,cR,cG,pl,plotOUsim)
    figure(1)
    subplot(3,4,[1,2,5,6]);
    t = 0:0.01:Tend;
    tpt = [3,10,20,50]*10;
    N = 3000;
    xr = zeros(N,numel(t));
    xr(:,1) = x0+sig0/sqrt(2*b0)*randn(N,1);
    dt = t(2)-t(1);
    xi = randn(size(xr));
    for i=1:numel(t)-1
        xr(:,i+1) = xr(:,i) + b*dt*(m-xr(:,i)) + sig*sqrt(dt)*xi(:,i);
    end
    for i=1:N
        H(i) = plot(t,xr(i,:),'-','color',cG);
        H(i).Color(4) = 0.01;
    end
    
    xd = m+(x0-m)*exp(-b*t);
    if plotOUsim == 1
        plot(t(1),xd(1),'o','color',cR,'markerfacecolor',cR,'linewidth',1,'markersize',8)
        plot(t,xd,'-','color',cR,'linewidth',2)
        ylim([0,1.3])
        xlim([0,Tend])
        title('(A) Stochastic simulation of the OU process')
        xlabel('time')
        ylabel('x')
        set(gca,'fontsize',16)
    end
    
    if pl == 1
        ax = gca;
        ax.ColorOrderIndex = 1;
        for i=1:numel(tpt)
            h1 = plot(t(tpt(i)),xd(tpt(i)),'d','linewidth',1,'markersize',10);
            set(h1, 'markerfacecolor', get(h1, 'color'));
        end

        subplot(3,4,[9:12]);
        hold on; box on;
        for i=1:numel(tpt)
            histogram(xr(:,tpt(i)),[0:0.02:1.3],'normalization','pdf')
        end
        plot([x0,x0],[0,10],'k--','linewidth',2)
        plot([m,m],[0,10],'k--','linewidth',2)
        xlim([0,1.3])
        set(gca,'fontsize',16)
        xlabel('x')
        ylabel('pdf')
    end
end

function[] = dynamicsME(x0,b0,sig0,b,m,sig,Tend,cR,cG,pl)
    subplot(3,4,[3,4,7,8])
    [ms,bs] = meshgrid(0:0.1:1.3,0.4:0.025:0.8);
    dms = b*(m-ms);
    dbs = 2*bs.*(b-bs);
    M = 50;
    dm=dms./sqrt(dms.^2+dbs.^2)/M;
    db=dbs./sqrt(dms.^2+dbs.^2)/M;
    quiver(ms,bs,dm,db,'AutoScale','off','color',0.5*[1,1,1])
    xlim([0,1.3])
    ylim([0.4,0.8])
    h1 = plot(m,b,'ok','markersize',6);
    set(h1, 'markerfacecolor', get(h1, 'color'));

    t = 0:0.01:10;
    tpt = [3,10,20,50]*10;

    dt = t(2)-t(1);
    a1 = zeros(1,numel(t));    
    a2 = zeros(1,numel(t));    
    a1(1) = x0;
    %a2(1) = 1/2;%b0;
    a2(1) = b0;

    for i=1:numel(t)-1
        a1(i+1) = a1(i) + b*(m-a1(i))*dt;% + sig*sqrt(dt)*xi(:,i);
        a2(i+1) = a2(i) + 2*a2(i)*(b-a2(i))*dt;
    end
    plot(a1,a2,'color',cR,'linewidth',2)
    plot(a1(1),a2(1),'o','color',cR,'markerfacecolor',cR,'linewidth',1,'markersize',8)
    
    title('(B) DME dynamics of the effective forces')
    xlabel('\mu*')
    ylabel('\beta*')
    set(gca,'fontsize',16)

    if pl == 1
        ax = gca;
        ax.ColorOrderIndex = 1;
        for i=1:numel(tpt)
            h1 = plot(a1(tpt(i)),a2(tpt(i)),'d','linewidth',1,'markersize',10);
            set(h1, 'markerfacecolor', get(h1, 'color'));
        end

    
        subplot(3,4,9:12)
        tpt = [3,10,20,50]*10;
        tm = t(tpt);
        
        %% Exact distributions (sig_0 = sig)
        %% If beta is changing this would be different I think
        meanExact = m + (x0-m).*exp(-b.*tm);
        varExact = sig0^2/(2*b0)*exp(-2*b*tm) + sig^2/(2*b)*(1-exp(-2*b.*tm));
        meanME = a1(tpt);
        varME = sig^2./(2*a2(tpt));

        ax = gca;
        ax.ColorOrderIndex = 1;
        for i=1:numel(tpt)
            u = [0:0.002:1.3];
            v = normpdf(u,meanME(i),sqrt(varME(i)));
            plot(u,v,'linewidth',3)
        end
        
        %% MaxEnt distributions
        %meanME = a1(tpt);
        ylim([0,6])
        title('(C) Comparison of distributions (OU vs. DME)')
    end
        
end
